# Supplementary material for: An adverse outcome pathway-aligned ex vivo mouse testicular organ culture platform for mechanistic integration of multi-level endpoints with recovery assessment
Source: Toxicol Sci. 2026 Mar 28;209(4):kfag037. doi: 10.1093/toxsci/kfag037 (PMC13092378; doi:10.1093/toxsci/kfag037)
Supplement: kfag037_Supplementary_Data [file kfag037_supplementary_data.zip]

Archive with 9 entries (9 files):
- sTable1.xlsx
- 03-Apr-2026_074337_sFig1.tif
- 03-Apr-2026_074334_sTable1.xlsx
- 07-Apr-2026_014949_sTable1.xlsx
- sFig1.tif
- 07-Apr-2026_014952_sFig1.tif
- 03-Apr-2026_074336_sFig2.tif
- 07-Apr-2026_014951_sFig2.tif
- sFig2.tif
