# Supplementary material for: An adverse outcome pathway-aligned ex vivo mouse testicular organ culture platform for mechanistic integration of multi-level endpoints with recovery assessment
Source: Toxicol Sci. 2026 Mar 28;209(4):kfag037. doi: 10.1093/toxsci/kfag037 (PMC13092378; doi:10.1093/toxsci/kfag037)
Supplement: kfag037_Supplementary_Data [file kfag037_supplementary_data.zip › 03-Apr-2026_074334_sTable1.xlsx]

## Sheet: Metadata
Article title
An AOP-aligned in vitro mouse testicular organ culture platform for mechanistic integration of multi-level endpoints with recovery assessment
Authors
Hideaki Nakagiri¹˒²˒³*, Kyoichi Kodama⁴, Shimpei Terasaka⁴, Makoto Kashima⁵,
Naohiro Ikeda⁶, Yuko Nukada⁴, Kenkichi Fujii³, and Yoshikazu Nagao¹˒²
Affiliations
¹ Department of Animal Production Science, United Graduate School of Agricultural Science, Tokyo University of Agriculture and Technology, Fuchu, Tokyo, Japan
² University Farm, Faculty of Agriculture, Utsunomiya University, Tochigi, Japan
³ Strategy Promotion and Administration Center, Regulatory Science, Kao Corporation, Tokyo, Japan
⁴ Safety Science Research Laboratories, Kao Corporation, Haga, Tochigi, Japan
⁵ Faculty of Science, Department of Molecular Biology, Toho University, Chiba, Japan
⁶ Safety Intelligence & Research, Product Quality Management, Kao Corporation, Tokyo, Japan
*Corresponding author
Hideaki Nakagiri
E-mail: nakagiri.hideaki@kao.com
Description of supplementary content
This Excel file contains differentially expressed genes identified by RNA-seq analysis in an in vitro mouse testicular organ culture system exposed to MAA.
Contents of this Excel file (6 datasets)
This Excel file contains the following six datasets (worksheets).
Supplemental Table S1
1. DEG_4mM: Differentially expressed genes (MAA 4 mM vs control)
2. DEG_1mM: Differentially expressed genes (MAA 1 mM vs control)
3. GO_up_4mM: GO enrichment results for upregulated genes (MAA 4 mM)
4. GO_down_4mM: GO enrichment results for downregulated genes (MAA 4 mM)
5. GO_up_1mM: GO enrichment results for upregulated genes (MAA 1 mM)
6. GO_down_1mM: GO enrichment results for downregulated genes (MAA 1 mM)

## Sheet: 1. DEG_4mM
gene_id	a.value	m.value	p.value	q.value	rank	estimatedDEG
1700102P08Rik	8.22263	-2.28972	1.69362e-14	9.37707e-10	1	1
Gml	7.56003	-2.29657	3.47343e-14	9.51813e-10	2	1
Cks2	9.33407	-1.44761	5.1573e-14	9.51813e-10	3	1
Ptchd3	7.05638	-2.17379	9.98579e-14	1.38221e-09	4	1
Gml2	6.86301	-2.23608	1.36345e-13	1.50981e-09	5	1
Calm2	11.8851	-0.974782	3.64707e-13	3.186e-09	6	1
Kctd19	8.05798	-1.62603	4.04174e-13	3.186e-09	7	1
Mif4gd	8.7327	-1.27409	4.60346e-13	3.186e-09	8	1
Hspa2	10.3031	-1.18826	6.35653e-13	3.91046e-09	9	1
Diablo	9.15715	-1.28011	7.77127e-13	3.92421e-09	10	1
Hsp90aa1	11.6766	-0.880808	7.79639e-13	3.92421e-09	11	1
Adam2	8.62552	-1.24276	9.14339e-13	4.094e-09	12	1
Sprtn	8.55705	-1.44988	9.61258e-13	4.094e-09	13	1
Pabpc1	12.3639	-0.859514	1.44317e-12	5.4751e-09	14	1
Cox7b2	9.49024	-1.40687	1.48331e-12	5.4751e-09	15	1
Fam216a	8.6445	-1.25108	1.58323e-12	5.47866e-09	16	1
1700020N01Rik	7.83375	-1.67455	2.26101e-12	7.36386e-09	17	1
4930579G24Rik	7.96449	-1.59414	5.61778e-12	1.728e-08	18	1
Tesmin	8.81277	-1.81082	6.0904e-12	1.74248e-08	19	1
Pdha2	8.62481	-1.45588	6.36662e-12	1.74248e-08	20	1
1700029P11Rik	7.86804	-1.68803	6.60901e-12	1.74248e-08	21	1
Ly6e	8.21065	1.51104	7.75031e-12	1.95051e-08	22	1
Psma8	7.88934	-1.87618	9.72104e-12	2.34011e-08	23	1
Nxt1	8.30831	-1.25403	1.06877e-11	2.45402e-08	24	1
Hmgb2	11.0433	-0.948753	1.10807e-11	2.45402e-08	25	1
Id4	8.27494	-1.47745	1.19043e-11	2.53502e-08	26	1
Setx	10.0572	-1.26478	1.28994e-11	2.64519e-08	27	1
Tuba3a	11.006	-0.983556	1.55146e-11	3.06785e-08	28	1
AA467197	8.43057	-1.31796	1.80825e-11	3.45232e-08	29	1
Cdc42ep3	7.89783	-1.58617	2.22318e-11	4.10303e-08	30	1
Psmc3ip	8.30251	-1.47907	2.44553e-11	4.25289e-08	31	1
H2ax	8.81814	-1.26932	2.45801e-11	4.25289e-08	32	1
Slc2a3	9.96923	-1.21996	2.68154e-11	4.49906e-08	33	1
Atxn2l	9.98831	-0.962093	2.8957e-11	4.53458e-08	34	1
Wbp11	9.44062	-0.905272	2.90156e-11	4.53458e-08	35	1
Pwwp3a	8.81116	-1.02832	2.94841e-11	4.53458e-08	36	1
Hormad1	8.94368	-1.36632	3.20173e-11	4.79108e-08	37	1
Psip1	9.56089	-1.06259	4.97299e-11	7.13407e-08	38	1
Mrgbp	8.45382	-1.21206	5.02518e-11	7.13407e-08	39	1
Med26	7.50778	-1.37387	5.6142e-11	7.77103e-08	40	1
Rsph1	10.4082	-1.51748	5.76791e-11	7.78907e-08	41	1
Sephs2	8.82599	-1.18732	6.04333e-11	7.9667e-08	42	1
Ak6	9.67096	-0.99152	6.35333e-11	8.18058e-08	43	1
Rnls	8.34714	-1.37395	6.52872e-11	8.21536e-08	44	1
Lyar	10.5167	-1.11985	6.72711e-11	8.27688e-08	45	1
Trim11	7.27561	-1.65505	7.086e-11	8.52892e-08	46	1
Swi5	9.94204	-0.881455	7.84782e-11	9.2449e-08	47	1
Armt1	7.89406	-1.13911	8.15766e-11	9.40969e-08	48	1
Taf9	9.75399	-1.06674	9.55579e-11	1.07975e-07	49	1
Nemp1	7.9976	-1.33089	1.0438e-10	1.14828e-07	50	1
Tuba3b	10.5029	-1.14937	1.05772e-10	1.14828e-07	51	1
Cdc20	8.22312	-1.25549	1.08934e-10	1.15987e-07	52	1
Gstm2	10.9549	0.803554	1.2011e-10	1.25474e-07	53	1
Ube2t	9.26695	-0.924259	1.2274e-10	1.25847e-07	54	1
Itm2c	9.61698	0.934744	1.25208e-10	1.26044e-07	55	1
Dnttip1	8.72099	-1.20115	1.36674e-10	1.35129e-07	56	1
Calm3	10.0673	-0.765906	1.42424e-10	1.38343e-07	57	1
Clgn	9.11619	-1.33197	1.75031e-10	1.64493e-07	58	1
Pcsk1n	8.39908	1.27991	1.75286e-10	1.64493e-07	59	1
Cox6b2	9.06297	-1.21269	1.83937e-10	1.69734e-07	60	1
Rpl39l	9.41541	-1.14704	2.10725e-10	1.91266e-07	61	1
Pabpc6	7.86761	-1.64674	2.1577e-10	1.92686e-07	62	1
Ddx39	8.93314	-1.24264	2.28528e-10	2.0084e-07	63	1
Eif1b	9.58302	-0.943722	2.43035e-10	2.10252e-07	64	1
Nup205	9.0231	-1.04858	2.52068e-10	2.14711e-07	65	1
Ppia	11.8758	-0.550635	2.91677e-10	2.41458e-07	66	1
Nek2	7.37723	-1.48667	2.97133e-10	2.41458e-07	67	1
Tcam1	7.21755	-1.92008	2.99733e-10	2.41458e-07	68	1
Ndufaf3	8.53691	-1.30531	3.00913e-10	2.41458e-07	69	1
Piwil2	8.54509	-1.2857	3.12593e-10	2.47248e-07	70	1
Mllt10	8.94712	-1.1308	3.2484e-10	2.53316e-07	71	1
Lypd11	6.08686	-1.79605	3.62746e-10	2.78947e-07	72	1
Cyct	8.76551	-1.07414	4.28664e-10	3.22316e-07	73	1
Piwil1	8.67088	-1.75249	4.30787e-10	3.22316e-07	74	1
Cox8c	9.95025	-1.47272	4.53222e-10	3.34581e-07	75	1
Hsf5	7.63611	-1.47381	4.6225e-10	3.36755e-07	76	1
Rsph3b	8.68706	-1.05558	5.16197e-10	3.71172e-07	77	1
Larp7	9.43981	-0.92305	5.95806e-10	4.22923e-07	78	1
Pcgf5	8.32802	-1.32512	6.48824e-10	4.54727e-07	79	1
Shcbp1l	8.61218	-1.07249	6.67736e-10	4.62131e-07	80	1
Lypd10	7.06383	-1.62805	7.02092e-10	4.7991e-07	81	1
Kdm3a	8.46524	-0.992167	7.13309e-10	4.81632e-07	82	1
Stmn1	10.1593	-0.809824	7.32249e-10	4.88463e-07	83	1
Defb36	8.8487	0.98939	7.83212e-10	5.10363e-07	84	1
Mlc1	6.91944	-1.51593	7.83515e-10	5.10363e-07	85	1
1700010I14Rik	8.77494	-1.27572	8.16327e-10	5.25553e-07	86	1
Ttc30a2	6.9121	-1.628	9.51135e-10	6.02691e-07	87	1
Ly6k	9.3	-0.857684	9.57913e-10	6.02691e-07	88	1
Tdrd5	7.28774	-1.49413	9.89393e-10	6.15502e-07	89	1
Tcp1	10.2318	-0.801597	1.00597e-09	6.18859e-07	90	1
Rsph3a	9.32618	-1.0757	1.07834e-09	6.5559e-07	91	1
Tex30	10.0502	-0.900624	1.08935e-09	6.5559e-07	92	1
Ran	10.8534	-0.753849	1.14289e-09	6.8041e-07	93	1
Tsx	8.02844	1.78747	1.20034e-09	7.07014e-07	94	1
Stambp	7.25033	-1.56691	1.41414e-09	8.24175e-07	95	1
Cd63	10.0772	0.790111	1.52245e-09	8.78058e-07	96	1
Rexo5	8.07066	-1.09432	1.57723e-09	9.00274e-07	97	1
Ovol2	6.24749	-1.55687	1.60914e-09	9.09117e-07	98	1
Rnf7	9.63749	-0.782313	1.62849e-09	9.10752e-07	99	1
Dynlt1f	10.1594	-0.85146	1.649e-09	9.13003e-07	100	1
Bex3	8.27351	1.10398	1.75068e-09	9.597e-07	101	1
Zmynd10	7.29004	-1.65159	1.9205e-09	1.04248e-06	102	1
Ssh2	8.97045	-0.80765	2.0548e-09	1.10137e-06	103	1
Dnah8	7.99818	-1.24639	2.06878e-09	1.10137e-06	104	1
Urb2	7.76371	-1.41015	2.10119e-09	1.10797e-06	105	1
Prok2	6.99762	-1.7227	2.32805e-09	1.21262e-06	106	1
Gkap1	10.2527	-0.691786	2.36122e-09	1.21262e-06	107	1
Ddx4	9.11119	-0.879007	2.36537e-09	1.21262e-06	108	1
Srp14	9.95027	-0.686136	2.42514e-09	1.23186e-06	109	1
Acyp1	9.51646	-1.14216	2.54377e-09	1.25538e-06	110	1
Taf7l2	8.14645	-1.08906	2.54569e-09	1.25538e-06	111	1
Kdm4d	5.99077	-1.81419	2.54957e-09	1.25538e-06	112	1
Sema4g	3.1117	3.90164	2.56213e-09	1.25538e-06	113	1
Ddt	8.80332	-0.948206	2.6654e-09	1.29452e-06	114	1
Sycp1	9.97428	-0.830373	2.72737e-09	1.3131e-06	115	1
Tctex1d2	8.57201	-0.913943	3.31011e-09	1.57992e-06	116	1
Mesp1	6.21772	-1.82635	3.34e-09	1.58056e-06	117	1
Cox7a1	6.41743	1.61745	3.58617e-09	1.68268e-06	118	1
Gsta4	10.0177	0.689449	4.16829e-09	1.93938e-06	119	1
4930524B15Rik	7.81817	-1.38009	4.44583e-09	2.05127e-06	120	1
Tarbp2	7.80948	-0.967655	4.88539e-09	2.23545e-06	121	1
Atxn7l3b	8.9871	-0.939407	5.16399e-09	2.34356e-06	122	1
Sav1	7.68551	-1.05854	5.24099e-09	2.35917e-06	123	1
Sycp3	10.6013	-0.826471	5.40026e-09	2.41126e-06	124	1
Ptbp2	8.75644	-0.994921	5.4488e-09	2.41347e-06	125	1
1700037H04Rik	8.78296	-1.00092	5.76842e-09	2.53476e-06	126	1
Becn1	8.82153	-0.805724	5.96858e-09	2.59045e-06	127	1
Nol8	8.7664	-1.00111	5.99207e-09	2.59045e-06	128	1
Sugp2	7.80472	-1.10979	6.03551e-09	2.59045e-06	129	1
1700010B08Rik	7.20743	-1.39463	6.16354e-09	2.6139e-06	130	1
Fignl1	7.79657	-1.01721	6.18456e-09	2.6139e-06	131	1
Dnah7a	6.11749	-1.85369	6.70133e-09	2.81085e-06	132	1
Cers3	7.35395	-1.6024	6.96729e-09	2.90044e-06	133	1
Bbof1	7.57747	-1.28426	7.14366e-09	2.94395e-06	134	1
Wdr63	6.31196	-1.94555	7.22676e-09	2.94395e-06	135	1
Cabcoco1	7.21098	-1.31714	7.23133e-09	2.94395e-06	136	1
Spag6l	7.88377	-1.31372	7.29167e-09	2.94685e-06	137	1
Wbp2	8.6508	-0.819523	7.6387e-09	3.06472e-06	138	1
Gstm1	11.1405	0.547605	7.73906e-09	3.08265e-06	139	1
Ift122	7.17091	-1.35457	8.2558e-09	3.24385e-06	140	1
Ankrd54	8.28299	-1.14548	8.26094e-09	3.24385e-06	141	1
Wdr35	7.36609	-1.24578	8.58415e-09	3.34703e-06	142	1
Tmsb4x	12.3688	0.43413	8.77861e-09	3.39892e-06	143	1
Aurka	7.25044	-1.4597	9.12776e-09	3.49266e-06	144	1
Tmem97	9.24715	-1.00621	9.14688e-09	3.49266e-06	145	1
Rpl10l	9.06422	-0.886591	9.57907e-09	3.61394e-06	146	1
Cfap298	8.63162	-0.995291	9.59506e-09	3.61394e-06	147	1
Mt3	5.84181	2.12813	9.7816e-09	3.65931e-06	148	1
Tkfc	7.78382	-1.19232	9.90615e-09	3.68103e-06	149	1
Pdcl2	9.75822	-0.930885	1.02002e-08	3.76503e-06	150	1
1700006A11Rik	6.87483	-1.84609	1.02712e-08	3.76612e-06	151	1
Morc2b	7.67202	-1.27626	1.06719e-08	3.88732e-06	152	1
Mgarp	8.93781	0.926667	1.08839e-08	3.93862e-06	153	1
Ube2s	9.55612	-0.816917	1.1052e-08	3.97349e-06	154	1
Mroh4	8.45888	-1.19396	1.1237e-08	4.01395e-06	155	1
Tbpl1	8.70057	-0.895679	1.15105e-08	4.08529e-06	156	1
Cep126	7.43021	-1.0779	1.16543e-08	4.103e-06	157	1
Sycp2	9.04392	-1.00493	1.17428e-08	4.103e-06	158	1
Glt8d1	8.49417	-0.84801	1.17828e-08	4.103e-06	159	1
Pxt1	7.13573	-1.54607	1.24275e-08	4.30045e-06	160	1
Cetn3	9.08286	-0.821412	1.31007e-08	4.50527e-06	161	1
Boll	7.72841	-1.07407	1.3607e-08	4.65047e-06	162	1
Kpna2	8.68465	-0.795448	1.45008e-08	4.92556e-06	163	1
Pnma1	4.94185	-2.37418	1.501e-08	5.05013e-06	164	1
Nuf2	7.08504	-1.35474	1.505e-08	5.05013e-06	165	1
Tmem9	7.75911	1.11749	1.5416e-08	5.14181e-06	166	1
Pcbp3	7.32967	-1.09719	1.59769e-08	5.2932e-06	167	1
Bcap29	8.67971	-0.903828	1.61402e-08	5.2932e-06	168	1
Speer1	5.57124	-1.70642	1.61567e-08	5.2932e-06	169	1
Ybx2	10.7402	-0.942263	1.67075e-08	5.44145e-06	170	1
Tnni3	9.48493	0.716785	1.69291e-08	5.48138e-06	171	1
Rhoc	7.23365	1.27257	1.79836e-08	5.78894e-06	172	1
Prc1	7.75336	-0.972227	1.83074e-08	5.82592e-06	173	1
Gm14226	10.8653	0.711555	1.83089e-08	5.82592e-06	174	1
Stk31	8.16241	-0.877573	1.86133e-08	5.88892e-06	175	1
Rps18	10.0526	0.570279	1.92308e-08	6.04971e-06	176	1
Lsm3	8.58024	-0.797854	1.96695e-08	6.15279e-06	177	1
Ldhal6b	8.98395	-1.29087	2.01325e-08	6.24196e-06	178	1
Necab1	9.83504	-1.14887	2.01801e-08	6.24196e-06	179	1
Fam181a	6.22168	-1.62724	2.12183e-08	6.52663e-06	180	1
Senp2	8.62677	-0.901732	2.14913e-08	6.53575e-06	181	1
Dazap1	8.54882	-0.759253	2.14948e-08	6.53575e-06	182	1
Cep72	7.44577	-1.28941	2.16021e-08	6.53575e-06	183	1
Dut	8.87427	-0.804746	2.18921e-08	6.58751e-06	184	1
Mdc1	8.93771	-0.83083	2.28041e-08	6.82483e-06	185	1
Ptges3	9.54481	-0.776221	2.39578e-08	7.13156e-06	186	1
Pdia5	8.44939	0.84179	2.44396e-08	7.23609e-06	187	1
Mad2l2	8.21591	-0.956847	2.47839e-08	7.25077e-06	188	1
Pcbp1	10.1096	-0.608228	2.48123e-08	7.25077e-06	189	1
Hdgfl1	7.7118	-1.03906	2.48821e-08	7.25077e-06	190	1
Creg1	8.9879	0.728634	2.54466e-08	7.37644e-06	191	1
Ppih	7.45573	-0.979063	2.71417e-08	7.82685e-06	192	1
Ssna1	7.79004	-0.912863	2.90265e-08	8.32701e-06	193	1
Pde8a	7.93747	-0.912597	2.95791e-08	8.44179e-06	194	1
4933402N22Rik	5.90932	-1.68125	3.10067e-08	8.80385e-06	195	1
Ewsr1	10.0567	-0.611463	3.23285e-08	9.0861e-06	196	1
Fyttd1	9.2134	-0.79077	3.23763e-08	9.0861e-06	197	1
Pgrmc1	9.34746	0.717948	3.24931e-08	9.0861e-06	198	1
Arfgap3	7.29978	-1.02789	3.39713e-08	9.4517e-06	199	1
Spn	6.32906	-1.55016	3.49813e-08	9.68405e-06	200	1
Sin3b	11.3713	0.470196	3.57777e-08	9.85128e-06	201	1
Tcfl5	8.3288	-1.11326	3.59734e-08	9.85128e-06	202	1
Gm8926	5.56564	-1.75016	3.61192e-08	9.85128e-06	203	1
Hcfc2	7.78288	-0.956805	3.72241e-08	1.01029e-05	204	1
Crat	8.08294	-1.04183	3.78547e-08	1.02239e-05	205	1
Tmprss12	5.71682	-1.6874	3.87428e-08	1.0413e-05	206	1
Gmfb	8.37732	-0.898918	3.89561e-08	1.04197e-05	207	1
Rnf32	8.57438	-1.06466	3.91672e-08	1.04236e-05	208	1
Lztfl1	8.67652	-0.863169	3.94394e-08	1.04236e-05	209	1
Npm3	8.52942	-0.967034	3.95355e-08	1.04236e-05	210	1
Prss35	8.31373	0.956691	4.02236e-08	1.0508e-05	211	1
Rdh11	7.82415	-1.01326	4.02351e-08	1.0508e-05	212	1
Lrrcc1	7.39092	-1.0568	4.17354e-08	1.08487e-05	213	1
Tuba1a	10.0634	0.75058	4.23703e-08	1.09622e-05	214	1
Brdt	8.79066	-0.954733	4.28877e-08	1.10445e-05	215	1
Ptpdc1	7.70549	-0.993921	4.39498e-08	1.12656e-05	216	1
Abca14	5.17978	-1.97553	4.68355e-08	1.18681e-05	217	1
Zpbp2	7.9781	-1.25687	4.69318e-08	1.18681e-05	218	1
Dpy19l2	7.24379	-1.20011	4.69433e-08	1.18681e-05	219	1
Pdhb	9.00172	-0.696646	4.82196e-08	1.21353e-05	220	1
Rps18-ps6	8.47224	-0.929864	4.96618e-08	1.24417e-05	221	1
Trpc5os	6.09851	1.94664	5.28905e-08	1.31909e-05	222	1
Cfap97	7.94335	-0.909753	5.386e-08	1.33725e-05	223	1
Phospho2	8.59075	-0.864106	5.4404e-08	1.34473e-05	224	1
Nudt21	9.48446	-0.638602	5.46585e-08	1.34501e-05	225	1
Mrps28	7.34435	-1.05688	5.5278e-08	1.35397e-05	226	1
Gm8897	5.34482	-1.80334	5.56987e-08	1.35397e-05	227	1
Aamp	9.28453	-0.638257	5.5756e-08	1.35397e-05	228	1
Banf1	9.0541	-0.708291	5.69799e-08	1.37764e-05	229	1
Fkbp10	6.71361	1.2566	5.7545e-08	1.38003e-05	230	1
Efcab7	5.55269	-1.61298	5.75772e-08	1.38003e-05	231	1
Phf1	7.32783	-1.10232	5.84894e-08	1.39585e-05	232	1
Trafd1	7.75712	-1.11561	6.21995e-08	1.47803e-05	233	1
Rbp1	8.54512	0.949645	6.31844e-08	1.49501e-05	234	1
Tcn2	6.41914	1.20558	6.35743e-08	1.49784e-05	235	1
Ddx25	8.61405	-0.973502	6.43636e-08	1.51001e-05	236	1
Pld6	6.89483	-1.40692	6.60528e-08	1.5431e-05	237	1
Pbp2	7.68204	-1.53442	6.80492e-08	1.58306e-05	238	1
Catsperg2	6.20361	-1.57783	6.88673e-08	1.59539e-05	239	1
D030056L22Rik	8.96151	-0.661741	7.19585e-08	1.66005e-05	240	1
Snrpc	9.54878	-0.741811	7.23993e-08	1.66329e-05	241	1
Krcc1	8.44561	-0.764495	7.35581e-08	1.67659e-05	242	1
Srrt	7.86712	-0.913552	7.35837e-08	1.67659e-05	243	1
Nkapl	6.68383	-1.49394	7.39916e-08	1.67897e-05	244	1
Rbx1	8.75566	-0.710154	7.60546e-08	1.71874e-05	245	1
Smc4	9.24791	-0.924944	8.03562e-08	1.80675e-05	246	1
Bub3	8.33775	-0.856871	8.06015e-08	1.80675e-05	247	1
Urb1	7.27586	-1.29963	8.26597e-08	1.84309e-05	248	1
Ybx1	11.6713	-0.548182	8.28886e-08	1.84309e-05	249	1
Pink1	8.68802	-0.739182	8.69889e-08	1.92653e-05	250	1
Cct4	9.95215	-0.586619	8.80467e-08	1.94218e-05	251	1
Rfx8	6.25193	-1.56977	8.9414e-08	1.96452e-05	252	1
Pld3	7.50961	0.991131	9.00269e-08	1.97017e-05	253	1
Srsf3	10.1619	-0.546139	9.20788e-08	2.00046e-05	254	1
Cby1	7.31221	-1.15466	9.2134e-08	2.00046e-05	255	1
Mbtd1	8.11474	-0.911183	9.50112e-08	2.05488e-05	256	1
Tex101	10.5495	-0.632268	9.92022e-08	2.11243e-05	257	1
Fam178b	7.84095	-0.963167	9.92071e-08	2.11243e-05	258	1
Cdkn2c	7.32699	-0.939429	9.93417e-08	2.11243e-05	259	1
Spag5	7.45959	-1.03252	9.96723e-08	2.11243e-05	260	1
Ndufb5	8.87529	-0.722709	9.96975e-08	2.11243e-05	261	1
2200002J24Rik	5.55212	2.21977	9.99612e-08	2.11243e-05	262	1
Ppp5c	7.53584	-0.911359	1.00656e-07	2.11901e-05	263	1
Cntd1	6.59324	-1.13546	1.01733e-07	2.13358e-05	264	1
Chtop	8.90762	-0.753681	1.0436e-07	2.18041e-05	265	1
Tle5	9.41088	0.594615	1.04844e-07	2.18229e-05	266	1
Bex4	9.58832	0.637342	1.06602e-07	2.21057e-05	267	1
Dynlt1a	10.673	-0.797214	1.07223e-07	2.21516e-05	268	1
Esd	8.94932	0.675472	1.08373e-07	2.23059e-05	269	1
Dnaaf4	5.84668	-1.59515	1.10188e-07	2.25955e-05	270	1
Cdca8	7.83237	-1.03646	1.10632e-07	2.26028e-05	271	1
Spef1l	5.67102	-1.71335	1.13698e-07	2.31439e-05	272	1
Psap	11.0968	0.573283	1.15031e-07	2.32626e-05	273	1
Dynlt1b	10.0185	-0.912452	1.15296e-07	2.32626e-05	274	1
Cops8	8.68037	-0.726407	1.15613e-07	2.32626e-05	275	1
Srsf7	9.48546	-0.73751	1.16104e-07	2.32626e-05	276	1
Cstdc1	7.66889	0.916421	1.16382e-07	2.32626e-05	277	1
Gstm7	8.74599	0.764932	1.18404e-07	2.35816e-05	278	1
Smpd5	7.10503	-1.44873	1.20091e-07	2.38318e-05	279	1
Ptpn20	6.62034	-1.14407	1.22411e-07	2.42054e-05	280	1
Cops7a	8.85903	-0.720567	1.23521e-07	2.4338e-05	281	1
Pcna	9.81125	-0.607739	1.24233e-07	2.43916e-05	282	1
Cenpp	6.35869	-1.48039	1.25449e-07	2.44577e-05	283	1
Bex1	6.34125	1.33214	1.25453e-07	2.44577e-05	284	1
Pou6f1	6.28464	-1.3292	1.27252e-07	2.47132e-05	285	1
Ddx19b	8.02119	-1.0294	1.27657e-07	2.47132e-05	286	1
Ccdc117	7.93447	-1.02378	1.29918e-07	2.50633e-05	287	1
Ints13	7.3768	-1.08293	1.31998e-07	2.53762e-05	288	1
Reep5	7.84959	0.874169	1.33222e-07	2.55229e-05	289	1
Anxa3	7.33227	1.13904	1.34104e-07	2.56033e-05	290	1
Tubb5	10.0906	0.57518	1.34594e-07	2.56084e-05	291	1
Tra2b	9.6981	-0.598787	1.3527e-07	2.5649e-05	292	1
Rbmxl2	8.42006	-0.850193	1.38058e-07	2.60882e-05	293	1
Pmpcb	8.40754	-0.778425	1.38564e-07	2.60902e-05	294	1
Aard	12.2999	0.445636	1.39213e-07	2.60902e-05	295	1
Atp6v1d	8.84453	-0.774794	1.39482e-07	2.60902e-05	296	1
Insl6	7.82042	-0.985202	1.40562e-07	2.61669e-05	297	1
Txnrd3	8.28131	-0.923542	1.40837e-07	2.61669e-05	298	1
Ccp110	8.77137	-0.759339	1.416e-07	2.62206e-05	299	1
Cwc15	9.23366	-0.598318	1.45497e-07	2.68525e-05	300	1
Sub1	10.6362	-0.548736	1.50183e-07	2.76251e-05	301	1
Ilf3	8.81573	-0.719236	1.51953e-07	2.78582e-05	302	1
Gm10184	7.9549	-0.776506	1.53084e-07	2.7973e-05	303	1
Mns1	8.46344	-0.892312	1.55931e-07	2.83995e-05	304	1
Stk33	7.37417	-1.22734	1.59593e-07	2.89711e-05	305	1
Fuca2	6.86215	1.00472	1.62489e-07	2.94004e-05	306	1
Med16	7.74766	-0.906986	1.64525e-07	2.96719e-05	307	1
Dnajc27	6.87346	-1.15054	1.6689e-07	3.00007e-05	308	1
Tmem128	8.58404	-0.788669	1.67525e-07	3.00172e-05	309	1
Tbc1d1	7.86434	-0.980781	1.73392e-07	3.0956e-05	310	1
Ccdc38	7.96742	-0.941768	1.73882e-07	3.0956e-05	311	1
Slbp	9.29916	-0.63345	1.74602e-07	3.09846e-05	312	1
Rangrf	8.89601	-1.00498	1.77991e-07	3.14851e-05	313	1
Dmrtc2	7.46669	-1.26881	1.78953e-07	3.15545e-05	314	1
H2-D1	9.4341	0.848787	1.81471e-07	3.18969e-05	315	1
Ccdc92	8.60115	-0.9063	1.84992e-07	3.24128e-05	316	1
Dnah7c	5.86395	-1.38522	1.92366e-07	3.35985e-05	317	1
Morf4l1	10.8503	-0.598176	2.01164e-07	3.49179e-05	318	1
Hsf2bp	7.03645	-0.930055	2.01181e-07	3.49179e-05	319	1
Grn	7.91452	0.850848	2.08147e-07	3.58118e-05	320	1
9530077C05Rik	7.07956	-1.18638	2.08232e-07	3.58118e-05	321	1
Ap1m1	8.15994	-0.831754	2.08272e-07	3.58118e-05	322	1
Tceal6	5.09068	1.89362	2.09848e-07	3.59711e-05	323	1
Tmbim7	8.11483	-1.25445	2.11951e-07	3.61712e-05	324	1
Bst2	6.96697	1.077	2.12322e-07	3.61712e-05	325	1
Pou5f2	5.53021	-1.89932	2.17149e-07	3.688e-05	326	1
Nop9	7.64495	-0.91771	2.18753e-07	3.70389e-05	327	1
Fgf11	4.99292	2.17183	2.20035e-07	3.70457e-05	328	1
Slc22a17	7.56069	0.910597	2.20132e-07	3.70457e-05	329	1
Atp6v1g1	9.58847	-0.572207	2.21446e-07	3.71186e-05	330	1
Hnrnph3	9.34238	-0.70289	2.21906e-07	3.71186e-05	331	1
Thoc7	8.416	-0.776565	2.25232e-07	3.75615e-05	332	1
Gm8857	5.35003	-1.71567	2.27087e-07	3.76878e-05	333	1
Spdya	7.89756	-0.958907	2.27887e-07	3.76878e-05	334	1
Dynlt1c	10.3951	-0.846441	2.28031e-07	3.76878e-05	335	1
Hnrnpl	8.70233	-0.719011	2.31179e-07	3.80944e-05	336	1
Slc16a3	7.35922	0.931765	2.33752e-07	3.84039e-05	337	1
Serf1	10.1446	-0.760767	2.37189e-07	3.88534e-05	338	1
Zfp956	6.33428	-1.3158	2.3978e-07	3.91507e-05	339	1
Wfdc15a	7.68564	-1.30465	2.40418e-07	3.91507e-05	340	1
Kctd7	5.88153	-1.40455	2.41277e-07	3.91753e-05	341	1
AU021092	4.89747	2.13514	2.58478e-07	4.18455e-05	342	1
Gm5641	8.10424	-0.755873	2.60019e-07	4.19473e-05	343	1
9330102E08Rik	6.71405	-1.25783	2.60663e-07	4.19473e-05	344	1
Ccdc42	5.10069	-1.94787	2.6138e-07	4.19473e-05	345	1
Tdrd9	6.87693	-1.10503	2.62817e-07	4.20561e-05	346	1
AC159819.1	8.73964	-0.77224	2.68284e-07	4.27328e-05	347	1
Wdr93	5.24027	-1.69666	2.6859e-07	4.27328e-05	348	1
Amn1	8.45494	-0.839628	2.7107e-07	4.30024e-05	349	1
Cetn4	9.22672	-0.9136	2.71838e-07	4.30024e-05	350	1
Dis3l	7.00598	-0.981764	2.75632e-07	4.34785e-05	351	1
Tollip	9.03469	-0.597331	2.77598e-07	4.36641e-05	352	1
Cd177	4.88827	-1.78792	2.81556e-07	4.41612e-05	353	1
Ttc30a1	6.50022	-1.19988	2.96219e-07	4.63298e-05	354	1
Cfap52	6.46434	-1.20765	3.00182e-07	4.68175e-05	355	1
Pcbp2	10.9512	-0.532577	3.01276e-07	4.68561e-05	356	1
Cog6	8.18797	-0.922222	3.02887e-07	4.69747e-05	357	1
Abcc12	6.3256	-1.37042	3.04839e-07	4.70203e-05	358	1
Yeats4	7.62273	-0.904972	3.05195e-07	4.70203e-05	359	1
Pcm1	7.2108	-1.08153	3.05729e-07	4.70203e-05	360	1
Syce1	8.77165	-0.679885	3.21332e-07	4.92831e-05	361	1
Sh2b3	7.61304	-0.890419	3.25129e-07	4.97277e-05	362	1
Sfmbt1	7.66723	-0.882183	3.29875e-07	5.03146e-05	363	1
Arhgap19	7.75986	-0.937317	3.39809e-07	5.16874e-05	364	1
Mrpl39	8.59492	-0.805827	3.50621e-07	5.31025e-05	365	1
Mrpl53	7.61242	-0.863044	3.5103e-07	5.31025e-05	366	1
Fam118a	7.5628	-0.860356	3.53401e-07	5.32059e-05	367	1
Lrrc6	6.39149	-1.17937	3.53636e-07	5.32059e-05	368	1
Bbip1	8.84657	-0.626264	3.5901e-07	5.38681e-05	369	1
H1f0	7.7482	0.775592	3.61931e-07	5.41595e-05	370	1
Strbp	8.51233	-0.686443	3.67328e-07	5.46147e-05	371	1
Ctsh	6.76247	1.00291	3.67485e-07	5.46147e-05	372	1
Zbtb32	6.98174	-1.13006	3.67932e-07	5.46147e-05	373	1
Srp9	9.54375	-0.583622	3.70546e-07	5.48557e-05	374	1
Gm11992	5.70719	-1.47617	3.73723e-07	5.51447e-05	375	1
Tbp	8.20104	-0.712109	3.7449e-07	5.51447e-05	376	1
Enkd1	7.54685	-0.851428	3.77008e-07	5.53682e-05	377	1
Slc25a1	8.38023	0.673139	3.87081e-07	5.66971e-05	378	1
Lyrm1	6.50979	-1.13779	3.96253e-07	5.78875e-05	379	1
1700028J19Rik	8.10394	-1.01395	4.00444e-07	5.82437e-05	380	1
Snx1	8.22861	-0.825402	4.00796e-07	5.82437e-05	381	1
Snrpb	9.65576	-0.573133	4.23449e-07	6.13746e-05	382	1
Smg9	6.70858	-1.11463	4.2741e-07	6.1787e-05	383	1
Gm20604	8.10204	-0.894766	4.37181e-07	6.3035e-05	384	1
Cisd1	8.18526	-0.737467	4.45297e-07	6.40383e-05	385	1
Syngr1	7.12461	0.981629	4.58041e-07	6.57004e-05	386	1
Tbca	9.76765	-0.516977	4.6129e-07	6.59955e-05	387	1
Alx1	5.56462	-1.6167	4.66372e-07	6.65506e-05	388	1
Them6	6.146	-1.27607	4.76502e-07	6.78213e-05	389	1
Eif5	9.84063	-0.596951	4.86997e-07	6.91374e-05	390	1
D1Pas1	6.52858	-1.21554	4.92648e-07	6.97607e-05	391	1
Cox5b	9.34817	-0.568149	5.07931e-07	7.17414e-05	392	1
Fbxw5	8.32461	-0.889684	5.11639e-07	7.20813e-05	393	1
Cldn3	5.69869	2.58803	5.35184e-07	7.52069e-05	394	1
Spats1	5.96293	-1.3526	5.46488e-07	7.6601e-05	395	1
Ctsl	12.3616	0.477708	5.487e-07	7.67168e-05	396	1
Fbrs	7.5884	-0.857203	5.53784e-07	7.72326e-05	397	1
Cox6c	10.2915	-0.523143	5.70442e-07	7.91349e-05	398	1
Morn5	7.92436	-0.935193	5.73681e-07	7.91349e-05	399	1
Tdrd1	7.94084	-1.05424	5.7523e-07	7.91349e-05	400	1
Myef2	8.8788	-0.687128	5.75588e-07	7.91349e-05	401	1
Ero1lb	7.90156	-0.761494	5.75607e-07	7.91349e-05	402	1
Prss57	6.21489	1.13336	5.76e-07	7.91349e-05	403	1
Marchf9	5.01745	1.63043	5.81242e-07	7.96575e-05	404	1
Trim28	9.49669	-0.597152	5.83559e-07	7.97775e-05	405	1
Gstt2	7.57576	-0.93962	5.9577e-07	8.12437e-05	406	1
Fabp4	5.41855	1.90252	5.97218e-07	8.12437e-05	407	1
Pomt1	7.28367	-1.03168	6.1028e-07	8.28171e-05	408	1
Cyp26b1	7.88987	0.867889	6.23063e-07	8.40372e-05	409	1
Speer2	6.18326	-1.56856	6.24003e-07	8.40372e-05	410	1
Mapkbp1	7.40826	-0.956388	6.24085e-07	8.40372e-05	411	1
Hirip3	7.01008	-0.915324	6.25342e-07	8.40372e-05	412	1
Gm2a	10.0952	0.515775	6.52031e-07	8.74116e-05	413	1
Ccdc39	6.37176	-1.20852	6.57246e-07	8.7898e-05	414	1
Yrdc	8.46634	-0.728538	6.7242e-07	8.96018e-05	415	1
Nup88	8.93063	-0.603667	6.74228e-07	8.96018e-05	416	1
Tmem114	8.53443	0.587477	6.74842e-07	8.96018e-05	417	1
Pkmyt1	6.04821	-1.28506	7.03965e-07	9.32451e-05	418	1
Sgpl1	8.35442	0.640613	7.12585e-07	9.41615e-05	419	1
H2-K1	10.0519	0.653793	7.2162e-07	9.51284e-05	420	1
Gm5861	5.7403	-1.32734	7.60105e-07	9.99637e-05	421	1
Hspb1	9.84797	0.52893	7.76195e-07	0.000101838	422	1
Nptx2	6.343	1.15448	7.91093e-07	0.000102934	423	1
Rimklb	7.19366	-0.907962	7.94497e-07	0.000102934	424	1
Cep70	7.07622	-0.931931	7.94912e-07	0.000102934	425	1
Dnpep	8.17064	-0.789576	7.95386e-07	0.000102934	426	1
Lamb2	7.36454	0.818302	7.97117e-07	0.000102934	427	1
Esyt3	7.75231	0.775189	7.97552e-07	0.000102934	428	1
Mcm7	8.10702	-0.876167	7.97563e-07	0.000102934	429	1
H2-Q10	6.30924	1.12269	8.06765e-07	0.000103879	430	1
Rps18-ps5	8.7524	-0.747539	8.26187e-07	0.000106133	431	1
Gsk3a	8.10438	-0.682623	8.4452e-07	0.000108237	432	1
Dlat	7.86072	-0.805482	8.58936e-07	0.000109831	433	1
Dtl	7.66915	-0.812659	8.70915e-07	0.000111106	434	1
Inha	9.11409	0.591345	8.74348e-07	0.000111287	435	1
Radil	7.01901	-0.966497	8.78889e-07	0.000111609	436	1
Spo11	6.9788	-1.17432	8.99144e-07	0.00011392	437	1
Trip12	10.0237	-0.53358	9.05263e-07	0.000114433	438	1
Frzb	6.094	1.37403	9.25327e-07	0.000116703	439	1
Lpgat1	7.33791	-0.865799	9.66623e-07	0.000121634	440	1
Gapdh	10.2695	0.551187	9.7678e-07	0.000122633	441	1
Sh3glb1	10.002	-0.543468	9.8537e-07	0.00012331	442	1
Tdrd6	7.5037	-1.06449	9.86622e-07	0.00012331	443	1
Cfap65	6.64869	-1.28364	9.96664e-07	0.000124279	444	1
Vps29	9.11005	-0.556046	9.98868e-07	0.000124279	445	1
H3f3b	12.4088	-0.37839	1.01783e-06	0.000126355	446	1
Retreg2	7.93295	-0.762547	1.02497e-06	0.000126956	447	1
Sf3b1	9.17014	-0.521945	1.02985e-06	0.000127277	448	1
Sccpdh	9.18689	-0.737187	1.04342e-06	0.000128667	449	1
Gm8922	5.42089	-1.66213	1.04896e-06	0.000129062	450	1
Sphkap	6.20215	-1.33011	1.05476e-06	0.000129488	451	1
Dnah17	6.12336	-1.15365	1.05989e-06	0.000129829	452	1
Coprs	8.02683	-0.849351	1.06808e-06	0.000130544	453	1
Pfn4	7.29677	-1.00282	1.07762e-06	0.00013142	454	1
Rps18-ps3	7.35037	-0.83817	1.09919e-06	0.000133756	455	1
Nasp	10.1118	-0.543792	1.10327e-06	0.000133958	456	1
Hoxa4	7.62807	-0.95077	1.15217e-06	0.000139589	457	1
Elp5	8.362	-0.635738	1.16678e-06	0.000140976	458	1
Cryz	6.37892	1.07452	1.17048e-06	0.000140976	459	1
Nt5e	7.85459	0.717216	1.17126e-06	0.000140976	460	1
Cfap20	8.5135	-0.647537	1.1837e-06	0.000142165	461	1
Cops3	8.84819	-0.612628	1.19694e-06	0.000143444	462	1
Hnrnpa2b1	10.8888	-0.529467	1.21755e-06	0.000145598	463	1
Ddx5	11.2425	-0.383856	1.22214e-06	0.000145832	464	1
Cebpg	7.65874	-0.927806	1.22774e-06	0.000146186	465	1
Dvl1	7.7908	-0.782179	1.25564e-06	0.000149187	466	1
Cldn11	11.2361	0.446553	1.27581e-06	0.000151258	467	1
Ubb	12.9287	-0.39272	1.2789e-06	0.000151301	468	1
Supt20	8.45605	-0.719946	1.28372e-06	0.000151547	469	1
Chchd10	10.5038	0.486553	1.29741e-06	0.000152838	470	1
Dr1	8.62774	-0.66421	1.30667e-06	0.000153602	471	1
Ftl1	11.4152	0.662595	1.31501e-06	0.000154255	472	1
Mapk13	5.27155	1.66929	1.31807e-06	0.000154287	473	1
Acat3	8.69427	-0.687354	1.34529e-06	0.00015714	474	1
Wdr48	7.60796	-0.734112	1.36541e-06	0.000159154	475	1
Meioc	8.22063	-0.791916	1.37235e-06	0.000159628	476	1
Hsbp1	9.78417	-0.585603	1.38261e-06	0.000160485	477	1
Eif4g3	8.55571	-0.63587	1.40052e-06	0.000162223	478	1
Pole3	8.52586	-0.642065	1.41104e-06	0.0001631	479	1
Snrpd3	8.75426	-0.618807	1.41402e-06	0.000163104	480	1
Haus4	7.47337	-0.998084	1.46043e-06	0.000168062	481	1
Ppp1ccb	8.39569	-0.625441	1.46307e-06	0.000168062	482	1
Erh	9.15782	-0.563872	1.49609e-06	0.000171256	483	1
Cfap36	9.71865	-0.800736	1.49777e-06	0.000171256	484	1
Gnao1	6.48894	-1.27871	1.50016e-06	0.000171256	485	1
Snrpn	5.56544	1.80062	1.5297e-06	0.000174269	486	1
Pdcd7	7.71731	-0.851486	1.55925e-06	0.000176987	487	1
Lancl2	7.84041	-0.880808	1.55995e-06	0.000176987	488	1
Mrto4	7.68519	-0.822275	1.57317e-06	0.000178123	489	1
Sgo2a	6.59116	-1.02179	1.58874e-06	0.000179406	490	1
Cgn	9.09912	0.554434	1.59099e-06	0.000179406	491	1
Basp1	10.8541	0.407029	1.62486e-06	0.00018276	492	1
Mmp11	7.5795	0.906914	1.62734e-06	0.00018276	493	1
Ggnbp1	9.54764	-0.788865	1.63898e-06	0.000183695	494	1
Drap1	9.92115	-0.584306	1.64568e-06	0.000184073	495	1
Rab2a	9.07898	-0.507603	1.68234e-06	0.000187708	496	1
Gm3417	9.19087	-0.998721	1.68495e-06	0.000187708	497	1
Fam210b	6.76734	0.952384	1.69751e-06	0.000188361	498	1
Cct3	9.70722	-0.548007	1.69762e-06	0.000188361	499	1
Tomm7	9.62282	-0.651335	1.70567e-06	0.000188832	500	1
Atp1b2	9.0294	0.610546	1.70869e-06	0.000188832	501	1
Unc50	8.58865	-0.590447	1.71245e-06	0.000188871	502	1
Gm9973	9.56084	0.563099	1.7204e-06	0.000189371	503	1
Ccdc96	7.12172	-1.08555	1.75231e-06	0.0001925	504	1
Tagln	6.34454	-1.12437	1.76502e-06	0.000193512	505	1
Chrac1	8.11772	-0.836095	1.77385e-06	0.000194096	506	1
Tomm22	9.58821	-0.551114	1.78723e-06	0.000195175	507	1
Dynll1	10.7121	-0.440174	1.79108e-06	0.00019521	508	1
Plekha5	7.38555	-0.888969	1.80792e-06	0.000196361	509	1
Sarnp	8.42291	-0.647762	1.80873e-06	0.000196361	510	1
Slc25a5	9.86412	0.486433	1.81339e-06	0.000196482	511	1
Lrp10	7.63518	0.746222	1.82527e-06	0.000197382	512	1
Ucp2	9.451	0.587935	1.84224e-06	0.000198676	513	1
Txn1	9.93403	0.489906	1.84441e-06	0.000198676	514	1
H2az1	10.5942	-0.395407	1.86488e-06	0.000200491	515	1
Kansl1l	6.39469	-1.12163	1.89122e-06	0.000202837	516	1
Tmem267	6.91555	-0.927892	1.89403e-06	0.000202837	517	1
Clu	12.4504	0.36711	1.89925e-06	0.000203004	518	1
Adad1	7.98566	-0.861092	1.90332e-06	0.000203047	519	1
Naa35	8.28446	-0.687601	1.93742e-06	0.000206287	520	1
Atp1a1	9.67861	0.55083	1.95743e-06	0.00020783	521	1
Clec4a1	4.17292	2.07648	1.95942e-06	0.00020783	522	1
Abhd8	8.0741	-0.702569	1.97328e-06	0.000208879	523	1
Slc25a31	8.00472	-0.724417	1.98024e-06	0.000208879	524	1
Ttc21b	8.28089	-0.708945	1.98063e-06	0.000208879	525	1
Iqcb1	9.13425	-0.546514	1.98952e-06	0.000209417	526	1
Flywch1	6.93578	-0.955244	1.99883e-06	0.000209807	527	1
Pfdn4	7.73545	-0.815363	2.00079e-06	0.000209807	528	1
Cnbp	9.94968	-0.458207	2.05202e-06	0.000214772	529	1
Dnajb1	8.46291	-0.714362	2.07888e-06	0.000217172	530	1
Prcp	6.55901	1.17115	2.09807e-06	0.000218478	531	1
Gm13889	4.82713	-1.59761	2.09927e-06	0.000218478	532	1
Tspan17	8.0783	0.637378	2.12614e-06	0.000220494	533	1
Hmgn2	9.50237	-0.600241	2.12661e-06	0.000220494	534	1
Rassf1	7.45514	-0.904295	2.13449e-06	0.000220898	535	1
Agbl2	7.11815	-0.874658	2.14153e-06	0.000221213	536	1
Angel2	8.06875	-0.670102	2.16476e-06	0.000223196	537	1
Tcea2	8.28779	-0.997772	2.18235e-06	0.00022447	538	1
Dynll2	9.44333	0.543944	2.18522e-06	0.00022447	539	1
Rnf130	9.14447	0.500617	2.22557e-06	0.000228139	540	1
Cetn1	9.24555	-0.991852	2.231e-06	0.000228139	541	1
Hnrnpa3	10.4879	-0.431059	2.2333e-06	0.000228139	542	1
Hnrnpm	9.30033	-0.620765	2.26621e-06	0.000231075	543	1
Pdzd9	7.95303	-0.737355	2.29938e-06	0.000234025	544	1
Lrwd1	8.17538	-0.762941	2.33648e-06	0.000237365	545	1
Znhit3	7.29679	-0.924368	2.37101e-06	0.000240431	546	1
Arxes2	7.57545	0.679944	2.40298e-06	0.000243228	547	1
Mrpl24	8.10589	-0.645354	2.4223e-06	0.000244736	548	1
Tbl2	7.62011	-0.770252	2.43132e-06	0.000245201	549	1
Glipr1l2	6.34257	-1.2406	2.45771e-06	0.000247411	550	1
Cct7	9.70911	-0.535901	2.51113e-06	0.000252207	551	1
Ttc14	7.82414	-0.725564	2.52348e-06	0.000252207	552	1
Ppp1cc	10.5562	-0.467339	2.52374e-06	0.000252207	553	1
Efcab2	8.13184	-0.661775	2.52481e-06	0.000252207	554	1
Spats2	7.59674	-0.872775	2.52813e-06	0.000252207	555	1
Arl3	8.852	-0.673346	2.53734e-06	0.000252434	556	1
Smim8	7.59887	-0.74172	2.53952e-06	0.000252434	557	1
Ncapd2	7.95873	-0.719769	2.55873e-06	0.000253887	558	1
Sh3gl1	7.77106	-0.765682	2.59729e-06	0.000257252	559	1
Cst3	10.4831	0.463322	2.60636e-06	0.00025769	560	1
Gps2	7.505	-0.76107	2.61937e-06	0.000258515	561	1
Cand1	8.74034	-0.629239	2.66746e-06	0.000262792	562	1
Gmcl1	8.02837	-0.72587	2.71368e-06	0.000266871	563	1
Gabarapl1	8.35606	0.617742	2.72257e-06	0.00026727	564	1
Mgll	6.45142	-1.02133	2.74273e-06	0.000268704	565	1
Pole4	8.03796	-0.733593	2.74688e-06	0.000268704	566	1
Pias2	9.057	-0.566767	2.77103e-06	0.000270588	567	1
Ppp3cc	8.4859	-0.727137	2.79149e-06	0.000272106	568	1
Icmt	7.52633	-0.775218	2.79684e-06	0.000272149	569	1
Ift140	7.74582	-0.862495	2.81964e-06	0.000273886	570	1
Cdca3	8.36157	-0.786483	2.83713e-06	0.000275102	571	1
Rb1cc1	8.58065	-0.675493	2.85364e-06	0.00027622	572	1
Nsmce1	8.34282	-0.748504	2.88754e-06	0.000279013	573	1
Ptpn2	7.81769	-0.646857	2.91978e-06	0.000281636	574	1
Got2	6.73074	0.880161	2.9383e-06	0.000282931	575	1
Anxa6	6.96558	0.843387	2.99646e-06	0.000288029	576	1
Phpt1	7.4117	-0.828274	3.03082e-06	0.000290827	577	1
Bbs2	6.31884	-1.02118	3.05238e-06	0.00029239	578	1
Rfx4	5.53528	-1.45685	3.07993e-06	0.000294308	579	1
Mapk6	8.2234	-0.645653	3.08713e-06	0.000294308	580	1
Hnrnpll	8.34777	-0.777877	3.08835e-06	0.000294308	581	1
Pex13	8.55268	-0.571687	3.10557e-06	0.000294935	582	1
Tmem67	6.78981	-1.10942	3.10559e-06	0.000294935	583	1
Dnaaf5	6.85295	-1.31615	3.11991e-06	0.000295788	584	1
Gins1	6.29866	-1.26391	3.15197e-06	0.000298317	585	1
Csde1	9.6507	-0.491716	3.16427e-06	0.00029897	586	1
Cct8	9.89756	-0.464196	3.18071e-06	0.000300011	587	1
Acot7	8.45039	-0.757411	3.18908e-06	0.000300289	588	1
Ppm1m	8.31372	0.65639	3.21189e-06	0.000301923	589	1
Rbm44	7.77849	-0.88007	3.31261e-06	0.000310863	590	1
Safb	7.74777	-0.648596	3.33817e-06	0.000312011	591	1
Tpm4	7.46081	0.881691	3.34162e-06	0.000312011	592	1
Pycard	6.29994	1.35102	3.34608e-06	0.000312011	593	1
Actl6a	7.41828	-0.732387	3.34738e-06	0.000312011	594	1
Gpx1	7.97558	0.803705	3.40291e-06	0.000316654	595	1
Tmem37	7.08208	1.08615	3.42767e-06	0.000318423	596	1
Lsm2	8.21498	-0.640051	3.56109e-06	0.000330263	597	1
Eif4a2	9.57367	-0.470649	3.57073e-06	0.000330603	598	1
Rpa1	7.88501	-0.726013	3.59103e-06	0.000331928	599	1
Psmd2	9.28028	-0.45623	3.62913e-06	0.000334748	600	1
Cklf	8.13121	-0.939599	3.63608e-06	0.000334748	601	1
2810025M15Rik	8.24602	-0.701511	3.63968e-06	0.000334748	602	1
Vat1	8.11095	0.585245	3.64922e-06	0.000335068	603	1
Snrpe	9.05387	-0.532472	3.67262e-06	0.000336659	604	1
Fabp9	10.4843	-0.987686	3.7129e-06	0.000339758	605	1
1110004F10Rik	9.05999	-0.570741	3.7187e-06	0.000339758	606	1
Ccnb1	7.41198	-0.710035	3.74965e-06	0.000341848	607	1
Dcaf15	7.42617	-0.802597	3.75801e-06	0.000341848	608	1
Gm45551	8.5459	0.642436	3.76807e-06	0.000341848	609	1
Elfn2	4.4479	-2.03605	3.76844e-06	0.000341848	610	1
Wdr34	7.86591	-0.653346	3.77245e-06	0.000341848	611	1
Sesn3	7.40453	-0.797025	3.87195e-06	0.000350291	612	1
Ddit4	8.21253	0.69184	3.89851e-06	0.000352119	613	1
Zcchc2	6.40625	-1.19452	3.93187e-06	0.000354553	614	1
Psmc3	9.52056	-0.52452	3.94871e-06	0.000355493	615	1
Ttc26	6.40296	-1.20575	4.0916e-06	0.000366843	616	1
Rab11b	8.64	-0.699958	4.10368e-06	0.000366843	617	1
Hspb6	6.0106	-1.19762	4.10476e-06	0.000366843	618	1
Hormad2	6.14042	-1.23324	4.10751e-06	0.000366843	619	1
Naa40	7.60182	-0.766945	4.10791e-06	0.000366843	620	1
Pbk	7.7643	-0.821893	4.13585e-06	0.000368743	621	1
Palm	7.08924	0.903586	4.15142e-06	0.000369536	622	1
4931428L18Rik	6.1435	-1.13569	4.16435e-06	0.000370092	623	1
Tspan6	6.16115	1.29096	4.1821e-06	0.000371074	624	1
Khdrbs3	7.08219	-0.97336	4.19882e-06	0.000371962	625	1
Mars2	7.64603	-0.866827	4.21615e-06	0.000372901	626	1
Dtx1	8.04987	0.663074	4.27216e-06	0.000377251	627	1
Ier2	6.48417	1.01207	4.33279e-06	0.000381836	628	1
Dnajb6	9.61161	-0.524038	4.33787e-06	0.000381836	629	1
4933414I15Rik	4.74453	-1.76041	4.37961e-06	0.000384898	630	1
Zc3h14	9.71716	-0.460246	4.41814e-06	0.000387367	631	1
Lin52	6.66655	-0.984147	4.42169e-06	0.000387367	632	1
Eid3	9.05107	-0.97921	4.46629e-06	0.000390656	633	1
Meig1	11.1386	-0.849537	4.51419e-06	0.000394222	634	1
Ggnbp2	9.02518	-0.548	4.56796e-06	0.00039829	635	1
Dnah7b	6.68256	-1.01073	4.59097e-06	0.000399667	636	1
Cage1	7.64129	-0.995939	4.63406e-06	0.000402785	637	1
Gnl2	8.3359	-0.613929	4.7382e-06	0.000411191	638	1
Atr	8.93209	-0.665255	4.78611e-06	0.000414293	639	1
Clptm1l	8.80559	-0.598467	4.78891e-06	0.000414293	640	1
C2cd4b	6.10203	-1.17059	4.83003e-06	0.000417199	641	1
Agt	5.29551	1.51478	5.08524e-06	0.000438559	642	1
Brd8dc	5.49893	-1.77092	5.102e-06	0.000438641	643	1
Cul4a	9.29054	-0.690314	5.1064e-06	0.000438641	644	1
Rnf17	8.24049	-0.627318	5.10997e-06	0.000438641	645	1
Ypel1	8.41584	-0.937804	5.13188e-06	0.00043984	646	1
Rnf166	7.60974	-0.834597	5.13995e-06	0.000439851	647	1
Shbg	7.73091	0.864626	5.16067e-06	0.000440942	648	1
Ddx43	6.7971	-0.913503	5.18351e-06	0.000442211	649	1
Caprin1	8.87561	-0.510234	5.19697e-06	0.000442678	650	1
Trpd52l3	6.40476	-1.28452	5.21526e-06	0.000443228	651	1
Muc3	5.88767	-1.33236	5.21944e-06	0.000443228	652	1
Pbx4	7.35189	-0.914036	5.22974e-06	0.000443423	653	1
Lef1	6.32613	-1.32494	5.24229e-06	0.000443807	654	1
1520401A03Rik	3.02388	-2.57125	5.30667e-06	0.000448572	655	1
Uqcrb	9.05922	-0.513109	5.31855e-06	0.00044889	656	1
Emc2	7.92215	-0.670623	5.34196e-06	0.00045018	657	1
Trmt10a	7.38068	-0.763295	5.35878e-06	0.000450911	658	1
Rbm8a	9.07519	-0.481674	5.38136e-06	0.000452124	659	1
Baz1a	7.63597	-0.687823	5.43484e-06	0.000455926	660	1
Abhd14a	6.85293	-0.892984	5.47058e-06	0.00045823	661	1
Hspb8	5.34484	1.53799	5.52378e-06	0.000461987	662	1
Bcap31	8.24584	0.761689	5.54767e-06	0.000463284	663	1
Lca5l	6.80853	-0.957806	5.58576e-06	0.000465763	664	1
Rnf6	7.52417	-0.799281	5.60073e-06	0.000466309	665	1
Sltm	7.95883	-0.606539	5.7436e-06	0.000477486	666	1
Lrrc29	5.1835	-1.37349	5.82069e-06	0.00048317	667	1
Polr2k	8.46978	-0.553087	5.83925e-06	0.000483635	668	1
Fth1	12.2668	0.547236	5.84377e-06	0.000483635	669	1
Hyou1	7.37295	-0.74918	5.86197e-06	0.000484417	670	1
Nae1	8.50149	-0.564249	5.87404e-06	0.000484691	671	1
Ep400	9.13794	-0.519115	5.95547e-06	0.000490679	672	1
Dele1	7.18005	-0.804099	5.98975e-06	0.000492771	673	1
Ufl1	7.68706	-0.702001	6.00882e-06	0.000493606	674	1
Smim24	9.42654	-0.926822	6.07474e-06	0.000497664	675	1
Polb	7.66875	-0.673607	6.07803e-06	0.000497664	676	1
Zfp389	3.57604	-2.26379	6.08519e-06	0.000497664	677	1
Rp9	9.40962	-0.483649	6.11099e-06	0.000499037	678	1
Tesc	6.39364	1.08828	6.16268e-06	0.000502517	679	1
Ralgps2	8.34834	-0.65635	6.23541e-06	0.0005077	680	1
Cenpq	7.15692	-0.840579	6.28361e-06	0.000510873	681	1
Tspan7	6.67285	0.962307	6.32162e-06	0.00051321	682	1
Kif20a	7.70502	-0.698545	6.36797e-06	0.000516216	683	1
Nnat	3.81274	2.21968	6.43446e-06	0.000520411	684	1
Slc8a2	4.39429	-2.09571	6.4497e-06	0.000520411	685	1
Ubb-ps	11.5126	-0.377937	6.45343e-06	0.000520411	686	1
Shisa4	4.59026	1.9368	6.45731e-06	0.000520411	687	1
Cidea	6.49422	0.983706	6.47645e-06	0.000521194	688	1
H2-M3	5.21591	1.55939	6.56205e-06	0.000527316	689	1
Gm8879	5.09587	-1.703	6.57231e-06	0.000527376	690	1
Rab11fip2	6.78617	-0.947131	6.59709e-06	0.000528135	691	1
Prdx4	9.25713	0.54377	6.60086e-06	0.000528135	692	1
Dazl	10.6329	-0.455512	6.61289e-06	0.000528309	693	1
Gpr160	7.13707	-0.926176	6.62916e-06	0.000528309	694	1
Tmem30c	5.93971	-1.28363	6.63166e-06	0.000528309	695	1
Me2	7.82203	0.596225	6.68107e-06	0.000531481	696	1
Mpeg1	8.55029	0.640482	6.7427e-06	0.000534502	697	1
Laptm4b	9.07234	0.557622	6.74364e-06	0.000534502	698	1
1700012B09Rik	7.54779	-0.973975	6.75276e-06	0.000534502	699	1
Adad2	6.34891	-1.17719	6.75766e-06	0.000534502	700	1
Sap30	5.96364	-1.32387	6.83043e-06	0.000539487	701	1
Ckb	6.026	1.13223	6.84839e-06	0.000540135	702	1
Spata16	6.81092	-1.13266	6.95959e-06	0.000547987	703	1
B9d1	7.60295	-0.940217	6.96774e-06	0.000547987	704	1
Actr5	5.67838	-1.17748	6.99521e-06	0.000549367	705	1
Znhit1	7.8473	-0.817076	7.05741e-06	0.000553467	706	1
Wdr78	5.066	-1.72719	7.07772e-06	0.000553614	707	1
Sptbn4	3.06493	-2.63962	7.07928e-06	0.000553614	708	1
Asrgl1	9.61798	-0.713653	7.11625e-06	0.000555271	709	1
Msl1	8.81404	-0.584151	7.12605e-06	0.000555271	710	1
Tbcel	7.31603	-0.779837	7.13056e-06	0.000555271	711	1
Lgmn	10.297	0.448729	7.26668e-06	0.000565076	712	1
Clasrp	6.887	-0.865527	7.30063e-06	0.00056692	713	1
Anapc13	7.36548	-0.697292	7.34479e-06	0.00056955	714	1
Myoz2	5.86453	1.18081	7.38106e-06	0.000571562	715	1
Ccna1	6.63001	-1.27407	7.41312e-06	0.000573243	716	1
Rfx2	7.4195	-0.940913	7.44271e-06	0.000574729	717	1
Ankar	5.47386	-1.52317	7.48803e-06	0.000577423	718	1
Dag1	9.24767	0.481288	7.50381e-06	0.000577835	719	1
Mbd3	7.7105	-0.754996	7.62598e-06	0.000586427	720	1
Fbxo3	8.57348	-0.694899	7.64415e-06	0.000587009	721	1
Scgb2b23-ps	5.89024	-1.33159	7.81273e-06	0.000599123	722	1
Tmem255a	8.09909	0.707558	7.84989e-06	0.000600595	723	1
Fxr1	8.84426	-0.475984	7.85361e-06	0.000600595	724	1
Atp1b1	8.65749	0.51436	7.90881e-06	0.000603428	725	1
Lamp2	8.7682	0.585191	7.91245e-06	0.000603428	726	1
Acaa2	8.28635	0.591062	7.92529e-06	0.000603576	727	1
Tmem129	7.26116	-0.85322	7.99634e-06	0.00060815	728	1
Gtf2h1	8.6194	-0.564266	8.02628e-06	0.00060959	729	1
Tcte3	10.1804	-0.816406	8.16518e-06	0.000619289	730	1
Zbtb3	5.9957	-1.27748	8.25773e-06	0.000625453	731	1
Cchcr1	6.99764	-0.831014	8.29443e-06	0.000627374	732	1
App	9.87633	0.422198	8.3183e-06	0.000627972	733	1
Cct5	9.22437	-0.530705	8.32502e-06	0.000627972	734	1
Ccdc155	6.39378	-0.988564	8.39217e-06	0.000632176	735	1
Ccdc136	8.40044	-0.860789	8.51225e-06	0.00064035	736	1
Reep4	6.42222	-1.10738	8.56404e-06	0.000643372	737	1
Sbds	8.04674	-0.632277	8.68286e-06	0.000651415	738	1
Epc1	6.34746	-0.964046	8.87661e-06	0.000665049	739	1
Ctsb	10.0281	0.692602	8.89945e-06	0.000665859	740	1
E330021D16Rik	6.18053	1.22437	9.07773e-06	0.000678281	741	1
Wfdc6a	5.99853	1.19279	9.14681e-06	0.000682522	742	1
Slc1a6	3.30463	2.3929	9.32197e-06	0.000694656	743	1
Cbx1	8.4617	-0.584831	9.42944e-06	0.00070172	744	1
Taf2	8.21361	-0.581875	9.50446e-06	0.000706354	745	1
Polg	6.86984	-0.814706	9.66658e-06	0.000717439	746	1
1110051M20Rik	6.99433	-0.806884	9.8275e-06	0.000728406	747	1
Ccnd2	7.57908	0.658631	9.86632e-06	0.000730306	748	1
Fktn	7.01164	-0.79659	9.93741e-06	0.000734586	749	1
Cdc42ep5	7.77294	0.69069	9.97757e-06	0.000736571	750	1
Daw1	5.60885	-1.5206	1.00113e-05	0.000738078	751	1
Ruvbl1	7.78981	-0.753731	1.0091e-05	0.000742943	752	1
Irak1bp1	8.23928	-0.637374	1.01041e-05	0.000742943	753	1
Tlk2	8.1769	-0.640945	1.01444e-05	0.000744913	754	1
Magee1	4.41509	1.86311	1.0165e-05	0.000745008	755	1
Mael	10.1404	-0.481085	1.01726e-05	0.000745008	756	1
Plk1	6.70419	-1.0183	1.0188e-05	0.000745153	757	1
Ccnk	9.22246	-0.590203	1.02592e-05	0.000749367	758	1
Izumo4	7.0072	-1.01578	1.032e-05	0.000752815	759	1
Ldhc	11.7317	-0.835469	1.03513e-05	0.000754107	760	1
Dbf4	7.82686	-0.834824	1.03909e-05	0.000755993	761	1
Sod3	7.88685	0.636723	1.04367e-05	0.000758333	762	1
Casp8	6.3905	1.07253	1.04832e-05	0.000760324	763	1
Golga4	8.00903	-0.646662	1.05008e-05	0.000760324	764	1
Ccdc87	4.93597	-1.78164	1.0517e-05	0.000760324	765	1
Ifi27	7.59421	0.708847	1.05191e-05	0.000760324	766	1
Slc25a35	6.11678	-0.932386	1.06374e-05	0.000767879	767	1
Mdh1b	6.58869	-1.0577	1.07596e-05	0.000775314	768	1
Galnt3	6.90971	-0.859121	1.07684e-05	0.000775314	769	1
Tpd52	7.85278	0.606521	1.09371e-05	0.000786433	770	1
Dync2li1	7.37692	-0.795903	1.09901e-05	0.000789219	771	1
Rimbp3	7.41107	-0.98351	1.10694e-05	0.000793884	772	1
Katnal2	6.40945	-1.11352	1.11431e-05	0.000798139	773	1
Khdrbs1	9.12125	-0.487013	1.12304e-05	0.00080335	774	1
Arid2	8.39947	-0.618556	1.12938e-05	0.000806621	775	1
Adam1b	6.07817	-1.15631	1.13053e-05	0.000806621	776	1
Tmem80	6.67235	-0.809312	1.14185e-05	0.00081365	777	1
Spag1	6.85805	-0.85676	1.15301e-05	0.000820545	778	1
Wdr46	6.37814	-0.917758	1.16832e-05	0.000830379	779	1
Cstb	8.578	0.575401	1.17692e-05	0.000835421	780	1
Bex2	8.44112	0.553896	1.18102e-05	0.000836921	781	1
P2rx2	5.55668	1.36372	1.18206e-05	0.000836921	782	1
Nup62	8.0707	-0.60699	1.20666e-05	0.000853244	783	1
Nup188	8.01385	-0.614891	1.22234e-05	0.000863233	784	1
Sf3b2	8.43751	-0.574195	1.22718e-05	0.000865542	785	1
Sun1	7.82561	-0.588739	1.23398e-05	0.000869233	786	1
Tpp1	7.19807	0.838745	1.23613e-05	0.000869639	787	1
Ik	8.70281	-0.503703	1.25052e-05	0.000878649	788	1
Anp32b	9.51327	-0.446515	1.26858e-05	0.000890208	789	1
Eif1ax	9.13805	0.526643	1.27441e-05	0.000893165	790	1
Coil	7.55134	-0.740908	1.27785e-05	0.000894447	791	1
Scarb1	8.44522	0.523177	1.28725e-05	0.000899887	792	1
Dhx58	5.22228	-1.30523	1.29354e-05	0.000903147	793	1
Ttc4	6.92411	-0.776078	1.2962e-05	0.00090386	794	1
Trim37	8.02704	-0.752031	1.30072e-05	0.000905876	795	1
Ptms	8.95753	0.518292	1.34401e-05	0.000934845	796	1
Mcrs1	8.19083	-0.661304	1.34761e-05	0.000936172	797	1
Ube2j2	8.795	-0.51923	1.34933e-05	0.000936196	798	1
Dhh	7.77672	0.639201	1.35361e-05	0.00093799	799	1
Hsp90b1	10.9132	-0.342274	1.3686e-05	0.000945162	800	1
Pabpc2	9.01021	-0.854034	1.36897e-05	0.000945162	801	1
Ttyh3	7.7754	0.691898	1.36908e-05	0.000945162	802	1
Dnajc5g	6.57958	-1.06046	1.37742e-05	0.000949544	803	1
Ccdc178	4.67066	-1.67355	1.37886e-05	0.000949544	804	1
Larp1b	8.70872	-0.661477	1.3926e-05	0.000957817	805	1
Tchp	6.45123	-1.19163	1.40411e-05	0.000964534	806	1
Dstn	9.66806	0.384245	1.40685e-05	0.000965216	807	1
Ccnb2	8.35479	-0.728848	1.41706e-05	0.000971021	808	1
C1qa	7.61154	0.826262	1.42505e-05	0.000974471	809	1
Dtnbp1	7.95948	-0.63794	1.42624e-05	0.000974471	810	1
Fbxo43	5.44328	-1.14902	1.42738e-05	0.000974471	811	1
Pih1d1	7.47597	-0.736546	1.45646e-05	0.0009931	812	1
Npc2	9.04488	0.531026	1.46213e-05	0.000995742	813	1
Amz2	8.37229	-0.625716	1.47964e-05	0.00100643	814	1
B2m	10.3378	0.645961	1.48407e-05	0.0010082	815	1
Tmem170	7.44921	-0.792173	1.4891e-05	0.00101038	816	1
Dnaaf2	7.02172	-0.870318	1.49502e-05	0.00101294	817	1
Vit	6.62836	-0.983017	1.49786e-05	0.00101294	818	1
Smarcb1	8.13997	-0.663858	1.49836e-05	0.00101294	819	1
Timp2	9.34395	0.479188	1.51367e-05	0.00102092	820	1
Larp1	9.16901	-0.537197	1.51385e-05	0.00102092	821	1
Eif2s2	9.75282	-0.423422	1.52973e-05	0.00103037	822	1
5330417C22Rik	5.73774	-1.29976	1.53274e-05	0.00103084	823	1
Tmem184a	10.0534	0.377682	1.53415e-05	0.00103084	824	1
Snrpa	8.1059	-0.631986	1.55046e-05	0.00104054	825	1
Foxm1	6.65273	-0.798954	1.5623e-05	0.00104721	826	1
Wls	6.38474	1.12841	1.57245e-05	0.00105274	827	1
Thumpd3	7.76396	-0.664686	1.59106e-05	0.00106392	828	1
Gfpt1	8.04762	-0.562452	1.60075e-05	0.0010691	829	1
Iqcg	7.34901	-0.75116	1.63777e-05	0.00109251	830	1
Hnrnpk	11.2258	-0.338034	1.6601e-05	0.00110607	831	1
Rad17	7.40484	-0.715862	1.66768e-05	0.0011086	832	1
1700001J11Rik	6.86764	-1.0717	1.6699e-05	0.0011086	833	1
Strap	9.68783	-0.421502	1.6699e-05	0.0011086	834	1
Os9	6.78899	0.759364	1.68648e-05	0.00111827	835	1
Gnb2	9.88181	0.433252	1.69087e-05	0.00111984	836	1
Mov10l1	7.14885	-0.845304	1.71261e-05	0.00113288	837	1
Vasp	7.43708	0.749968	1.72128e-05	0.00113725	838	1
S100a10	8.72136	0.636725	1.73614e-05	0.00114439	839	1
Cfap57	5.80173	-1.12665	1.73708e-05	0.00114439	840	1
Zfp91	8.51667	-0.522866	1.73827e-05	0.00114439	841	1
Nphp1	9.38907	-0.691014	1.7422e-05	0.00114561	842	1
Foxo6	6.68502	0.989885	1.74791e-05	0.001148	843	1
Rbm17	8.54964	-0.527145	1.75353e-05	0.00115033	844	1
Srsf2	10.006	-0.403402	1.75694e-05	0.0011512	845	1
Pih1d2	6.34198	-1.10629	1.78984e-05	0.00117137	846	1
Srp19	8.62142	-0.532733	1.79328e-05	0.00117224	847	1
Cd36	7.35045	1.17518	1.79633e-05	0.00117284	848	1
2700049A03Rik	6.45891	-0.95053	1.80366e-05	0.00117625	849	1
Itm2b	11.279	0.342985	1.80581e-05	0.00117626	850	1
Cenpv	10.2265	-0.559961	1.82919e-05	0.00119009	851	1
Catsperg1	5.81669	-1.07982	1.83916e-05	0.00119464	852	1
Trrap	8.48951	-0.511539	1.8405e-05	0.00119464	853	1
Stk25	8.33319	-0.529327	1.85208e-05	0.00120075	854	1
Acin1	8.1396	-0.577983	1.86863e-05	0.00121006	855	1
Ube2l3	9.20352	-0.460451	1.87411e-05	0.00121219	856	1
Hnrnpul1	9.46171	-0.525616	1.91854e-05	0.00123949	857	1
Wfdc10	7.89589	0.834967	1.93631e-05	0.0012495	858	1
Gm16976	5.51407	-1.36935	1.95124e-05	0.00125767	859	1
Dynlt1-ps1	6.1396	-1.06895	1.9846e-05	0.00127769	860	1
Aqp9	5.78461	-1.26999	1.99216e-05	0.00128107	861	1
Pex11g	5.73025	-1.33994	2.00095e-05	0.00128523	862	1
C1qc	8.28636	0.680673	2.04622e-05	0.00131256	863	1
Spcs1	9.83942	-0.496819	2.04825e-05	0.00131256	864	1
Nup37	7.17966	-0.902925	2.0698e-05	0.00132484	865	1
Bcl7b	7.67511	-0.684821	2.09338e-05	0.00133822	866	1
Ppp1r18	6.8359	0.860562	2.09553e-05	0.00133822	867	1
Ppp3r2	8.56804	-0.887209	2.10306e-05	0.00134148	868	1
Klhdc1	6.10462	-1.05521	2.11474e-05	0.00134656	869	1
Dmrtb1	9.12591	-0.782602	2.11589e-05	0.00134656	870	1
Selenos	8.55248	-0.567699	2.14731e-05	0.0013642	871	1
Tuba4a	5.76886	1.18143	2.14855e-05	0.0013642	872	1
Pef1	7.34421	-0.754198	2.15784e-05	0.00136854	873	1
Rmi1	6.88491	-0.858316	2.16525e-05	0.00137166	874	1
Lsm4	7.1793	-0.73834	2.17821e-05	0.0013783	875	1
Ccdc151	5.15257	-1.38605	2.18312e-05	0.00137982	876	1
Parp16	5.44753	1.33071	2.23029e-05	0.00140647	877	1
Mgat4d	6.08288	-0.9938	2.23035e-05	0.00140647	878	1
Ybx3	10.212	-0.630096	2.23295e-05	0.0014065	879	1
Six5	7.62509	0.745929	2.25614e-05	0.0014195	880	1
Dcxr	4.03356	1.88732	2.2592e-05	0.00141981	881	1
Ctsz	7.30716	0.703553	2.28793e-05	0.00143624	882	1
Tubb4b	10.3066	-0.41515	2.30115e-05	0.00144289	883	1
Ctsa	7.63056	0.70293	2.31171e-05	0.00144649	884	1
Cr1l	6.81729	0.758846	2.31211e-05	0.00144649	885	1
Rnf126	9.13973	-0.616532	2.31766e-05	0.00144833	886	1
Apoe	10.2826	0.60049	2.32151e-05	0.0014491	887	1
Slc9b1	6.60808	-1.16041	2.33743e-05	0.00145739	888	1
Ift80	8.19844	-0.701827	2.34061e-05	0.00145774	889	1
Sdc1	4.99983	1.21371	2.34611e-05	0.00145952	890	1
Adh1	6.37232	0.946198	2.3499e-05	0.00146024	891	1
Cyb5r3	7.94571	0.561039	2.35603e-05	0.0014624	892	1
Sumo2	10.5335	-0.33046	2.38013e-05	0.00147571	893	1
Tcte2	6.66464	-1.14913	2.38795e-05	0.0014789	894	1
Syngr4	7.64949	-0.874559	2.42408e-05	0.0014996	895	1
Gm6460	4.11421	-1.67123	2.43007e-05	0.00150162	896	1
Pcgf6	8.54493	-0.502056	2.43288e-05	0.00150169	897	1
Tstd3	4.37234	1.52899	2.43966e-05	0.00150227	898	1
Tor3a	4.28274	1.70373	2.44054e-05	0.00150227	899	1
Fam53a	7.67037	-0.619168	2.44196e-05	0.00150227	900	1
Tceal3	6.03046	1.07381	2.4499e-05	0.00150548	901	1
Chic2	9.57517	-0.41791	2.45616e-05	0.00150765	902	1
Slc13a5	4.0378	-1.67941	2.47626e-05	0.00151831	903	1
Nap1l1	9.78998	-0.426829	2.48326e-05	0.00151973	904	1
Srsf1	8.65907	-0.50111	2.48732e-05	0.00151973	905	1
CK137956	6.1133	-1.43995	2.48854e-05	0.00151973	906	1
Lsm8	8.64984	-0.559991	2.48955e-05	0.00151973	907	1
Serpina3a	4.81245	1.62119	2.51229e-05	0.00153192	908	1
Lsm7	8.03284	-0.552131	2.51759e-05	0.00153311	909	1
Gm50253	7.38525	-0.830347	2.51978e-05	0.00153311	910	1
Gm42688	6.76901	-0.750612	2.54235e-05	0.00154514	911	1
Tmem176b	7.35293	0.740528	2.54561e-05	0.00154542	912	1
Prdx6b	7.89259	-0.973878	2.56334e-05	0.00155449	913	1
Ywhae	10.3297	-0.364469	2.57138e-05	0.00155766	914	1
Prss42	4.97572	-1.36923	2.57987e-05	0.00156109	915	1
Pom121l12	6.84368	-1.14463	2.5993e-05	0.00157113	916	1
Frmpd1	1.97082	2.69343	2.60751e-05	0.00157437	917	1
Gm10297	6.39611	-0.972382	2.63014e-05	0.00158631	918	1
Bclaf1	8.93446	-0.553291	2.63756e-05	0.0015868	919	1
Spink2	9.5904	-0.784316	2.6385e-05	0.0015868	920	1
Mpp2	0.866863	4.60103	2.64203e-05	0.0015868	921	1
Apbb3	4.63254	-1.80983	2.64242e-05	0.0015868	922	1
Dnajc2	8.5688	-0.54328	2.65039e-05	0.0015894	923	1
Mrpl54	7.44687	-0.811348	2.6525e-05	0.0015894	924	1
Efhd2	9.69506	0.423908	2.66969e-05	0.00159798	925	1
Sat2	5.97752	1.29013	2.68116e-05	0.00160311	926	1
Crnkl1	7.16318	-0.766583	2.69936e-05	0.00161225	927	1
Tmem258	8.22151	-0.640581	2.71283e-05	0.00161855	928	1
Rtn4	9.1006	0.463249	2.72581e-05	0.00162438	929	1
4930544G11Rik	8.18249	-0.849421	2.72847e-05	0.00162438	930	1
Aprt	8.10607	-0.65988	2.75209e-05	0.00163668	931	1
Mtch1	8.08431	0.589231	2.76201e-05	0.00163925	932	1
Pdcd5	9.23991	-0.46405	2.76233e-05	0.00163925	933	1
4921524J17Rik	7.76497	-0.844212	2.76965e-05	0.00164183	934	1
Ubald1	6.74533	-0.924989	2.78067e-05	0.0016466	935	1
Zbtb44	8.95811	-0.439514	2.80123e-05	0.00165701	936	1
Gins2	7.06568	-0.769119	2.81198e-05	0.00166136	937	1
Crybg3	6.97039	-0.858122	2.81459e-05	0.00166136	938	1
Nubp2	7.51089	-0.678941	2.86895e-05	0.00169164	939	1
Tagap1	6.45437	-0.901536	2.87294e-05	0.00169219	940	1
Nipsnap1	5.70719	1.08028	2.87671e-05	0.00169261	941	1
Trappc4	8.20724	-0.521651	2.91037e-05	0.0017106	942	1
Tmem230	8.1758	-0.541383	2.91599e-05	0.00171208	943	1
Cfl2	8.80209	-0.593597	2.93029e-05	0.00171815	944	1
Chpt1	10.0883	-0.366486	2.93252e-05	0.00171815	945	1
Agbl5	8.55585	-0.592883	2.95223e-05	0.00172714	946	1
Mrpl37	7.01963	-0.669786	2.9541e-05	0.00172714	947	1
Cyp1b1	6.60202	0.949031	2.96094e-05	0.00172931	948	1
Snrpa1	7.6975	-0.664204	2.98375e-05	0.0017408	949	1
Wdfy3	7.19835	-0.761142	2.98815e-05	0.00174153	950	1
Cd81	9.07027	0.466736	2.9943e-05	0.00174247	951	1
Ino80c	7.02465	-0.829293	2.99607e-05	0.00174247	952	1
Cfap161	6.46044	-1.06799	3.01394e-05	0.00175102	953	1
Gm7444	5.82389	-1.18855	3.03161e-05	0.00175944	954	1
Sptbn1	8.71297	0.455685	3.04897e-05	0.00176767	955	1
Mindy4	5.04045	-1.52426	3.05863e-05	0.00177131	956	1
Aldh1a1	9.81586	0.389695	3.06164e-05	0.00177131	957	1
Ccdc61	6.12521	-0.928779	3.10042e-05	0.00179187	958	1
Gaa	7.64523	0.767565	3.10633e-05	0.00179341	959	1
Luc7l2	8.78321	-0.47696	3.20406e-05	0.00184791	960	1
Vamp3	8.65943	-0.438347	3.26213e-05	0.00187761	961	1
Ube2a	7.20892	0.762866	3.26234e-05	0.00187761	962	1
Rnd2	7.9542	0.624241	3.28474e-05	0.00188703	963	1
Ier3	5.71012	1.40968	3.29171e-05	0.00188703	964	1
Fstl3	5.93214	0.943054	3.29322e-05	0.00188703	965	1
Ptpa	8.23978	-0.55966	3.29427e-05	0.00188703	966	1
Glrx3	9.30474	-0.430556	3.29739e-05	0.00188703	967	1
Slc45a4	8.72159	0.484373	3.29915e-05	0.00188703	968	1
Dph3	7.51871	-0.71061	3.30948e-05	0.00188963	969	1
Ndufaf8	7.15295	-0.83102	3.31053e-05	0.00188963	970	1
Atp5j	10.0761	-0.350249	3.34198e-05	0.00190562	971	1
Zcchc18	4.44556	2.26918	3.37232e-05	0.00192094	972	1
Fkbp11	5.33455	1.3505	3.38693e-05	0.00192728	973	1
Mphosph8	8.4478	-0.597134	3.42875e-05	0.00194907	974	1
Cadm4	4.221	1.52903	3.43332e-05	0.00194967	975	1
Ccdc13	5.93877	-1.17496	3.44892e-05	0.00195416	976	1
Dnaja1	10.0657	-0.371392	3.45155e-05	0.00195416	977	1
Cul1	8.38068	-0.615422	3.45182e-05	0.00195416	978	1
Kif4-ps	3.31286	-2.38592	3.46712e-05	0.00196082	979	1
Nelfa	7.37095	-0.664369	3.47852e-05	0.00196526	980	1
Agtpbp1	7.44965	-0.724614	3.49811e-05	0.00197431	981	1
Ezh2	7.92217	-0.565485	3.51603e-05	0.0019824	982	1
H2az2	9.14958	-0.424849	3.52686e-05	0.00198649	983	1
Gsto1	6.09256	0.862205	3.54565e-05	0.00199393	984	1
Mfge8	8.40706	0.924478	3.54727e-05	0.00199393	985	1
Gm3448	10.2356	-0.795561	3.55507e-05	0.0019952	986	1
Pmis2	4.82943	1.72314	3.55675e-05	0.0019952	987	1
Mrpl38	8.07599	-0.547488	3.56711e-05	0.00199899	988	1
Rasl2-9	6.73877	-1.04762	3.61484e-05	0.00202369	989	1
Lrrc23	6.6933	-1.24676	3.63654e-05	0.00203378	990	1
Hsbp1l1	5.69039	-1.02825	3.66179e-05	0.00204584	991	1
Dhcr7	6.80939	0.772548	3.66751e-05	0.00204696	992	1
Zfp512b	6.7503	-0.82613	3.67618e-05	0.00204974	993	1
Gm8906	4.89418	-1.50423	3.68003e-05	0.00204982	994	1
Agpat4	7.72254	0.718492	3.68411e-05	0.00205003	995	1
Fkbp9	8.48264	0.48102	3.69863e-05	0.00205605	996	1
Ebp	7.51166	0.637692	3.71562e-05	0.00206342	997	1
Syngr2	7.56715	0.614481	3.7301e-05	0.00206939	998	1
Cep104	6.56372	-0.935988	3.74901e-05	0.00207779	999	1
Snrpf	8.76847	-0.542363	3.76424e-05	0.00208415	1000	1
Fsip2	6.24983	-1.04774	3.81405e-05	0.00210962	1001	1
Gadd45b	6.69551	0.864021	3.83532e-05	0.00211926	1002	1
Ankrd9	4.36048	2.03603	3.877e-05	0.00214016	1003	1
Zbtb42	4.35301	-1.89612	3.90191e-05	0.00215176	1004	1
Mrpl35	7.47651	-0.677762	3.95685e-05	0.00217989	1005	1
Ift81	6.61658	-0.924576	3.97506e-05	0.00218774	1006	1
Chst1	6.39373	-1.03634	3.99021e-05	0.0021939	1007	1
Tmem18	7.29803	-0.689199	4.01362e-05	0.00220458	1008	1
Slc44a1	7.14969	0.711392	4.0198e-05	0.00220579	1009	1
Cops5	8.61186	-0.493375	4.04636e-05	0.00221777	1010	1
Arl2bp	8.70741	-0.521564	4.04964e-05	0.00221777	1011	1
Rsrc1	7.42383	-0.62419	4.065e-05	0.00222398	1012	1
Fabp7	2.59932	2.4682	4.0733e-05	0.00222632	1013	1
Spdye4b	5.65912	-1.07575	4.08487e-05	0.00223044	1014	1
Gstm4	4.64693	1.4374	4.1186e-05	0.00224665	1015	1
Ccdc18	5.88594	-1.0608	4.14909e-05	0.00226105	1016	1
Snrnp25	6.94236	-0.787951	4.16344e-05	0.00226664	1017	1
Tuba1c	8.36359	0.524478	4.22805e-05	0.00229955	1018	1
Ppp4r3b	7.68389	-0.737975	4.25986e-05	0.00231458	1019	1
Tex15	8.10757	0.634899	4.28029e-05	0.0023234	1020	1
Gpx8	6.29748	0.939349	4.28626e-05	0.00232436	1021	1
Zbtb7b	5.22037	1.24167	4.29161e-05	0.00232499	1022	1
Ccdc40	5.93651	-1.00117	4.29899e-05	0.00232597	1023	1
Angel1	7.12502	-0.690989	4.30183e-05	0.00232597	1024	1
Maged2	8.26412	0.486304	4.34032e-05	0.00234449	1025	1
Hacd1	7.18347	-0.694986	4.38431e-05	0.00236386	1026	1
Psmg1	8.19926	-0.568757	4.38471e-05	0.00236386	1027	1
Mterf3	8.14124	-0.596919	4.41785e-05	0.00237941	1028	1
Cdkl2	7.27412	-0.689825	4.43039e-05	0.0023834	1029	1
Dmrtc1a	7.99615	0.62791	4.43388e-05	0.0023834	1030	1
Kat7	8.13657	-0.612318	4.44951e-05	0.00238949	1031	1
Capn6	7.3347	0.634617	4.4718e-05	0.00239913	1032	1
Mtx2	9.1079	-0.577197	4.48032e-05	0.00239924	1033	1
Coro2a	6.76235	0.690004	4.48067e-05	0.00239924	1034	1
Gm4739	5.80307	-1.1019	4.50187e-05	0.00240826	1035	1
Gtf2a1l	8.04976	-0.907361	4.552e-05	0.00243273	1036	1
Gm10123	7.31153	-0.646435	4.58178e-05	0.00244408	1037	1
Ssx2ip	7.4344	-0.717275	4.58207e-05	0.00244408	1038	1
Vmn1r78	1.81629	3.20407	4.59778e-05	0.0024501	1039	1
Psma3	9.76138	-0.403148	4.60779e-05	0.00245307	1040	1
Ephx1	5.60577	1.37874	4.61648e-05	0.00245534	1041	1
S100a6	6.97393	0.967767	4.66071e-05	0.00247648	1042	1
Dydc1	4.68372	-1.50963	4.68165e-05	0.00248523	1043	1
Nol4l	7.83407	-0.708968	4.69021e-05	0.00248739	1044	1
U2af1	8.21223	-0.512493	4.71374e-05	0.00249747	1045	1
Eif5a	10.4572	-0.334231	4.72213e-05	0.00249952	1046	1
Smdt1	8.41634	-0.461235	4.74634e-05	0.00250818	1047	1
Pianp	4.34433	2.02452	4.74754e-05	0.00250818	1048	1
Habp4	6.54234	0.883897	4.83777e-05	0.00255341	1049	1
Phf2	6.73677	-0.803512	4.87851e-05	0.00257246	1050	1
Spock2	9.29334	0.434478	4.91284e-05	0.00258715	1051	1
Ncoa6	7.61893	-0.673536	4.91571e-05	0.00258715	1052	1
Gstp1	6.75222	0.716939	4.93264e-05	0.0025936	1053	1
Stag3	8.77265	-0.492186	4.94041e-05	0.00259521	1054	1
Trappc6b	8.66463	-0.539058	4.96655e-05	0.00260648	1055	1
Phf7	9.74883	-0.643823	4.99536e-05	0.00261911	1056	1
4933412E24Rik	4.19908	-1.63811	5.01024e-05	0.00262443	1057	1
Mtbp	6.77154	-0.820522	5.06989e-05	0.00265316	1058	1
Eloa	7.48819	-0.60292	5.09145e-05	0.00266193	1059	1
Prss55	4.16476	2.402	5.09797e-05	0.00266282	1060	1
Spata1	8.36175	-0.597885	5.10478e-05	0.00266387	1061	1
Eif4e	9.05522	-0.408894	5.1425e-05	0.00268103	1062	1
Catsperz	8.16214	-0.722732	5.15251e-05	0.00268245	1063	1
Dpy19l1	7.30668	-0.626446	5.15493e-05	0.00268245	1064	1
Nt5m	6.78822	-0.744529	5.17823e-05	0.00269014	1065	1
Slc26a10	6.17303	0.923572	5.17943e-05	0.00269014	1066	1
Pdcd2l	7.58588	-0.619232	5.19605e-05	0.00269625	1067	1
Capza1-ps1	7.57874	-0.647038	5.22137e-05	0.00270543	1068	1
Gm8138	2.82533	-2.55337	5.22353e-05	0.00270543	1069	1
Glyctk	4.3392	-1.52228	5.24431e-05	0.00271366	1070	1
Mtmr6	8.4653	-0.61096	5.27589e-05	0.00272745	1071	1
Edc4	7.51254	-0.737857	5.32645e-05	0.00275102	1072	1
Pgd	8.1344	0.641772	5.3636e-05	0.00276763	1073	1
Mpi	7.55915	-0.656262	5.37113e-05	0.00276893	1074	1
Traf4	5.97608	1.03903	5.38607e-05	0.00277405	1075	1
H2ac18	7.53541	-0.713022	5.42434e-05	0.00279117	1076	1
Asnsd1	7.90314	-0.500681	5.43981e-05	0.00279653	1077	1
Zfp516	6.92571	0.726632	5.45334e-05	0.00280084	1078	1
Bcorl1	5.58495	1.22969	5.45832e-05	0.00280084	1079	1
Gin1	6.98564	-0.697961	5.51337e-05	0.00282647	1080	1
Ncbp1	8.40371	-0.511004	5.55943e-05	0.00284745	1081	1
Idh3b	8.02671	-0.4867	5.57714e-05	0.00285388	1082	1
Twf2	7.5648	0.697702	5.59673e-05	0.00286097	1083	1
Plin2	7.01727	0.844063	5.60133e-05	0.00286097	1084	1
Plekhf2	7.31819	-0.697989	5.60966e-05	0.00286258	1085	1
Itgb5	6.54643	0.854044	5.63908e-05	0.00287459	1086	1
Hnrnpu	9.47229	-0.416388	5.64722e-05	0.00287459	1087	1
Arhgap33	6.44975	-0.803622	5.65151e-05	0.00287459	1088	1
Rabl2	6.9225	-0.884015	5.65442e-05	0.00287459	1089	1
Dnajb2	6.95692	-0.735162	5.65915e-05	0.00287459	1090	1
Tspan31	6.1825	0.807815	5.70915e-05	0.00289542	1091	1
Mmd2	8.51405	0.475361	5.71062e-05	0.00289542	1092	1
Thap1	7.11342	-0.740854	5.7214e-05	0.00289823	1093	1
Nectin3	8.21223	-0.676221	5.74327e-05	0.00290462	1094	1
Fbxo30	7.59933	-0.659577	5.74451e-05	0.00290462	1095	1
Il17re	5.84705	-1.04485	5.75407e-05	0.00290559	1096	1
Bad	6.66529	-0.686755	5.75692e-05	0.00290559	1097	1
Pafah1b2	8.72693	-0.493011	5.77743e-05	0.00291329	1098	1
Hspa4l	8.50048	-0.570892	5.82518e-05	0.00293469	1099	1
Ct55	5.79475	1.24807	5.8565e-05	0.00294779	1100	1
St13	9.33982	-0.44246	5.88652e-05	0.00296021	1101	1
Tmem107	7.88651	-0.720646	5.92398e-05	0.00297634	1102	1
Uqcrc2	8.36691	-0.650233	5.93077e-05	0.00297705	1103	1
Chmp6	6.29254	-0.814604	5.93678e-05	0.00297737	1104	1
Vrk3	7.4457	-0.660069	5.95747e-05	0.00298353	1105	1
Dnhd1	5.14988	-1.50807	5.95983e-05	0.00298353	1106	1
Usp42	7.63201	-0.720003	5.96986e-05	0.00298584	1107	1
Crabp2	2.31152	2.86826	5.98477e-05	0.00298971	1108	1
Fn1	8.04336	0.496859	5.98839e-05	0.00298971	1109	1
Usp1	8.47595	-0.521357	6.00727e-05	0.00299644	1110	1
Pmm1	7.4644	0.567889	6.06561e-05	0.00302281	1111	1
Gm648	6.00099	1.13515	6.08317e-05	0.00302884	1112	1
Ecm1	5.5914	1.05333	6.13018e-05	0.0030495	1113	1
Fkbp3	8.7113	0.479665	6.14132e-05	0.0030523	1114	1
Cdc45	7.44889	-0.627517	6.14976e-05	0.00305375	1115	1
Cpt2	7.28195	-0.576271	6.18338e-05	0.0030677	1116	1
Cnot1	9.00451	-0.484083	6.18912e-05	0.0030678	1117	1
Arl6ip1	9.88973	-0.394263	6.2128e-05	0.00307678	1118	1
Rab3il1	6.15581	1.36599	6.25216e-05	0.00309351	1119	1
Tgif1	8.18132	-0.561748	6.30283e-05	0.00311369	1120	1
Msl3l2	7.20602	-0.77255	6.30421e-05	0.00311369	1121	1
Sbno1	8.74017	-0.426406	6.35464e-05	0.00313463	1122	1
Nxn	7.56047	-0.741952	6.35792e-05	0.00313463	1123	1
Tardbp	9.44349	-0.402342	6.38091e-05	0.00314316	1124	1
Rhox8	8.39562	0.532228	6.39764e-05	0.00314861	1125	1
Cep95	6.51372	-0.817949	6.42549e-05	0.0031595	1126	1
Wfdc1	7.14014	0.713599	6.46955e-05	0.00317835	1127	1
Col9a3	7.50592	-0.6108	6.48359e-05	0.00318242	1128	1
Pih1d3	4.64729	-1.30208	6.50209e-05	0.00318867	1129	1
Cep44	7.19975	-0.887966	6.54071e-05	0.00320421	1130	1
Maz	8.26513	-0.532533	6.54535e-05	0.00320421	1131	1
Drc3	6.92701	-0.746213	6.67509e-05	0.00326365	1132	1
Stpg4	8.82074	-0.82138	6.67856e-05	0.00326365	1133	1
Psmc5	7.8942	-0.58093	6.68625e-05	0.00326453	1134	1
Mok	6.23752	-0.879472	6.79873e-05	0.00331587	1135	1
Vmn2r86	4.96221	-1.42152	6.80338e-05	0.00331587	1136	1
Suco	8.4528	-0.495635	6.90024e-05	0.00336012	1137	1
Fnta	8.04549	-0.577944	6.91738e-05	0.0033655	1138	1
Akr1c13	5.15915	2.0479	6.92713e-05	0.00336729	1139	1
Cpm	1.55487	2.92995	6.94677e-05	0.00337388	1140	1
Aimp1	8.47655	-0.515188	6.95363e-05	0.00337425	1141	1
Akr1a1	9.90173	0.368791	6.96975e-05	0.00337911	1142	1
Cib2	5.00221	1.35329	7.0852e-05	0.00343208	1143	1
Gm4737	7.71612	0.552365	7.13088e-05	0.00345118	1144	1
Ube2d3	10.5212	-0.305214	7.14143e-05	0.00345327	1145	1
Litaf	8.38407	0.481973	7.3245e-05	0.00353871	1146	1
Upf1	7.04686	-0.828186	7.33466e-05	0.00354052	1147	1
Aplp2	9.13336	0.427675	7.35865e-05	0.00354901	1148	1
Gm13306	5.13686	-1.4182	7.36785e-05	0.00355035	1149	1
Fgfr1op	7.56045	-0.728889	7.3959e-05	0.00356077	1150	1
Ckap2	6.93545	-0.722646	7.41917e-05	0.00356887	1151	1
Rexo1	7.63419	-0.543015	7.43243e-05	0.00357214	1152	1
Slirp	8.45836	-0.526979	7.44579e-05	0.00357547	1153	1
Adcy7	6.4743	1.0232	7.48464e-05	0.00359101	1154	1
Cfap70	6.42022	-1.01946	7.52499e-05	0.00360724	1155	1
Mmachc	5.78849	-1.25919	7.59127e-05	0.00363586	1156	1
Cfap69	6.99646	-0.911621	7.61832e-05	0.00364314	1157	1
Syn3	7.62246	0.583197	7.61963e-05	0.00364314	1158	1
Nectin2	9.02354	0.540706	7.64143e-05	0.00365041	1159	1
Rhbdd3	7.44228	-0.829675	7.65332e-05	0.00365294	1160	1
Dhrs7b	6.56411	-0.744372	7.68066e-05	0.0036598	1161	1
Pcp4l1	5.79921	1.03404	7.68092e-05	0.0036598	1162	1
Ccdc12	7.34608	-0.636619	7.7074e-05	0.00366715	1163	1
Cabp1	5.1304	1.22166	7.71794e-05	0.00366715	1164	1
Rps27l	9.84799	-0.377577	7.71923e-05	0.00366715	1165	1
Ankrd13d	3.66195	1.85761	7.72312e-05	0.00366715	1166	1
Prr13	6.41014	1.04907	7.73145e-05	0.00366715	1167	1
Mpc2	10.0844	-0.415617	7.73607e-05	0.00366715	1168	1
Nbn	6.26354	-1.06296	7.76418e-05	0.00367733	1169	1
Trim41	8.31748	-0.549872	7.804e-05	0.00369209	1170	1
Slc6a8	5.5952	0.934579	7.81362e-05	0.00369209	1171	1
Eef1a1	13.0025	-0.244853	7.81536e-05	0.00369209	1172	1
Gm773	6.31269	0.927682	7.83791e-05	0.00369686	1173	1
Mettl26	6.23624	0.905272	7.83881e-05	0.00369686	1174	1
Pdk3	8.00774	0.595837	7.84969e-05	0.00369884	1175	1
Mplkip	8.14959	-0.494162	7.8738e-05	0.00370705	1176	1
Fancg	6.95701	-0.70741	7.95057e-05	0.0037384	1177	1
Uba2	9.70552	-0.379541	7.9539e-05	0.0037384	1178	1
Aldh2	8.92605	0.457875	7.97848e-05	0.00374406	1179	1
Asf1b	8.01942	-0.54296	7.97946e-05	0.00374406	1180	1
Tusc3	8.18161	-0.543244	8.04437e-05	0.00377132	1181	1
Atp1b3	9.66317	0.350984	8.1037e-05	0.00379592	1182	1
Pdgfra	7.79534	0.535023	8.15175e-05	0.0038152	1183	1
Gm20075	7.56396	-0.58438	8.16561e-05	0.00381846	1184	1
Hdgf	9.18554	-0.483887	8.2247e-05	0.00384284	1185	1
Gm38431	6.64137	-0.819395	8.2526e-05	0.00385263	1186	1
Shmt1	7.13541	-0.78108	8.26798e-05	0.00385655	1187	1
Slc22a16	6.94864	-0.83383	8.29227e-05	0.00386463	1188	1
Actr1a	7.8251	-0.740506	8.31693e-05	0.00387286	1189	1
Fam118b	8.03019	-0.592331	8.34191e-05	0.00388123	1190	1
Snrpb2	8.82179	-0.507931	8.3605e-05	0.00388661	1191	1
Tspyl4	5.29856	-1.49036	8.39519e-05	0.00389669	1192	1
Mfn2	6.8873	-0.777835	8.39625e-05	0.00389669	1193	1
Srsf11	8.47454	-0.459917	8.41632e-05	0.00390274	1194	1
Cmbl	4.08661	1.63866	8.50738e-05	0.00393878	1195	1
Morn4	6.83455	-0.807591	8.50827e-05	0.00393878	1196	1
B3gnt3	1.77879	3.28355	8.53036e-05	0.0039457	1197	1
Hyls1	8.60474	-0.468885	8.59562e-05	0.00397257	1198	1
Sh3bp5	8.37916	0.434016	8.6153e-05	0.00397834	1199	1
Vps51	5.98967	-0.860595	8.67824e-05	0.00400407	1200	1
Marchf11	9.16573	-0.813707	8.73479e-05	0.00402648	1201	1
Fam13b	6.13931	-0.973029	8.74137e-05	0.00402648	1202	1
Cds1	7.09253	-0.782791	8.76388e-05	0.0040335	1203	1
Olfr394	4.1529	-1.46574	8.78141e-05	0.00403821	1204	1
Usp2	8.29731	-0.793402	8.80568e-05	0.00404601	1205	1
Susd3	9.08258	0.618033	8.8209e-05	0.00404964	1206	1
Nr5a1	7.67196	0.619525	8.90214e-05	0.00408355	1207	1
Kcmf1	8.61517	-0.516165	8.93435e-05	0.00409493	1208	1
Cct6a	9.37771	-0.425037	8.95384e-05	0.00410047	1209	1
Fbxw9	7.06642	-0.65488	9.01501e-05	0.00412507	1210	1
Ube2i	9.73043	-0.368487	9.06046e-05	0.00414245	1211	1
Cyp2d22	5.46275	1.23911	9.10219e-05	0.00415809	1212	1
Ranbp9	8.78466	-0.539936	9.15167e-05	0.00417725	1213	1
Dnah14	6.76917	-0.758148	9.21576e-05	0.00420304	1214	1
Car11	4.21999	1.57478	9.25371e-05	0.00421687	1215	1
Mroh2a	5.38946	-1.24034	9.42036e-05	0.00428754	1216	1
Ndn	6.80773	0.714318	9.42426e-05	0.00428754	1217	1
Hnrnph1	9.89258	-0.43614	9.44517e-05	0.00429352	1218	1
Hspa9	9.20398	-0.418413	9.5617e-05	0.0043426	1219	1
Prr14	7.53106	-0.680288	9.56883e-05	0.0043426	1220	1
Zfp35	6.51658	-0.746952	9.65503e-05	0.00437813	1221	1
Copb2	8.83095	-0.438289	9.69387e-05	0.00439215	1222	1
Ccdc62	8.31028	-0.466409	9.76686e-05	0.0044216	1223	1
Dynlrb2	6.97012	-0.913117	9.8745e-05	0.00446461	1224	1
Id2	8.76876	0.539022	9.87798e-05	0.00446461	1225	1
Cbll1	6.86739	-0.820307	9.91973e-05	0.00447982	1226	1
Per3	6.49077	0.783572	9.98587e-05	0.00450601	1227	1
Cntrob	6.87186	-0.788283	0.000100058	0.00451131	1228	1
Mgst1	9.58724	0.383943	0.000100281	0.0045177	1229	1
Pias4	7.57678	-0.591769	0.00010052	0.00452481	1230	1
Slc9c1	6.11495	-1.08537	0.000101493	0.00456488	1231	1
Znrf2	9.10142	-0.503889	0.000102342	0.00459932	1232	1
Plekha8	7.52202	-0.715341	0.000102839	0.00461749	1233	1
Tmem138	5.62097	-1.09482	0.000102955	0.00461749	1234	1
Il17d	5.72398	-0.883602	0.00010305	0.00461749	1235	1
Tnfrsf12a	7.23777	0.650395	0.00010308	0.00461749	1236	1
Speer4e	5.47594	-1.21348	0.000103463	0.00462856	1237	1
Abhd17b	8.28091	-0.447407	0.000103494	0.00462856	1238	1
Sort1	7.33794	0.688728	0.000103996	0.00464406	1239	1
Cnn3	8.42841	0.513173	0.000104008	0.00464406	1240	1
Spg7	7.20858	-0.757972	0.000104571	0.00466542	1241	1
Rab31	8.91334	0.454932	0.000104857	0.00467016	1242	1
Igsf8	7.08014	0.767761	0.000104926	0.00467016	1243	1
Ube2d-ps	5.74741	-1.0542	0.00010493	0.00467016	1244	1
Cox7a2	9.94415	-0.360706	0.000105177	0.0046774	1245	1
Dnah1	5.68663	-1.19012	0.000105643	0.00468942	1246	1
Plekho1	6.82844	0.769387	0.000105663	0.00468942	1247	1
Arl4a	9.2511	-0.495158	0.000105702	0.00468942	1248	1
Tst	7.80416	0.58469	0.000106476	0.00471997	1249	1
Topors	7.64109	-0.606793	0.000107176	0.00474721	1250	1
Hint1	9.66232	-0.38326	0.000107411	0.0047538	1251	1
Pcbp4	5.5934	1.18648	0.000107887	0.00477107	1252	1
Cbarp	5.96744	0.935418	0.000108073	0.00477409	1253	1
Fnip1	7.46413	-0.605722	0.000108128	0.00477409	1254	1
Srsf5	10.4959	-0.332225	0.000108394	0.00478204	1255	1
Tdrd12	5.95509	-1.08055	0.000108641	0.00478913	1256	1
Daxx	8.40158	-0.526109	0.000109177	0.0048089	1257	1
Cox4i1	9.79824	-0.385156	0.000109868	0.00483552	1258	1
Fbp1	9.06879	-0.694909	0.00011061	0.00486429	1259	1
S100a11	7.58234	0.620334	0.000110775	0.00486769	1260	1
Eef1e1	7.69144	-0.575952	0.00011175	0.00490662	1261	1
Cenpn	7.39148	-0.710861	0.000111869	0.00490795	1262	1
Raf1	8.0129	-0.492466	0.000112108	0.00491454	1263	1
Catsper2	7.47515	-0.893698	0.00011267	0.0049353	1264	1
Taf1b	7.62128	-0.748835	0.000113245	0.00495657	1265	1
Pwp1	7.18678	-0.709427	0.000113383	0.00495866	1266	1
Srgn	5.71036	0.992396	0.000113745	0.00497058	1267	1
Nap1l4	8.02107	-0.524846	0.000114231	0.00498789	1268	1
Bag6	9.04369	-0.412762	0.000114492	0.00499535	1269	1
Sfrp1	5.70336	1.0419	0.000114628	0.00499732	1270	1
Slc36a3	1.79007	2.99329	0.000114915	0.00500591	1271	1
Rad18	7.20135	-0.667732	0.000115663	0.00503452	1272	1
Gramd1b	7.4241	-0.608594	0.000115895	0.00504064	1273	1
Pttg1	8.36192	-0.505273	0.000116409	0.00505905	1274	1
Blvrb	6.68815	0.923729	0.000116504	0.00505921	1275	1
Setd3	8.47923	-0.436383	0.00011677	0.00506676	1276	1
Ttc12	6.01309	-0.883552	0.000117702	0.00510323	1277	1
Slco6c1	7.08033	-0.790177	0.000117835	0.005105	1278	1
Tubb6	6.3663	0.994707	0.000118355	0.0051235	1279	1
Smpx	9.25831	0.395876	0.000118529	0.00512704	1280	1
Prss50	7.81429	0.553508	0.000118631	0.00512743	1281	1
Hectd2	7.85575	-0.675415	0.000118903	0.00513518	1282	1
Nxf1	7.88656	-0.588238	0.00011935	0.00515046	1283	1
Mpst	5.4472	1.05663	0.000119788	0.0051636	1284	1
mt-Cytb	14.1975	-0.235541	0.000119841	0.0051636	1285	1
Ccdc34	8.26348	-0.557377	0.000120412	0.00518416	1286	1
Kcnip4	3.0407	-2.12087	0.000121527	0.00522811	1287	1
Rbm39	9.29389	-0.381096	0.000121959	0.00524264	1288	1
Ubxn6	8.22411	-0.577958	0.000122173	0.00524774	1289	1
Gm8334	3.85151	1.52538	0.000122315	0.00524978	1290	1
Znrd1as	7.41657	-0.740157	0.000122566	0.00525502	1291	1
Tmem151a	3.1727	2.47498	0.000122627	0.00525502	1292	1
Gdpd2	2.23949	-2.51164	0.000123264	0.00527824	1293	1
Zswim8	8.25499	-0.572337	0.000124179	0.0053133	1294	1
Sap18	9.5567	-0.3651	0.00012443	0.00531829	1295	1
Fank1	7.71683	-0.750122	0.000124488	0.00531829	1296	1
Ankrd36	6.79922	-0.924696	0.000124793	0.00532723	1297	1
Map2k5	5.84411	-1.09784	0.000124921	0.00532859	1298	1
Lsr	9.64127	0.418482	0.000125034	0.00532931	1299	1
Carhsp1	8.2857	0.498101	0.000126361	0.00537911	1300	1
Socs7	7.67896	-0.535187	0.000126397	0.00537911	1301	1
Gm8871	3.70027	-1.85539	0.000127145	0.00540677	1302	1
Fam102a	8.73111	0.431063	0.000127474	0.00541662	1303	1
Catsperb	5.80084	-1.01725	0.000127991	0.00543242	1304	1
Mbd3l1	5.10565	1.75195	0.000128042	0.00543242	1305	1
Gm37389	6.25957	-0.858264	0.000128412	0.00544393	1306	1
Gm14698	4.83742	-1.13005	0.000129206	0.0054734	1307	1
Cst9	10.8442	0.400894	0.000129388	0.00547399	1308	1
H1f7	5.68806	2.04132	0.000129417	0.00547399	1309	1
Zfand4	7.90728	-0.753434	0.000129717	0.00548249	1310	1
Vdac2	10.1427	-0.355519	0.000129835	0.00548329	1311	1
1700030K09Rik	7.59188	-0.526075	0.000130467	0.00550578	1312	1
Hdac1	8.82772	-0.46119	0.000130588	0.00550669	1313	1
Gm2916	4.86928	-1.45995	0.000131329	0.00553369	1314	1
Ufc1	7.49465	-0.609115	0.000132311	0.00557085	1315	1
Mpp6	7.58769	-0.592948	0.000132891	0.005591	1316	1
Dhx30	8.04291	-0.591401	0.000132996	0.00559118	1317	1
Nras	8.30113	-0.544143	0.000133364	0.00560238	1318	1
Glmp	6.67442	0.770784	0.000133576	0.00560705	1319	1
Gm10131	8.11011	-0.49514	0.000135067	0.00566023	1320	1
Ints7	6.93198	-0.724262	0.000135178	0.00566023	1321	1
Kiz	7.78528	-0.639911	0.000135214	0.00566023	1322	1
1700018F24Rik	7.03626	-0.86904	0.000135252	0.00566023	1323	1
Scara5	7.36394	0.585636	0.000135411	0.0056626	1324	1
Timm44	7.11265	-0.698291	0.000135663	0.00566885	1325	1
Slx4	6.47572	-0.913721	0.000136059	0.00568114	1326	1
Gstm6	9.84127	0.371968	0.000136173	0.00568161	1327	1
Ift22	7.17613	-0.81841	0.000136774	0.0057024	1328	1
Islr2	4.36847	1.65335	0.000137063	0.00571015	1329	1
Bmyc	7.60969	0.519141	0.000137617	0.00572892	1330	1
Prpf8	8.27495	-0.453119	0.000137914	0.00573695	1331	1
Ccdc114	5.94953	-0.990466	0.000138316	0.00574935	1332	1
Mapk8	7.50594	-0.639372	0.000138652	0.00575845	1333	1
Ppil4	7.39684	-0.644337	0.000138743	0.00575845	1334	1
Zfp39	6.02555	-1.02667	0.000139585	0.00578585	1335	1
Grhpr	6.99905	0.680686	0.000139612	0.00578585	1336	1
Rhod	3.48928	1.66962	0.00013983	0.00579055	1337	1
Eps8l2	2.99752	2.17766	0.000140054	0.00579551	1338	1
Ndufc1	9.10819	-0.420446	0.000140454	0.0058077	1339	1
Armcx2	5.92869	0.966705	0.000140589	0.00580896	1340	1
Ndufs3	7.56284	-0.58024	0.000140825	0.00581436	1341	1
Nfyc	7.08854	-0.632497	0.000141829	0.00585146	1342	1
Cdk5	8.22327	0.460096	0.000142363	0.00586912	1343	1
Praf2	4.23416	1.45732	0.000142543	0.00587214	1344	1
Rpl30	10.3327	-0.331278	0.000143387	0.00590253	1345	1
Eif4g2	10.1009	-0.319047	0.000143788	0.00591464	1346	1
Arl14epl	6.47996	-0.771752	0.000144729	0.00594892	1347	1
Lpp	6.60894	0.783101	0.000145334	0.00596935	1348	1
Gm6465	5.42606	-1.13458	0.000146872	0.00602806	1349	1
Wdr75	7.63583	-0.55349	0.000148347	0.0060841	1350	1
Ccdc112	6.47441	-0.865394	0.000148653	0.00609212	1351	1
Ctsd	9.56665	0.444666	0.00014884	0.00609529	1352	1
Sucla2	9.62131	-0.443935	0.000149374	0.00611262	1353	1
Fndc8	2.45228	2.84795	0.000149663	0.00611995	1354	1
Ppp2r2c	5.74699	1.2921	0.000149782	0.00612027	1355	1
Ift20	8.77038	-0.480076	0.000149938	0.0061204	1356	1
Rhcg	3.60362	-2.01456	0.000150006	0.0061204	1357	1
Gm9732	6.51766	-0.682659	0.000150591	0.00613635	1358	1
Cypt4	7.38741	1.68746	0.000150619	0.00613635	1359	1
Lgals7	3.41164	2.08405	0.000151493	0.00616744	1360	1
Alyref	7.13556	-0.854214	0.00015172	0.00617213	1361	1
Pak1ip1	8.80814	-0.432872	0.000152047	0.00618089	1362	1
Banf2	3.4468	2.75356	0.000153231	0.00622445	1363	1
Ftl1-ps1	9.30028	0.530776	0.000153595	0.00623467	1364	1
Gm13461	5.69081	-1.03911	0.000153861	0.00624091	1365	1
Prps1	7.57012	0.550273	0.00015529	0.00629423	1366	1
Oxr1	7.50873	-0.560365	0.000156548	0.0063406	1367	1
4932431P20Rik	4.29059	-1.7614	0.000157908	0.00639099	1368	1
Npnt	4.2664	1.45776	0.000158237	0.00639966	1369	1
Nup98	8.25083	-0.450712	0.000158619	0.00640496	1370	1
2610301B20Rik	7.49931	-0.566275	0.000158671	0.00640496	1371	1
Btaf1	7.31788	-0.622228	0.000158716	0.00640496	1372	1
Slf1	6.69214	-0.789423	0.000159068	0.00641452	1373	1
Rassf8	5.7191	1.02141	0.000159584	0.00643062	1374	1
Ccdc74a	6.25353	-0.9631	0.000160031	0.00644045	1375	1
Xrcc4	7.10725	-0.707019	0.00016006	0.00644045	1376	1
Serinc3	11.0686	0.271424	0.000160401	0.00644948	1377	1
Map1lc3b	9.89393	0.312529	0.000162173	0.00651135	1378	1
Tpd52l1	8.19399	0.507668	0.000162397	0.00651135	1379	1
Lgals1	8.62497	0.473021	0.000162451	0.00651135	1380	1
Ubl7	8.06088	-0.519756	0.000162505	0.00651135	1381	1
5730507C01Rik	4.77786	1.31541	0.000162528	0.00651135	1382	1
Smarca4	7.89046	-0.46598	0.000162985	0.00652418	1383	1
Saxo1	4.41244	1.85835	0.00016311	0.00652418	1384	1
Ppp1r42	6.431	-0.927112	0.000163381	0.00652418	1385	1
Capn10	7.82283	-0.557653	0.000163434	0.00652418	1386	1
Gm5134	4.44538	-1.56197	0.000163437	0.00652418	1387	1
Nr0b1	8.12871	0.603552	0.000163825	0.00653495	1388	1
Kat5	6.55418	-0.68127	0.000164135	0.00654259	1389	1
Dkkl1	9.81899	-0.748271	0.000164676	0.00655496	1390	1
Sh3gl2	7.47743	0.549464	0.000164682	0.00655496	1391	1
Btf3l4	8.41258	-0.498739	0.00016522	0.00657164	1392	1
Nkiras2	7.1843	-0.60728	0.000166057	0.00660018	1393	1
Cd68	6.92814	0.937965	0.000166672	0.0066199	1394	1
Gpc3	4.42341	1.31955	0.000168263	0.00667828	1395	1
Rhou	7.53815	0.56948	0.000168594	0.00668664	1396	1
Slc30a2	7.33321	0.600273	0.000169293	0.00670734	1397	1
Ppp1r15a	6.16889	0.834858	0.000169414	0.00670734	1398	1
Tgm2	7.35681	0.710142	0.000169479	0.00670734	1399	1
Usp8	8.54709	-0.463398	0.00017166	0.0067888	1400	1
Pkd2l2	5.87546	-0.904553	0.00017216	0.0068037	1401	1
Sdad1	7.46324	-0.557521	0.000172767	0.00682283	1402	1
Syce1l	4.43327	-1.45754	0.000173217	0.00683571	1403	1
Cblc	1.3753	3.11387	0.000173668	0.00684862	1404	1
Ctdspl2	7.15998	-0.649234	0.000174189	0.00686428	1405	1
Dcun1d4	6.43908	0.831778	0.000175409	0.00690745	1406	1
Nktr	8.02165	-0.472934	0.000176102	0.00692691	1407	1
Col18a1	7.29266	0.637426	0.000176154	0.00692691	1408	1
Phf10	8.50305	-0.421522	0.000176522	0.00693647	1409	1
Tprgl	8.67611	-0.43124	0.0001768	0.00694249	1410	1
Gm49027	5.18562	-1.32736	0.000177306	0.00695742	1411	1
Fam45a	6.95898	-0.710947	0.00017831	0.00699183	1412	1
Gstp2	5.58315	0.934367	0.000180027	0.00705417	1413	1
Med28	9.0586	-0.433058	0.000180194	0.00705572	1414	1
Lrrc49	5.72989	-0.896848	0.000181121	0.00708241	1415	1
Gask1b	6.26768	0.758442	0.000181131	0.00708241	1416	1
Ubl4b	5.03399	2.18414	0.000181431	0.00708744	1417	1
Hmgcs2	8.03438	0.563013	0.000181516	0.00708744	1418	1
C3ar1	5.59476	1.05356	0.000182062	0.00710375	1419	1
Sqstm1	9.50394	0.385967	0.000182828	0.00712862	1420	1
Tmem199	7.51561	-0.645861	0.000184119	0.0071739	1421	1
Tac1	1.43383	2.90209	0.000184654	0.00718968	1422	1
Tex55	1.98485	3.06482	0.000185223	0.00720241	1423	1
Senp6	7.4445	-0.562234	0.000185241	0.00720241	1424	1
Zfp318	7.92817	-0.577899	0.00018667	0.00725287	1425	1
4833427G06Rik	6.65132	-0.756238	0.000186914	0.00725728	1426	1
Lancl1	8.28463	-0.636591	0.000188164	0.00730068	1427	1
Tmsb15a	4.78887	1.62948	0.0001897	0.00735512	1428	1
Gramd1c	6.53738	-0.702193	0.000191227	0.00740778	1429	1
Lrguk	5.41018	-1.07674	0.000191416	0.00740778	1430	1
Minar1	1.09224	2.9322	0.000191535	0.00740778	1431	1
Tsn	8.9939	-0.408027	0.000191593	0.00740778	1432	1
Ahcy	8.17304	0.506616	0.000192914	0.00745365	1433	1
Mcm3	7.78698	-0.487867	0.000193416	0.00746784	1434	1
Polr2d	7.58462	-0.585488	0.000193864	0.00747991	1435	1
Golga7	8.94059	-0.411756	0.000194838	0.00751224	1436	1
Wwc2	7.88432	-0.6108	0.000195111	0.00751756	1437	1
Prkcd	5.85802	0.906115	0.000195917	0.00754336	1438	1
Hmga1	8.24652	-0.451505	0.000196236	0.00755038	1439	1
Rtca	7.86768	-0.596191	0.000196614	0.00755966	1440	1
Wbp4	8.39501	-0.456419	0.000197253	0.00757899	1441	1
Kmt2b	6.63725	-0.675692	0.000197617	0.00758769	1442	1
Nos1	3.29998	1.93461	0.000197923	0.00759417	1443	1
Abcg2	5.61291	1.06601	0.000198489	0.00761063	1444	1
Elf2	8.81596	-0.437273	0.000198956	0.00762324	1445	1
Mnd1	6.11812	-0.821743	0.000200013	0.00765846	1446	1
Ubtd1	6.70782	-0.69772	0.000200185	0.00765974	1447	1
Ppp2r5c	8.77126	-0.436182	0.000200574	0.00766927	1448	1
Zmynd19	8.01232	-0.520558	0.000200711	0.00766927	1449	1
Chchd6	8.4828	-0.469294	0.000201754	0.0077038	1450	1
Gm11100	6.80406	-0.734289	0.000202062	0.00770829	1451	1
Ccl27a	7.29254	-0.872657	0.00020224	0.00770829	1452	1
Hmx1	5.50408	-1.05764	0.000202312	0.00770829	1453	1
Gm13167	2.61798	-2.08815	0.000202428	0.00770829	1454	1
Tssk6	3.59491	2.53168	0.000203824	0.00775608	1455	1
Meiob	5.9874	-0.916351	0.000204301	0.00776891	1456	1
Golga3	7.51539	-0.542919	0.000204655	0.00777527	1457	1
Bub1b	6.62068	-0.863317	0.000204749	0.00777527	1458	1
Rfxap	7.64511	-0.577539	0.000204916	0.00777628	1459	1
Neu1	5.70373	0.954288	0.000205091	0.0077776	1460	1
Kpnb1	9.34322	-0.385302	0.000205512	0.00778823	1461	1
Tomm70a	8.7556	-0.418771	0.000205947	0.00779592	1462	1
Atp8b5	5.6583	-0.988074	0.000205997	0.00779592	1463	1
Dnaaf1	8.62001	-0.739157	0.000206629	0.00781452	1464	1
Dazap2	9.77613	-0.370192	0.000207622	0.0078467	1465	1
L3mbtl2	6.34382	-0.80614	0.000208744	0.0078837	1466	1
Crisp2	9.94857	-0.640038	0.000209073	0.00789076	1467	1
Lrrc71	6.66857	-0.810375	0.000209422	0.00789856	1468	1
Timp3	7.75481	0.550755	0.00020988	0.00791044	1469	1
Fahd2a	5.45709	-0.960919	0.000211815	0.00797429	1470	1
9430015G10Rik	6.35487	-0.777133	0.000211862	0.00797429	1471	1
Gm36864	5.27269	-1.40785	0.000212199	0.00797631	1472	1
Fuca1	7.67237	0.544504	0.000212204	0.00797631	1473	1
Cox7c	10.2664	-0.307544	0.000212386	0.00797773	1474	1
Limd2	9.1626	-0.549971	0.000212591	0.00798001	1475	1
Gclm	8.38277	-0.469255	0.000215174	0.00806092	1476	1
Uba1	8.08018	0.499228	0.000215231	0.00806092	1477	1
Cited1	9.56626	0.333149	0.000215261	0.00806092	1478	1
Cabs1	4.70763	2.38575	0.000215329	0.00806092	1479	1
Trim80	3.83954	2.17453	0.000215724	0.00807027	1480	1
Zc3h7a	6.93666	-0.742003	0.000217098	0.00811619	1481	1
Pex5l	4.09723	2.63827	0.000217899	0.00814062	1482	1
Dcn	10.7991	0.422228	0.000218713	0.00816553	1483	1
Foxk1	6.51684	-0.797773	0.00021998	0.00820219	1484	1
4933402E13Rik	9.51949	0.436761	0.000219991	0.00820219	1485	1
Gtse1	5.6948	-0.932127	0.00022159	0.00825623	1486	1
Ska1	6.00087	-0.792048	0.00022257	0.00828719	1487	1
Kif3b	7.48384	-0.648321	0.000223201	0.00830509	1488	1
Nmt1	7.48673	-0.520468	0.000223522	0.00831143	1489	1
Ccar1	8.22292	-0.557116	0.000224054	0.00832565	1490	1
Thoc1	7.66893	-0.561865	0.000224545	0.00833827	1491	1
Cacna2d2	3.53968	1.64302	0.000226937	0.00842145	1492	1
Zic5	2.72794	2.02887	0.000227246	0.00842728	1493	1
Birc5	7.4521	-0.532647	0.000227711	0.00843888	1494	1
Tra2a	8.01785	-0.566556	0.000228147	0.00844936	1495	1
Zfp454	2.97949	1.82892	0.000229734	0.00850246	1496	1
Fam170a	5.81975	-1.02246	0.000230119	0.00851101	1497	1
Pigk	7.68138	-0.470588	0.00023096	0.00853641	1498	1
Gpat2	7.57615	-0.516642	0.000231234	0.0085373	1499	1
4930503E14Rik	4.97665	-1.30488	0.000231292	0.0085373	1500	1
Htra1	6.62364	0.911068	0.000231645	0.00854463	1501	1
Timp1	5.62499	1.23539	0.00023212	0.00855645	1502	1
Cse1l	8.52991	-0.527405	0.00023289	0.00857912	1503	1
1810058I24Rik	9.37613	0.454097	0.000233255	0.00858685	1504	1
B3galnt1	6.69047	-0.886957	0.000233943	0.00860644	1505	1
Stra8	8.07324	0.511546	0.000235786	0.00866852	1506	1
Pkdcc	7.5626	0.570407	0.000236062	0.00867291	1507	1
Skp2	5.51925	1.07748	0.000237213	0.0087094	1508	1
Psmb7	9.2203	-0.373326	0.000237778	0.00872436	1509	1
Ropn1l	10.6313	-0.64744	0.000239797	0.0087926	1510	1
4931422A03Rik	4.91504	-1.16239	0.000240318	0.00880587	1511	1
4930444P10Rik	6.83985	-0.680882	0.00024064	0.00880883	1512	1
Zfp991	6.0083	-0.894546	0.000240717	0.00880883	1513	1
Raver1	6.20031	-0.767205	0.000241051	0.00881383	1514	1
Tktl2	5.78758	-1.0776	0.000241172	0.00881383	1515	1
Rwdd4a	7.16884	-0.658037	0.000241563	0.0088223	1516	1
Elof1	8.99897	-0.477873	0.000242589	0.00885392	1517	1
Lbr	6.73372	-0.79099	0.000242915	0.00885902	1518	1
Anpep	4.97247	1.24203	0.000243048	0.00885902	1519	1
Gm10282	8.02294	-0.482203	0.000243887	0.00888375	1520	1
Tex29	5.68697	1.87118	0.000244644	0.00890548	1521	1
Ift74	7.90951	-0.575695	0.000245431	0.00892823	1522	1
Atp8a1	5.17914	1.17824	0.000246137	0.00894806	1523	1
Pced1a	5.26415	-1.12751	0.000246378	0.00895092	1524	1
Gm17018	7.04567	-0.565903	0.000248353	0.00901675	1525	1
Hspa1l	5.18708	1.93675	0.000249981	0.00906991	1526	1
Dhx38	6.69798	-0.755378	0.000250297	0.00907542	1527	1
Gsdmcl-ps	4.16444	-1.48607	0.000250851	0.00908957	1528	1
Gng3	2.47497	1.90264	0.000252127	0.00912984	1529	1
Ost4	8.35281	-0.437054	0.000254538	0.00920752	1530	1
Potegl	5.08095	-1.13598	0.000254605	0.00920752	1531	1
Ift88	6.834	-0.747104	0.000255	0.00921137	1532	1
Prr19	6.5794	-0.78203	0.000255085	0.00921137	1533	1
Ccdc107	6.50655	0.706885	0.000255211	0.00921137	1534	1
Dhx16	7.07187	-0.718245	0.00025607	0.00923636	1535	1
Fars2	6.73683	-0.743645	0.000257944	0.00929792	1536	1
Arhgef17	6.19078	0.816978	0.000258115	0.00929802	1537	1
Stard10	7.12847	1.01866	0.000259158	0.00932951	1538	1
Exd2	7.66524	-0.548846	0.000260492	0.00937145	1539	1
Tada3	7.07851	-0.696712	0.000262456	0.00943045	1540	1
Axl	8.82743	0.458005	0.000262473	0.00943045	1541	1
Hdac7	5.22044	1.05207	0.000263	0.00944327	1542	1
Nudt16l1	7.2995	-0.558126	0.000263706	0.00946249	1543	1
Gm10251	4.57948	-1.4655	0.000264647	0.00949009	1544	1
Capza1	8.75452	-0.44553	0.000265629	0.00951915	1545	1
Gm43959	3.46698	-2.30841	0.000266035	0.00952419	1546	1
Maf1	8.21585	-0.465984	0.000266245	0.00952419	1547	1
Gm21149	4.69503	-1.18691	0.000266286	0.00952419	1548	1
Ube3b	7.446	-0.6136	0.000267094	0.00954691	1549	1
Cct6b	7.10531	-0.971745	0.000267274	0.0095472	1550	1
Ralgds	7.69692	-0.662843	0.000267969	0.00956587	1551	1
Dnajb7	4.49126	2.07394	0.000268762	0.00958797	1552	1
Hook2	7.71866	-0.489111	0.000269778	0.00961803	1553	1
Gm10259	5.05481	-1.10156	0.000270707	0.00964131	1554	1
Upf3a	8.02255	-0.645204	0.000270866	0.00964131	1555	1
Ebna1bp2	8.21622	-0.494988	0.000271143	0.00964131	1556	1
Glul	9.13227	0.495894	0.000271233	0.00964131	1557	1
Secisbp2	6.00564	-0.888753	0.000271302	0.00964131	1558	1
Cct8l1	2.90689	2.92508	0.000271936	0.00965335	1559	1
1700019A02Rik	8.41694	-0.720622	0.000271989	0.00965335	1560	1
Gas8	6.50585	-0.755789	0.000272194	0.00965442	1561	1
Dhrs7	8.40514	0.381302	0.000273602	0.00969816	1562	1
Ang	2.30631	1.88862	0.000273968	0.00970492	1563	1
Tusc1	6.69918	-0.760575	0.000277198	0.00981307	1564	1
Ddx28	5.69529	-0.886365	0.000278144	0.0098299	1565	1
Brd1	8.0702	-0.440782	0.000278158	0.0098299	1566	1
Rtl8a	5.90585	0.782423	0.000278206	0.0098299	1567	1
Stk24	7.1361	0.646424	0.000278741	0.00984252	1568	1
Serpinf1	7.15367	0.662937	0.000279019	0.00984603	1569	1
Polr1c	7.92418	-0.555443	0.000281222	0.00991339	1570	1
Lsg1	6.96662	-0.617013	0.000281285	0.00991339	1571	1
Tnp1	8.64163	1.91095	0.000283888	0.00999875	1572	1
Actr10	9.24663	-0.364681	0.000285863	0.0100615	1573	1
Emc6	8.12274	-0.446207	0.000286034	0.0100615	1574	1
Ndufa9	8.19915	-0.43028	0.000288066	0.0101266	1575	1
Abitram	6.63931	-0.686276	0.000288746	0.010144	1576	1
Ly6a	5.58897	1.25988	0.000289469	0.010163	1577	1
Hs6st1	6.8802	0.643221	0.000289768	0.0101639	1578	1
Slc25a39	9.5294	-0.405122	0.000289861	0.0101639	1579	1
Anxa2	9.52013	0.343751	0.000290055	0.0101642	1580	1
Rnaset2b	8.82638	0.48298	0.000290425	0.0101708	1581	1
Zfp574	7.60759	-0.73221	0.000292214	0.0102269	1582	1
Snrnp35	5.77514	-0.827169	0.000292428	0.010228	1583	1
Tprn	7.35182	-0.797268	0.000293784	0.0102689	1584	1
Lrpap1	8.99619	0.427759	0.000294008	0.0102702	1585	1
Gnpat	8.51551	-0.478355	0.000295538	0.0103169	1586	1
Zfp81	5.15116	-1.09397	0.000295716	0.0103169	1587	1
Nop53	7.9945	-0.546542	0.000296338	0.0103321	1588	1
Echs1	8.66238	0.414955	0.000296816	0.0103422	1589	1
Son	9.15684	-0.439667	0.000297802	0.0103701	1590	1
Klk1b8	2.06933	2.83048	0.000299603	0.0104262	1591	1
Strada	7.20303	-0.577654	0.000300259	0.0104425	1592	1
Pcid2	6.40735	-0.765394	0.000301209	0.0104656	1593	1
Cpsf1	7.10172	-0.581421	0.0003013	0.0104656	1594	1
Aldh1l1	5.04461	1.44996	0.000301979	0.0104825	1595	1
Clstn1	7.26125	0.801112	0.000304432	0.0105611	1596	1
Cys1	3.3852	1.6868	0.000306909	0.01064	1597	1
Aig1	5.89778	0.924999	0.000307092	0.01064	1598	1
Dpysl3	7.01733	0.823137	0.000307621	0.0106496	1599	1
Art3	9.0818	-0.442493	0.000307929	0.0106496	1600	1
Dcaf7	8.43692	-0.414833	0.000307945	0.0106496	1601	1
Gmnn	7.85254	-0.465791	0.000308606	0.0106658	1602	1
Lsm6	7.74448	-0.500129	0.000311146	0.010745	1603	1
Dpm1	8.86818	-0.382345	0.000311286	0.010745	1604	1
Wfdc6b	4.63909	1.40465	0.00031259	0.0107833	1605	1
Ccdc180	4.62129	-1.39172	0.000312994	0.0107905	1606	1
Mrps31	7.34643	-0.652459	0.000313761	0.0108102	1607	1
Nuggc	3.73485	-1.45468	0.000314652	0.0108342	1608	1
Wdr77	7.42622	-0.561913	0.000315255	0.0108482	1609	1
Gorasp1	6.79384	-0.606651	0.000317163	0.010907	1610	1
Bcl2l12	5.72541	-0.998629	0.000317377	0.0109076	1611	1
Scly	5.15037	-1.14843	0.000317913	0.0109193	1612	1
Gm15452	4.21336	-1.53836	0.000319026	0.0109468	1613	1
Slfnl1	4.49927	2.12268	0.00031911	0.0109468	1614	1
Serpinh1	8.31216	0.437333	0.000321686	0.0110179	1615	1
Phactr3	3.58438	-1.66787	0.000321915	0.0110179	1616	1
Mtr	7.45083	-0.52037	0.000321956	0.0110179	1617	1
Tnnt1	4.60528	1.17057	0.000321978	0.0110179	1618	1
Cops9	8.58074	-0.372915	0.000323356	0.0110582	1619	1
Glyr1	8.43748	-0.479256	0.000324061	0.0110709	1620	1
Nlrp14	6.86273	-0.834187	0.000324126	0.0110709	1621	1
Rnf19a	8.38432	-0.587802	0.000325741	0.0111192	1622	1
Dynlt3	7.29904	0.608171	0.000326641	0.011143	1623	1
Trim13	7.03352	-0.657067	0.000327685	0.0111718	1624	1
Unc79	3.86814	-1.58296	0.000328321	0.0111866	1625	1
Aven	7.37337	-0.63168	0.000330823	0.0112649	1626	1
Mettl25	5.08957	-1.16667	0.000331073	0.0112665	1627	1
Uqcrfs1	8.91398	-0.364826	0.000332354	0.0113031	1628	1
Ranbp1	7.83617	-0.479542	0.000332703	0.011308	1629	1
A830018L16Rik	4.77479	-1.66315	0.000333524	0.011329	1630	1
Myh10	6.81359	-0.655533	0.000335075	0.0113747	1631	1
Sdhc	9.60239	-0.36667	0.000337224	0.0114367	1632	1
Slc48a1	7.17991	0.710185	0.000337316	0.0114367	1633	1
Pgam2	8.84814	-0.648569	0.00033847	0.0114688	1634	1
Ccpg1os	7.8159	-0.64907	0.00033948	0.011496	1635	1
P2ry2	5.51472	1.08918	0.000340407	0.0115204	1636	1
Mtarc2	8.15907	0.44083	0.000340805	0.0115268	1637	1
Ubc	11.5065	0.250974	0.000341896	0.0115566	1638	1
Septin8	6.01895	0.807216	0.000342837	0.0115738	1639	1
S100a1	5.64294	1.17625	0.000342853	0.0115738	1640	1
Capn12	7.31426	0.614539	0.000343031	0.0115738	1641	1
C2cd4c	4.14857	1.44983	0.00034478	0.0116257	1642	1
Ptrhd1	6.2859	-0.77736	0.000345624	0.0116471	1643	1
Pde1c	7.20288	-0.721813	0.00034595	0.011651	1644	1
Stk16	7.4467	-0.558144	0.000346385	0.0116585	1645	1
Ndufaf2	7.89061	-0.608694	0.000346601	0.0116587	1646	1
Actr6	7.2773	-0.563596	0.00034786	0.011694	1647	1
4931417E11Rik	6.31571	-0.96683	0.000349045	0.0117253	1648	1
H2ac19	7.42494	-0.638305	0.000349215	0.0117253	1649	1
Dhx36	7.10415	-0.682112	0.000349611	0.0117315	1650	1
Cacnb3	4.13691	1.42335	0.000351003	0.011771	1651	1
Adrm1	8.37552	-0.418037	0.000351621	0.0117846	1652	1
Slc35b2	7.10858	0.607455	0.000353037	0.0118249	1653	1
Magea5	5.36803	1.17842	0.000353598	0.0118366	1654	1
Ssr1	9.18128	-0.344938	0.000354055	0.0118447	1655	1
Cfap43	6.80819	-0.666016	0.000354358	0.0118477	1656	1
Slc41a1	7.36646	0.535871	0.000354644	0.0118501	1657	1
Polr2g	8.30525	-0.42786	0.000355346	0.0118664	1658	1
Slc26a7	7.55823	0.563711	0.000356228	0.0118887	1659	1
Mroh8	6.21682	-1.02586	0.000360061	0.0120043	1660	1
Cbl	8.20567	-0.509399	0.000360127	0.0120043	1661	1
Trappc8	7.60465	-0.502157	0.000360708	0.0120164	1662	1
Sh3d19	7.11308	0.523421	0.000363099	0.0120888	1663	1
Scrn1	6.59646	0.715251	0.000364649	0.0121331	1664	1
Tmem86a	8.31831	0.51875	0.00036534	0.0121389	1665	1
Csrp2	5.73907	0.916479	0.000365573	0.0121389	1666	1
Tcte1	5.715	-0.902794	0.000365591	0.0121389	1667	1
Zfp654	7.77416	-0.568749	0.0003657	0.0121389	1668	1
Armc8	7.39694	-0.562448	0.000366568	0.0121535	1669	1
Gstk1	4.5772	1.33096	0.000366579	0.0121535	1670	1
Cspp1	6.80963	-0.669012	0.000367561	0.0121788	1671	1
Ifi35	5.03791	1.02072	0.000368128	0.0121903	1672	1
Dync2h1	7.15338	-0.570908	0.000368759	0.0122039	1673	1
Sord	9.3294	-0.558877	0.000370119	0.0122416	1674	1
Ppp1r14bl	8.03323	-0.695584	0.00037381	0.0123563	1675	1
Gm12184	7.57489	0.566144	0.00037411	0.0123588	1676	1
Asns	7.19837	0.5991	0.000375441	0.0123954	1677	1
Strn4	7.69083	-0.470342	0.000378226	0.0124799	1678	1
Dync1i2	8.4392	-0.37928	0.000379297	0.0125029	1679	1
Ywhaz	9.26274	-0.354785	0.000379376	0.0125029	1680	1
Dnah2	4.89765	-1.07439	0.000381003	0.0125491	1681	1
Clcn5	6.45865	0.764149	0.000382418	0.0125882	1682	1
Zfp830	6.22219	-0.786734	0.000384199	0.0126297	1683	1
Retsat	5.81611	0.875317	0.000384278	0.0126297	1684	1
Mt2	9.80969	0.353281	0.000384522	0.0126297	1685	1
Tmem50a	8.2458	0.487381	0.000384713	0.0126297	1686	1
Eif1	11.0367	-0.260112	0.000384819	0.0126297	1687	1
Il7	0.782625	3.68394	0.000385063	0.0126302	1688	1
Rps7-ps3	10.042	-0.335969	0.000385556	0.0126389	1689	1
Gtf2e1	7.50287	-0.560034	0.000386604	0.0126657	1690	1
Myo19	7.06435	-0.718696	0.000389131	0.012741	1691	1
Psors1c2	2.39542	-2.56189	0.000389695	0.0127519	1692	1
Stac2	5.43936	1.01947	0.000390702	0.0127773	1693	1
4930550L24Rik	8.50021	0.383005	0.000392387	0.0128245	1694	1
Ciapin1	8.93583	-0.399462	0.000392607	0.0128245	1695	1
Gm20789	4.42238	-1.41157	0.000393455	0.0128446	1696	1
Pxmp2	6.15786	0.719709	0.000394422	0.0128686	1697	1
Mdk	7.59972	0.547041	0.000397527	0.0129622	1698	1
Oplah	6.2271	-0.662644	0.000398057	0.0129719	1699	1
Dnaic2	4.53119	-1.50559	0.000398893	0.0129915	1700	1
Timm8a2	5.12249	-1.06268	0.000399674	0.0130026	1701	1
Xkr8	6.33256	-0.833746	0.000399703	0.0130026	1702	1
Memo1	8.03607	-0.51844	0.00040067	0.0130264	1703	1
Pcnx	7.84786	-0.4882	0.000400929	0.0130271	1704	1
Vamp9	3.24293	-1.71882	0.000407579	0.0132354	1705	1
Ddx39b	9.17963	-0.371366	0.000410081	0.0133089	1706	1
Meaf6	7.36948	-0.530932	0.000410998	0.0133268	1707	1
Tma7	9.10252	-0.336044	0.000411115	0.0133268	1708	1
Cul3	9.38302	-0.354328	0.000412198	0.0133501	1709	1
Prkag2	7.1184	-0.715027	0.000412316	0.0133501	1710	1
Hnrnpdl	9.19834	-0.369261	0.000412984	0.0133639	1711	1
Gm19209	3.58997	-1.61413	0.000413538	0.0133741	1712	1
Snrnp27	8.40613	-0.417942	0.000414556	0.0133934	1713	1
Sesn2	7.90299	0.457488	0.00041462	0.0133934	1714	1
Cox5a	10.3559	-0.291756	0.000416065	0.0134322	1715	1
Leng8	6.60805	-0.669428	0.000416703	0.013445	1716	1
Pth2	1.48139	3.10125	0.000418561	0.0134971	1717	1
Ppp1r27	3.65998	-1.73687	0.0004189	0.0135002	1718	1
Clip3	6.20609	0.677131	0.000420647	0.0135485	1719	1
Snrpd1	8.46506	-0.532556	0.000422191	0.0135842	1720	1
Dpep3	8.74159	-0.453993	0.000422244	0.0135842	1721	1
Asz1	7.28371	-0.64777	0.000423233	0.0135945	1722	1
Ndufs8	7.63331	-0.48539	0.00042339	0.0135945	1723	1
Usp47	8.47905	-0.4613	0.000423395	0.0135945	1724	1
Dars	8.63825	-0.468411	0.000423546	0.0135945	1725	1
C77080	5.25293	0.944686	0.000426148	0.0136701	1726	1
Gas2l1	9.26809	0.389939	0.000426493	0.0136732	1727	1
Acsf2	5.41973	1.04148	0.000428094	0.0137166	1728	1
Parg	6.95804	-0.628399	0.000430007	0.0137699	1729	1
Slc39a3	5.75505	-0.816493	0.000430494	0.0137775	1730	1
Tfam	7.06096	0.665436	0.000431889	0.0138142	1731	1
Fhl5	5.00083	1.65126	0.00043262	0.0138296	1732	1
Ryk	8.17354	0.458258	0.000436217	0.0139365	1733	1
Ppp2r1a	8.54678	0.411629	0.000436512	0.0139379	1734	1
Bak1	5.35864	0.866467	0.000439763	0.0140336	1735	1
Arl1	8.5493	-0.375901	0.000440973	0.0140641	1736	1
Csnk2a2	8.23509	-0.429187	0.000441475	0.014072	1737	1
Olfml2b	7.19201	0.51417	0.000443892	0.014141	1738	1
Rrp1	8.6171	-0.390417	0.000448282	0.0142726	1739	1
AU022751	6.33479	0.827862	0.000448694	0.0142775	1740	1
Dlgap5	5.33929	-0.924386	0.000451463	0.0143554	1741	1
Zbtb9	5.1092	-1.05873	0.000451661	0.0143554	1742	1
Slc16a4	3.60611	-1.72137	0.000452043	0.0143593	1743	1
Hdhd2	7.41967	-0.572294	0.00045233	0.0143602	1744	1
Spesp1	8.03945	-0.698994	0.000453597	0.0143779	1745	1
Hspa8	10.9743	0.251082	0.000453601	0.0143779	1746	1
Hagh	8.93318	-0.538661	0.000453668	0.0143779	1747	1
Fastkd2	6.10123	-0.814382	0.000454056	0.014382	1748	1
Vwa5b2	2.76603	1.83952	0.000455521	0.0144038	1749	1
Bhlhb9	6.88992	0.600173	0.000455614	0.0144038	1750	1
4930503L19Rik	7.27412	-0.78744	0.000455715	0.0144038	1751	1
Capn11	4.09085	-1.36796	0.000455784	0.0144038	1752	1
Ggn	6.65714	-0.932208	0.00045816	0.0144639	1753	1
Bcl3	6.60486	0.750211	0.000458208	0.0144639	1754	1
Anxa4	7.01524	0.625008	0.000459638	0.0145007	1755	1
Rab5c	8.80255	0.375817	0.000460826	0.0145299	1756	1
Erbb4	4.15261	1.39966	0.000462961	0.0145815	1757	1
Srsf6	9.14482	-0.502715	0.000463218	0.0145815	1758	1
Rab3a	5.41996	0.84278	0.000463251	0.0145815	1759	1
Efnb1	6.80713	0.698807	0.000465386	0.0146289	1760	1
Lpxn	5.21165	-1.18981	0.000465514	0.0146289	1761	1
Mrps22	7.6224	-0.450818	0.000465705	0.0146289	1762	1
Pcgf1	6.46613	-0.658546	0.000465814	0.0146289	1763	1
Asb4	4.64825	-1.34935	0.000468598	0.014708	1764	1
Mettl23	8.28225	-0.424156	0.000469981	0.014743	1765	1
Cnot4	7.02727	-0.711237	0.000472776	0.0148223	1766	1
Slc7a4	6.15729	0.81803	0.000473326	0.0148247	1767	1
Ints6	8.57708	-0.366578	0.000473389	0.0148247	1768	1
Otub2	6.2055	1.34978	0.000474468	0.0148501	1769	1
Clec2l	2.44998	2.06549	0.000476102	0.0148928	1770	1
Zfp955b	6.05344	-0.943946	0.000476406	0.014894	1771	1
Rnaseh2b	6.58283	-0.73455	0.000477695	0.0149258	1772	1
Uqcc2	8.46201	-0.549017	0.000478916	0.0149555	1773	1
Cstf2t	7.62856	-0.573029	0.000479245	0.0149574	1774	1
Ctxn1	6.03889	0.891373	0.000480397	0.0149849	1775	1
Srek1	7.03482	-0.696299	0.000481049	0.0149967	1776	1
Epb41l1	5.65123	0.768335	0.000481328	0.014997	1777	1
Sema6c	8.09858	0.46608	0.000482049	0.015011	1778	1
Ell2	6.87374	0.685795	0.000483825	0.015051	1779	1
Pdcd4	8.6161	-0.416492	0.000484018	0.015051	1780	1
Stat6	5.31124	0.854696	0.000484149	0.015051	1781	1
Dctn6	7.99775	-0.396293	0.00048472	0.0150603	1782	1
Tsta3	7.36668	-0.592644	0.000485023	0.0150613	1783	1
Dusp3	6.50032	0.658606	0.000487624	0.0151304	1784	1
Uhrf1	7.11483	-0.723203	0.000487796	0.0151304	1785	1
Fggy	4.72592	1.44424	0.00048836	0.0151394	1786	1
Jakmip3	1.16779	2.68376	0.000490125	0.0151856	1787	1
Rtp4	3.81755	1.67778	0.000490618	0.0151924	1788	1
Ccin	5.39748	2.1357	0.000492436	0.0152402	1789	1
Ppp1r35	6.79687	-0.722658	0.000493359	0.0152602	1790	1
Fabp3	6.41328	0.774904	0.00049379	0.015265	1791	1
A430005L14Rik	7.5801	-0.53779	0.000494212	0.0152652	1792	1
Tmem116	4.85454	-1.13281	0.000494347	0.0152652	1793	1
Slc52a3	9.11212	0.342169	0.000494685	0.0152671	1794	1
Ndfip1	10.199	0.292199	0.000495635	0.0152879	1795	1
Fads3	4.0355	1.70934	0.000496021	0.0152913	1796	1
Riok2	6.5511	-0.719772	0.000497137	0.0153172	1797	1
Idh1	8.22112	0.382851	0.000499334	0.0153763	1798	1
2510039O18Rik	7.77218	-0.462885	0.000499625	0.0153767	1799	1
Tcp10b	6.92057	-0.826623	0.000501246	0.0154093	1800	1
Zfpm1	6.65431	0.621167	0.000501363	0.0154093	1801	1
1700029H14Rik	5.98207	1.6345	0.000501518	0.0154093	1802	1
Eif4a3	8.19753	-0.448105	0.000502148	0.0154201	1803	1
Raet1e	3.56597	2.07553	0.000502531	0.0154233	1804	1
Tpm3	9.06615	0.353679	0.0005034	0.0154414	1805	1
Ube2d2b	7.81463	-0.710598	0.000504025	0.0154437	1806	1
Nip7	8.28273	-0.471551	0.000504032	0.0154437	1807	1
Mis18a	7.2538	-0.542894	0.000505397	0.0154718	1808	1
Hgsnat	6.05561	0.999218	0.000505776	0.0154718	1809	1
Flacc1	6.0126	-1.0266	0.00050601	0.0154718	1810	1
Exoc8	6.3781	-0.677545	0.000506068	0.0154718	1811	1
Gm28269	2.83694	2.69287	0.000507503	0.0155035	1812	1
B4gat1	4.50952	1.10499	0.000507663	0.0155035	1813	1
Tnp2	7.8069	1.90854	0.000508814	0.0155301	1814	1
Gm10256	6.58752	0.583941	0.000510313	0.0155672	1815	1
Gm19945	3.43479	-1.68725	0.000512214	0.015616	1816	1
Borcs7	6.46503	-0.68996	0.000512475	0.015616	1817	1
Tmem45b	3.07013	-2.06358	0.000513905	0.0156509	1818	1
Mlh3	6.0861	-0.7345	0.000514235	0.0156524	1819	1
Lrriq3	7.00176	-0.751845	0.000514893	0.0156565	1820	1
Tsc22d4	8.07171	0.468117	0.000514996	0.0156565	1821	1
Fbxo2	2.86358	1.94797	0.000515219	0.0156565	1822	1
Acrbp	7.8567	-0.652989	0.000516512	0.0156872	1823	1
1700092M07Rik	4.29445	2.43502	0.000517911	0.015721	1824	1
Caprin2	7.70191	0.47643	0.0005192	0.0157515	1825	1
Sh3rf2	4.47234	2.23375	0.000521753	0.0158203	1826	1
Styxl1	5.75216	-1.06686	0.000522903	0.0158465	1827	1
Spata4	9.96605	-0.723876	0.000523193	0.0158466	1828	1
Rae1	8.27476	-0.411152	0.000524308	0.0158717	1829	1
Fam120b	6.58746	-0.68153	0.000525621	0.0159028	1830	1
Myo5b	6.32142	0.768745	0.000526766	0.0159287	1831	1
Oscp1	8.01463	-0.524291	0.000529504	0.0160028	1832	1
Dock2	7.18487	-0.741783	0.000532812	0.0160939	1833	1
Comtd1	5.90716	0.807338	0.000533583	0.0161012	1834	1
Ercc3	7.56925	-0.685405	0.000533635	0.0161012	1835	1
Atp6v0e	8.79035	0.399935	0.000535282	0.0161421	1836	1
Itga3	3.55834	1.6004	0.000535686	0.0161455	1837	1
Gm6309	3.80562	-1.47457	0.000536216	0.0161527	1838	1
Ndufa5	7.96051	-0.503658	0.00053687	0.0161636	1839	1
Gm18795	2.11	-2.26389	0.000538318	0.0161984	1840	1
Siah1a	7.54238	-0.649715	0.000539025	0.0162109	1841	1
Gm49486	1.82326	2.74482	0.000540168	0.0162364	1842	1
Uchl3	9.39869	-0.334686	0.00054243	0.0162956	1843	1
Irak3	5.70942	-0.874263	0.000543862	0.0163297	1844	1
Dctn2	8.54201	-0.392198	0.000546423	0.0163977	1845	1
C1qb	7.5837	0.544119	0.000548787	0.0164598	1846	1
Ntn3	1.55244	2.49802	0.000553135	0.0165812	1847	1
Ociad1	8.85129	-0.336012	0.000556579	0.0166754	1848	1
Eif3g	9.57536	-0.342726	0.000557463	0.0166928	1849	1
Ccdc77	6.61967	-0.685529	0.000558213	0.0166953	1850	1
Cep85	8.94308	-0.382907	0.000558341	0.0166953	1851	1
Adam5	8.60584	-0.636489	0.00055845	0.0166953	1852	1
Insl3	4.6296	1.20929	0.000560228	0.0167394	1853	1
Ptpmt1	7.58728	-0.548817	0.000562127	0.0167871	1854	1
Nmb	5.81202	0.775421	0.000563642	0.0168225	1855	1
1700029F12Rik	8.11927	-0.708433	0.000563921	0.0168225	1856	1
Psma4	9.12206	-0.332763	0.000564549	0.0168302	1857	1
Eftud2	8.1148	-0.428335	0.000565069	0.0168302	1858	1
Wdr81	4.45578	1.24442	0.000565091	0.0168302	1859	1
Brpf3	7.43077	-0.574109	0.000565944	0.0168466	1860	1
Spata33	8.82201	-0.801469	0.00056687	0.0168651	1861	1
Ncaph	5.68064	-0.868623	0.000568126	0.0168934	1862	1
Pak3	6.46971	0.675433	0.000568767	0.0169033	1863	1
Traf3ip1	6.41532	-0.721198	0.000577199	0.0171447	1864	1
Gtf2h2	7.37771	-0.469475	0.000577531	0.0171454	1865	1
Nt5el	5.17262	-1.38526	0.000580465	0.0172028	1866	1
Stil	5.32841	-0.904806	0.000580622	0.0172028	1867	1
Atox1	7.94999	0.457545	0.000580649	0.0172028	1868	1
4933411K16Rik	5.52413	1.90266	0.000580707	0.0172028	1869	1
Tktl1	6.84761	0.59398	0.000583082	0.0172518	1870	1
Gsta2	8.43071	0.658768	0.000583273	0.0172518	1871	1
Rnf19b	8.83935	-0.483335	0.000583298	0.0172518	1872	1
Spata31d1b	3.49786	2.86402	0.00058385	0.0172589	1873	1
Mrpl1	7.78537	-0.467234	0.000584376	0.0172653	1874	1
Sbf2	7.58178	-0.475993	0.000588594	0.017372	1875	1
Gm6061	6.16856	-0.693381	0.000588614	0.017372	1876	1
Aco2	8.13882	-0.426895	0.000592393	0.0174742	1877	1
Gdi1	6.72288	0.747077	0.000592722	0.0174746	1878	1
Uspl1	6.71112	-0.589541	0.000595167	0.0175328	1879	1
Plcd1	6.4428	0.678374	0.000595332	0.0175328	1880	1
Cdc42se2	8.72194	0.373969	0.000595681	0.0175338	1881	1
Ccnyl1	8.03448	-0.456585	0.000600539	0.0176674	1882	1
Kpna3	7.74504	-0.577169	0.000601812	0.0176954	1883	1
Gm4275	4.47969	1.81472	0.000603963	0.0177493	1884	1
Pgp	9.92411	-0.437475	0.000606028	0.0178005	1885	1
Qrich2	7.26673	-0.819263	0.000606434	0.017803	1886	1
Tuba1b	9.90008	0.319272	0.000611391	0.017939	1887	1
Cdk18	3.50533	1.76883	0.000619103	0.0181557	1888	1
Rnf138rt1	6.68686	0.59142	0.000619496	0.0181576	1889	1
Zmat2	7.7908	-0.440225	0.000620096	0.0181655	1890	1
Cyb5a	9.36978	0.330531	0.000621872	0.0182079	1891	1
Nxf2	7.28927	0.459857	0.000622216	0.0182084	1892	1
Scp2d1	6.77923	1.50466	0.000624173	0.0182491	1893	1
Efcab6	6.34045	-0.82326	0.000624266	0.0182491	1894	1
Tacc3	7.54815	-0.571923	0.000628656	0.0183677	1895	1
Zbtb22	6.52361	-0.669806	0.000629248	0.0183753	1896	1
Arc	7.00754	-0.813959	0.000632179	0.018445	1897	1
Gm9112	6.6845	0.884675	0.000632302	0.018445	1898	1
Mapkapk2	8.01853	0.484235	0.000632797	0.0184498	1899	1
Taf11	7.37907	-0.523572	0.000633981	0.0184745	1900	1
Spem2	3.40138	2.94525	0.000635542	0.0185103	1901	1
Arpc1b	10.021	0.309037	0.000639524	0.0186165	1902	1
Gpnmb	7.88252	1.03784	0.000640266	0.0186197	1903	1
H2-T23	7.09724	0.608247	0.000640626	0.0186197	1904	1
Cdk4	8.65586	0.333706	0.000640644	0.0186197	1905	1
Sf3b4	8.77065	-0.425654	0.000641034	0.0186213	1906	1
Kbtbd6	6.12689	-0.964074	0.000643549	0.0186845	1907	1
Cfap299	6.95879	-0.755122	0.000644058	0.0186895	1908	1
Nabp1	8.30061	0.492428	0.000646491	0.0187423	1909	1
Gdpd4	3.30275	-1.9306	0.000646687	0.0187423	1910	1
Egf	5.32612	-0.908388	0.000646892	0.0187423	1911	1
Fam149a	3.58968	1.7853	0.000649394	0.0188049	1912	1
Cd164l2	0.361442	4.32894	0.000650947	0.01884	1913	1
H2bl1	4.88529	1.70937	0.000651821	0.0188555	1914	1
Vcp	9.69974	-0.323348	0.000654753	0.0189231	1915	1
Tex22	7.05776	-0.742971	0.000654841	0.0189231	1916	1
Htra3	7.34456	0.588947	0.000655961	0.0189455	1917	1
AI987944	6.27162	-0.824019	0.000659916	0.0190498	1918	1
Spag7	6.8507	-0.56449	0.0006606	0.0190596	1919	1
Plgrkt	6.6204	0.725811	0.000661212	0.0190673	1920	1
Ggta1	3.38173	1.61978	0.000663276	0.0191169	1921	1
Bbx	7.51868	0.513233	0.000666142	0.0191836	1922	1
Serbp1	10.0227	-0.299337	0.000666284	0.0191836	1923	1
Syvn1	7.4483	-0.540038	0.000667473	0.0192079	1924	1
Brix1	8.17988	-0.368227	0.000673999	0.0193856	1925	1
Rps13	10.246	-0.286278	0.000674458	0.0193887	1926	1
Ccna2	7.79114	-0.541246	0.000676164	0.0194233	1927	1
Repin1	4.98288	-1.1053	0.000676363	0.0194233	1928	1
Ippk	6.75218	-0.660256	0.000677685	0.0194512	1929	1
Ppid	7.69998	-0.453239	0.000678616	0.0194679	1930	1
Cmtm2a	9.33247	-0.622019	0.000679893	0.0194944	1931	1
Iqcd	5.05698	-1.10368	0.000683932	0.0195821	1932	1
Ube3c	7.3227	-0.597294	0.000683946	0.0195821	1933	1
P3h4	6.82094	0.636405	0.000684303	0.0195821	1934	1
Crbn	7.26373	-0.483049	0.000684366	0.0195821	1935	1
Defb45	4.34139	1.64013	0.000686124	0.0196169	1936	1
C1qtnf6	5.27673	1.12299	0.000686293	0.0196169	1937	1
Prmt5	7.26347	-0.612443	0.000688665	0.0196746	1938	1
Ankrd31	5.98017	-0.749229	0.000691925	0.019747	1939	1
Vps26a	9.10867	-0.383755	0.000692524	0.019747	1940	1
Abcb10	6.00885	-0.754132	0.000692533	0.019747	1941	1
Ola1	7.81494	-0.478488	0.000693095	0.019747	1942	1
Smarca1	6.8823	0.575674	0.000693424	0.019747	1943	1
Pou2f2	8.62131	-0.448435	0.000693685	0.019747	1944	1
Prelid3a	3.03541	1.696	0.000693696	0.019747	1945	1
Fam98b	7.04457	-0.742578	0.000695087	0.0197666	1946	1
Entpd1	5.002	-0.961721	0.00069556	0.0197666	1947	1
Med27	6.45963	-0.911337	0.000695834	0.0197666	1948	1
Ntpcr	7.30913	-0.520572	0.000695909	0.0197666	1949	1
Gm364	8.4106	0.424631	0.000696172	0.0197666	1950	1
Bcl11a	4.27342	-1.39318	0.000698882	0.0198328	1951	1
Id3	8.32548	0.481779	0.00069922	0.0198328	1952	1
Spopl	6.42214	-0.658628	0.00070306	0.0199303	1953	1
Prm1	8.48912	1.87999	0.000703375	0.0199303	1954	1
Gm9597	4.53524	-1.52801	0.000704629	0.0199556	1955	1
4933400A11Rik	2.34263	2.67295	0.000705449	0.0199686	1956	1
Stk17b	7.08515	-0.574578	0.000706002	0.0199741	1957	1
Vps35l	7.64653	-0.475582	0.00071088	0.0200941	1958	1
Agfg1	8.33344	-0.445012	0.000711111	0.0200941	1959	1
Spdye4a	4.12521	-1.6669	0.000711667	0.0200941	1960	1
Catspere2	4.80526	-1.27457	0.000711757	0.0200941	1961	1
Slco6d1	5.64528	-1.15015	0.000712058	0.0200941	1962	1
BC005624	7.0453	-0.565382	0.000713141	0.0201041	1963	1
Snrnp200	8.17776	-0.42439	0.000713331	0.0201041	1964	1
Pgk1	7.46487	0.550118	0.000713505	0.0201041	1965	1
Mpnd	5.82552	0.801385	0.0007144	0.0201191	1966	1
Gm9803	6.80742	-0.660595	0.000715781	0.0201451	1967	1
Gm6370	3.93729	-1.90485	0.000716049	0.0201451	1968	1
Pam16	7.13348	-0.672511	0.000717625	0.0201792	1969	1
Etfb	6.86493	0.608567	0.000719299	0.0202159	1970	1
Mybl1	6.29867	-0.803635	0.000720958	0.0202523	1971	1
Ddx6	8.57982	-0.510095	0.00072308	0.0203016	1972	1
Prm2	7.53707	1.78262	0.000725806	0.0203678	1973	1
Tax1bp3	7.57368	0.501965	0.000726774	0.0203847	1974	1
Insig2	7.98593	-0.489279	0.000727739	0.0204014	1975	1
Kif15	6.20858	-0.764048	0.000733086	0.0205409	1976	1
Nsfl1c	8.14833	-0.393687	0.000735005	0.0205762	1977	1
Rap1b	8.97436	0.329543	0.000735091	0.0205762	1978	1
Tesk1	7.73228	-0.53162	0.000739544	0.0206866	1979	1
Naa25	7.08082	-0.587723	0.000739781	0.0206866	1980	1
Cenpu	6.00846	-0.799957	0.000741082	0.0207125	1981	1
Arl6ip6	8.48791	-0.363337	0.000743367	0.0207651	1982	1
Brap	8.00687	-0.431482	0.000743905	0.0207651	1983	1
Lmtk3	1.9985	2.49411	0.000744089	0.0207651	1984	1
Wac	8.15796	-0.4561	0.000746417	0.0208196	1985	1
Eln	7.33485	-0.479435	0.000747265	0.0208328	1986	1
Med1	8.30875	-0.391151	0.000750825	0.0209215	1987	1
Donson	7.15039	-0.548106	0.000752179	0.0209486	1988	1
Hsd17b14	0.709249	3.60936	0.000752628	0.0209506	1989	1
Capn15	6.19314	-0.82899	0.000754531	0.020993	1990	1
Snrnp40	7.78084	-0.412349	0.000759508	0.0211209	1991	1
Atp6ap1	7.20305	0.519229	0.000761415	0.0211633	1992	1
Oaz3	8.01149	1.20171	0.000762879	0.0211934	1993	1
Frs3	6.71655	-0.680584	0.000764281	0.0212216	1994	1
Ndufs1	8.11337	-0.45815	0.000766007	0.0212589	1995	1
Snx27	7.9336	-0.506697	0.000766739	0.0212619	1996	1
Bcam	3.92747	1.61911	0.000767487	0.0212619	1997	1
Sppl3	8.15425	-0.402703	0.000767625	0.0212619	1998	1
Gm6760	3.54961	2.13526	0.00076765	0.0212619	1999	1
[truncated: 53,368 more rows]

## Sheet: 2. DEG_1mM
gene_id	a.value	m.value	p.value	q.value	rank	estimatedDEG
Gml	8.46271	-1.11183	1.00324e-09	3.48643e-05	1	1
Hmgb2	11.5009	-0.652353	1.25939e-09	3.48643e-05	2	1
Rps18-ps3	7.62411	-0.910476	9.42808e-09	0.000174001	3	1
Rps18-ps6	8.75652	-0.980774	1.4685e-08	0.000176216	4	1
H2ax	9.38412	-0.756629	1.59134e-08	0.000176216	5	1
Rps18-ps5	9.02019	-0.829424	5.22511e-08	0.000416833	6	1
Rps18	10.3393	0.524711	5.26998e-08	0.000416833	7	1
Cks2	10.0936	-0.548509	2.20262e-07	0.0015244	8	1
Ptchd3	8.06746	-0.771294	3.50063e-07	0.00189824	9	1
Banf1	9.43248	-0.569151	3.59764e-07	0.00189824	10	1
Tmem128	8.98842	-0.599567	3.77132e-07	0.00189824	11	1
Prss56	5.82262	1.4952	5.06658e-07	0.00233768	12	1
Acadl	7.95033	-0.764341	6.2348e-07	0.00257816	13	1
Gml2	7.84615	-0.889882	6.51909e-07	0.00257816	14	1
Nsg1	6.83463	1.02316	1.1287e-06	0.00416619	15	1
Hormad1	9.62173	-0.630022	1.2948e-06	0.00448058	16	1
Art5	5.12458	1.42636	1.52794e-06	0.00472738	17	1
H3f3b	12.7372	-0.340443	1.53689e-06	0.00472738	18	1
Alyref	7.45284	-0.837887	1.89873e-06	0.00537631	19	1
Stra8	8.50616	0.758717	1.94206e-06	0.00537631	20	1
Sycp1	10.485	-0.427683	3.93925e-06	0.0103859	21	1
Cmtm2b	9.27345	0.677422	4.29269e-06	0.0108033	22	1
Mfge8	8.68876	0.868583	4.81013e-06	0.0115792	23	1
Gpr137	7.19126	0.69872	7.41435e-06	0.0168511	24	1
Ptges3	10.0286	-0.427852	7.70559e-06	0.0168511	25	1
Mroh2b	7.96931	0.704221	7.91316e-06	0.0168511	26	1
Pcgf5	9.00725	-0.58605	8.72214e-06	0.0175877	27	1
Nudt21	9.90575	-0.416298	8.89438e-06	0.0175877	28	1
Pgd	8.43941	0.632135	1.04545e-05	0.0196916	29	1
Fgd6	7.82052	0.606413	1.06697e-05	0.0196916	30	1
Acss2	7.73964	0.645084	1.1777e-05	0.0210341	31	1
Tcp10a	7.63859	0.730973	1.41396e-05	0.0242678	32	1
Hnrnpl	9.153	-0.43675	1.45617e-05	0.0242678	33	1
Hmgn2	9.86484	-0.494053	1.54611e-05	0.0242678	34	1
Gm21149	4.93951	-1.31563	1.5851e-05	0.0242678	35	1
Gm21190	5.12189	-1.32649	1.65697e-05	0.0242678	36	1
Dock2	8.13039	0.529149	1.69224e-05	0.0242678	37	1
Pex5l	4.31439	2.45249	1.77329e-05	0.0242678	38	1
Psma8	8.86206	-0.550048	1.77514e-05	0.0242678	39	1
Banf2	3.86912	2.97623	1.78644e-05	0.0242678	40	1
Eps8l2	3.43572	2.42888	1.8399e-05	0.0242678	41	1
Sarnp	8.81593	-0.481054	1.88002e-05	0.0242678	42	1
Snrpb2	9.14426	-0.483026	1.88598e-05	0.0242678	43	1
Gm6370	4.35328	-1.69435	1.92856e-05	0.0242678	44	1
1700092M07Rik	4.71809	2.65933	2.13584e-05	0.0260635	45	1
Pth2	1.93567	3.39519	2.16541e-05	0.0260635	46	1
Lsm8	8.99227	-0.49392	2.25197e-05	0.0265287	47	1
Stmn1	10.6993	-0.348924	2.4609e-05	0.0275343	48	1
Piwil2	9.26009	-0.475152	2.47567e-05	0.0275343	49	1
Gm9973	9.80049	0.423386	2.48652e-05	0.0275343	50	1
Dazl	10.9654	-0.409873	2.61385e-05	0.0283767	51	1
Six5	7.88486	0.646951	2.89372e-05	0.0304047	52	1
Dnah17	7.36766	0.7152	2.95682e-05	0.0304047	53	1
Nudt18	8.60758	0.659044	2.96928e-05	0.0304047	54	1
Nudt4	10.6867	0.412599	3.0705e-05	0.0304047	55	1
Pgam2	9.81191	0.658298	3.10616e-05	0.0304047	56	1
Tcp11	9.78284	0.67018	3.35918e-05	0.0304047	57	1
Dcun1d4	6.78649	0.90669	3.42428e-05	0.0304047	58	1
Stk39	9.18641	0.490377	3.45121e-05	0.0304047	59	1
Gm4739	6.25851	-0.8106	3.45172e-05	0.0304047	60	1
Ccdc36	6.99606	0.602766	3.4957e-05	0.0304047	61	1
Rpl39l	10.141	-0.314878	3.52284e-05	0.0304047	62	1
Gramd1c	7.54257	0.688495	3.52459e-05	0.0304047	63	1
Ctsk	7.29746	1.08095	3.55642e-05	0.0304047	64	1
Gm17359	7.39631	0.718469	3.56946e-05	0.0304047	65	1
Hexim2	5.70113	1.08985	3.65114e-05	0.0306292	66	1
Gm3618	6.93495	0.683345	3.73905e-05	0.0308985	67	1
Cdc20	8.93055	-0.460452	4.10306e-05	0.033395	68	1
Cfap97d1	5.21039	2.30917	4.21429e-05	0.033395	69	1
Fbp1	10.0235	0.594278	4.2221e-05	0.033395	70	1
Map4k1	6.24367	0.856654	4.33306e-05	0.0337899	71	1
Id4	9.09232	-0.462683	4.55944e-05	0.0350615	72	1
Nmb	6.14923	0.833781	4.71868e-05	0.0357889	73	1
Speer4e	5.7981	-1.19022	4.81626e-05	0.0360354	74	1
Cnbp	10.3265	-0.323735	4.88699e-05	0.0360771	75	1
Rnps1	9.17619	-0.391502	5.73632e-05	0.0410413	76	1
Srsf3	10.5788	-0.331845	5.77833e-05	0.0410413	77	1
Hnrnpa2b1	11.3061	-0.314712	5.78183e-05	0.0410413	78	1
4933402N22Rik	7.40001	0.681226	6.12433e-05	0.0429222	79	1
Cenpa	7.62337	-0.537352	6.27313e-05	0.0432383	80	1
Mllt11	7.71255	0.723476	6.38193e-05	0.0432383	81	1
Slc25a41	2.00312	3.97107	6.40371e-05	0.0432383	82	1
H1f7	6.16742	2.37741	6.48692e-05	0.0432724	83	1
Tex30	10.6286	-0.363472	6.69701e-05	0.0438862	84	1
Rbmxl2	8.94864	-0.412072	6.73746e-05	0.0438862	85	1
Rnaseh2a	8.79704	0.514754	7.05914e-05	0.0454469	86	1
Dap	8.21687	0.548145	7.26142e-05	0.0459505	87	1
Gpx4	10.2927	0.434065	7.30334e-05	0.0459505	88	1
Smco2	7.61907	0.650242	7.52808e-05	0.0464354	89	1
Kcnab3	4.67548	1.23572	7.54815e-05	0.0464354	90	1
AC149090.1	8.40901	0.486027	7.64442e-05	0.0465108	91	1
Cul4a	9.75527	-0.379815	7.91787e-05	0.0472785	92	1
Hspa1l	5.48246	1.90376	7.94137e-05	0.0472785	93	1
Cbr1	6.83896	0.646222	8.17113e-05	0.0481288	94	1
Gm6309	4.07886	-1.54446	8.41414e-05	0.0490385	95	1
Fkbp4	10.3044	0.347731	8.57595e-05	0.0494609	96	1
Gpnmb	8.1069	0.86844	8.95924e-05	0.0511388	97	0
Gm12166	7.27209	-0.702469	9.07791e-05	0.0512874	98	0
Tex35	4.47139	2.92252	9.25754e-05	0.0517739	99	0
Ssxb2	4.78375	-1.33828	9.599e-05	0.0526246	100	0
Tex55	2.20085	2.87699	9.71482e-05	0.0526246	101	0
1700102P08Rik	9.44054	-0.473582	9.81932e-05	0.0526246	102	0
1700007E05Rik	6.00289	-1.0691	9.85107e-05	0.0526246	103	0
P2rx2	5.75243	1.13711	9.88929e-05	0.0526246	104	0
Psma1	9.42365	-0.42246	9.97992e-05	0.0526246	105	0
Slbp	9.76048	-0.330368	0.000103966	0.0543046	106	0
0610010F05Rik	7.4168	0.730434	0.000105294	0.0544842	107	0
Rab3il1	6.3639	1.16309	0.00010857	0.0556591	108	0
Ddx39	9.63704	-0.453448	0.000111405	0.0565888	109	0
Gabarapl1	8.58146	0.449575	0.000115762	0.0570009	110	0
Slc25a1	8.56167	0.416945	0.000116243	0.0570009	111	0
Spata19	7.32943	1.43121	0.000116825	0.0570009	112	0
Tnp1	9.01037	2.02375	0.000116873	0.0570009	113	0
Lrrfip2	8.55966	0.429534	0.000117364	0.0570009	114	0
Dmrtc2	8.12197	-0.578867	0.000119405	0.0574878	115	0
Rheb	9.28686	-0.36519	0.000123849	0.0576166	116	0
Myo15	3.461	1.75371	0.000124579	0.0576166	117	0
Tesmin	9.80068	-0.453609	0.00012467	0.0576166	118	0
Gpr62	5.40206	1.30159	0.000124818	0.0576166	119	0
Pmis2	5.2634	1.97051	0.000125881	0.0576166	120	0
Magohb	7.19507	-0.711242	0.000125916	0.0576166	121	0
Gm5641	8.60033	-0.382109	0.000127556	0.0578886	122	0
Klb	2.58956	2.12779	0.000129139	0.0581304	123	0
Lsm3	9.08823	-0.401166	0.000130249	0.0581572	124	0
Depdc5	6.55453	0.810644	0.000131407	0.0582047	125	0
Bmerb1	4.82057	1.21944	0.000133359	0.0583766	126	0
Cacnb1	4.66561	1.30213	0.000134874	0.0583766	127	0
H2-Eb1	2.57701	2.39444	0.000135261	0.0583766	128	0
Speer4d	2.81145	-1.99707	0.000136973	0.0583766	129	0
Gm8247	3.41882	-1.67951	0.00013745	0.0583766	130	0
Cirbp	9.50841	-0.400337	0.000138731	0.0583766	131	0
Zfp955a	5.17566	1.0566	0.000139696	0.0583766	132	0
Fndc8	2.78655	2.89149	0.000140305	0.0583766	133	0
Hnrnpul1	9.84458	-0.379253	0.000141284	0.0583766	134	0
Sod3	8.09008	0.423061	0.000143229	0.0587418	135	0
Rasgrp4	6.18297	0.789895	0.000144748	0.0589283	136	0
Inha	9.30253	0.349017	0.00014693	0.0593579	137	0
Ddb2	6.80259	0.791445	0.000149015	0.0593579	138	0
Gpr137c	6.75984	0.749336	0.000149822	0.0593579	139	0
Rbm8a	9.46455	-0.321627	0.000150109	0.0593579	140	0
1700001O22Rik	5.53477	1.33912	0.000151163	0.0593579	141	0
Snrpb	10.0858	-0.331706	0.000152298	0.0593823	142	0
Agt	5.43756	1.18242	0.000159875	0.0612351	143	0
Ntpcr	8.15155	0.544143	0.000160554	0.0612351	144	0
Shcbp1l	9.72555	0.533816	0.00016177	0.0612351	145	0
Mei1	5.65623	1.24649	0.000163513	0.0612351	146	0
Igsf9	4.3184	1.50578	0.000163699	0.0612351	147	0
Ankrd54	9.38371	0.436086	0.000167096	0.0612351	148	0
Ube2a	7.41346	0.552011	0.000167634	0.0612351	149	0
Tex15	8.31518	0.430446	0.000167821	0.0612351	150	0
Hap1	5.82593	0.887599	0.000167888	0.0612351	151	0
Aplp2	9.40493	0.35115	0.000168658	0.0612351	152	0
Esyt3	7.95744	0.565361	0.000169216	0.0612351	153	0
1700028J19Rik	9.16314	0.484202	0.000172173	0.0619008	154	0
Mt3	5.5735	0.969597	0.000174646	0.0623145	155	0
Tmem37	7.21023	0.720389	0.000175575	0.0623145	156	0
Gm14725	3.66218	2.23368	0.000180657	0.0631497	157	0
Pithd1	7.67178	0.515252	0.00018087	0.0631497	158	0
1700086D15Rik	1.58939	3.29456	0.00018135	0.0631497	159	0
Hnrnpa3	10.8856	-0.254997	0.000182784	0.0632326	160	0
Arl6ip1	10.2372	-0.318728	0.000184649	0.0632326	161	0
Hils1	7.97953	1.53598	0.000185492	0.0632326	162	0
Gm364	8.72343	0.43077	0.000187964	0.0632326	163	0
Cabp1	5.32653	0.996477	0.000188677	0.0632326	164	0
Sh3rf2	4.85543	2.37879	0.000189393	0.0632326	165	0
Riiad1	6.17153	1.00722	0.000189582	0.0632326	166	0
Prss50	8.11827	0.543048	0.000191867	0.0633346	167	0
Fbl	8.57154	-0.379838	0.000192176	0.0633346	168	0
Dnaaf1	9.55156	0.50403	0.000194119	0.0635964	169	0
Tex29	6.05425	1.98234	0.000197441	0.0638948	170	0
Hspb9	9.28527	0.638231	0.00019839	0.0638948	171	0
Eef1e1	8.05184	-0.472979	0.000198492	0.0638948	172	0
Npm3	9.1227	-0.397884	0.000202479	0.0648013	173	0
Cst8	5.72975	1.77869	0.000205862	0.0653605	174	0
Spata4	10.868	0.459733	0.000206746	0.0653605	175	0
Ube2t	9.85645	-0.364989	0.000207767	0.0653605	176	0
Pebp4	9.01945	0.602563	0.000213354	0.0667389	177	0
Plekho1	7.05093	0.593804	0.000216591	0.0673708	178	0
Snrpd3	9.2088	-0.32898	0.000221662	0.0681448	179	0
Vps33b	5.77239	-0.768866	0.000223918	0.0681448	180	0
Dynll1	11.1245	-0.234685	0.000224159	0.0681448	181	0
Kpna2	9.22212	-0.339503	0.000224641	0.0681448	182	0
Amdhd2	7.19892	0.575611	0.000228355	0.0681448	183	0
Cep44	7.71215	-0.482029	0.000229251	0.0681448	184	0
Sycp3	11.1637	-0.321657	0.000229353	0.0681448	185	0
Dbf4	8.31309	-0.482593	0.000229993	0.0681448	186	0
Bcl3	6.85679	0.637713	0.000230156	0.0681448	187	0
Acp2	7.60214	0.529074	0.000237501	0.069628	188	0
Limd2	9.99151	0.488059	0.000239205	0.069628	189	0
Gm21083	4.03234	-1.40508	0.000239536	0.069628	190	0
Cabs1	5.03938	2.42016	0.000240196	0.069628	191	0
Psmc3ip	9.16944	-0.363921	0.000242776	0.0700093	192	0
Tubb6	6.53127	0.704783	0.000246042	0.0702411	193	0
Osgepl1	6.54857	0.628934	0.000246117	0.0702411	194	0
Ap2b1	8.20685	0.486424	0.000248539	0.0705684	195	0
1700123L14Rik	10.0399	0.522198	0.00024993	0.0706014	196	0
Ythdf2	7.60388	-0.610581	0.000255152	0.0710419	197	0
Tmsb15a	5.23738	1.90274	0.000255444	0.0710419	198	0
Marchf9	5.06914	1.11581	0.000257837	0.0710419	199	0
Slc22a17	7.66211	0.495409	0.000259031	0.0710419	200	0
Kcng2	5.7192	-0.964202	0.000259632	0.0710419	201	0
Ankrd9	4.68753	2.06815	0.00026007	0.0710419	202	0
Pigf	7.20371	0.573209	0.000260471	0.0710419	203	0
Apba1	6.72487	0.689351	0.000262125	0.0710525	204	0
Cypt4	7.60684	1.50646	0.000263077	0.0710525	205	0
H2az2	9.49362	-0.355915	0.000264985	0.0712205	206	0
Aqp7	6.22087	1.16904	0.000268815	0.0714731	207	0
Olfr592	-0.0948974	-6.03796	0.000269501	0.0714731	208	0
Calm3	10.6348	-0.250052	0.000269797	0.0714731	209	0
Melk	6.27767	-0.860991	0.000273553	0.0719331	210	0
BC048507	3.89809	2.35171	0.000274132	0.0719331	211	0
Ccin	5.64935	2.01795	0.000277975	0.0724405	212	0
Ssxb3	3.20263	-2.04779	0.000278683	0.0724405	213	0
Nab1	7.00604	-0.599954	0.000283415	0.0733265	214	0
Gm10184	8.45977	-0.386092	0.000285565	0.0735389	215	0
Snrpf	9.12534	-0.4473	0.000287593	0.0737183	216	0
Pou5f2	7.16171	0.742509	0.000294033	0.0747603	217	0
Septin12	8.34904	0.520865	0.00029436	0.0747603	218	0
Lgals3	8.667	0.927727	0.000295709	0.0747603	219	0
Dnajb7	4.86215	2.19076	0.00029882	0.0752035	220	0
Frmpd1	1.92007	1.97372	0.000302053	0.0756732	221	0
Fbxo2	3.32078	2.23827	0.000304768	0.0760094	222	0
Gm4275	4.94682	2.12839	0.000313268	0.0777789	223	0
1700001K19Rik	4.11091	2.25478	0.000315518	0.0777848	224	0
Ctdspl2	7.55301	-0.481647	0.000316101	0.0777848	225	0
Ppia	12.3576	-0.205935	0.000318118	0.0779348	226	0
Haghl	6.30427	0.734658	0.000320662	0.078043	227	0
Cenpp	7.14648	-0.524022	0.000321379	0.078043	228	0
Urb2	8.56861	-0.419493	0.000323473	0.0782084	229	0
Dguok	7.00486	-0.511111	0.000336559	0.0810185	230	0
Pifo	7.02505	0.711649	0.000342805	0.0817127	231	0
Spock2	9.55621	0.339969	0.000343399	0.0817127	232	0
Hnrnph1	10.2798	-0.280803	0.00034387	0.0817127	233	0
Tcf4	8.07055	-0.441121	0.000349357	0.0818059	234	0
Syce2	9.33864	0.317081	0.000349579	0.0818059	235	0
Krba1	7.53397	0.486285	0.000350494	0.0818059	236	0
1700019N19Rik	6.69042	1.5873	0.000352053	0.0818059	237	0
Trpc5os	5.95471	1.04166	0.00035248	0.0818059	238	0
Pak1	6.24664	0.700197	0.000353967	0.0818059	239	0
Eaf2	6.20835	0.681246	0.000355227	0.0818059	240	0
Ccdc188	1.99043	3.1325	0.000359149	0.0818059	241	0
Atpaf2	7.39277	0.530694	0.000359766	0.0818059	242	0
Gm50092	3.92672	2.68235	0.00035988	0.0818059	243	0
Iqcb1	9.56293	-0.308257	0.000360515	0.0818059	244	0
Sem1	10.1944	-0.284487	0.000363174	0.0820728	245	0
Best1	6.50445	1.32136	0.000364862	0.0820793	246	0
Gm28269	3.13903	2.6716	0.000366167	0.0820793	247	0
Dnajb8	4.7493	1.7416	0.000371405	0.0829175	248	0
Atp6v1b1	0.773123	4.10088	0.000372902	0.0829175	249	0
Tppp2	4.80698	1.91935	0.000376176	0.0833109	250	0
Gstm5	10.9901	0.451215	0.000379375	0.0833773	251	0
Sra1	8.0342	0.451294	0.000379487	0.0833773	252	0
Ggn	7.73793	0.606802	0.000383396	0.0839032	253	0
1700019D03Rik	7.03585	1.50105	0.000388261	0.0846332	254	0
Rundc3b	7.12317	0.628192	0.000393907	0.0852058	255	0
Ccdc112	6.9052	-0.624268	0.000393965	0.0852058	256	0
Rsph3a	10.3626	0.377419	0.000405546	0.0868911	257	0
Cd55	6.16785	1.10135	0.00040779	0.0868911	258	0
Hmgb4	7.01341	1.63413	0.000408179	0.0868911	259	0
Ehmt2	8.53205	0.390545	0.000408685	0.0868911	260	0
Gm3448	11.1957	0.50437	0.000409605	0.0868911	261	0
Sub1	11.0849	-0.270846	0.000411467	0.0869529	262	0
Otub2	6.56421	1.44888	0.000413323	0.0870132	263	0
Grn	8.02035	0.444146	0.000416846	0.0871278	264	0
Klk1b9	-4.06253	4.8605	0.000417015	0.0871278	265	0
Gm17019	4.053	-1.69743	0.000425042	0.0877256	266	0
Psmb2	8.87478	-0.360188	0.000425345	0.0877256	267	0
1700031L13Rik	5.10025	1.88777	0.000425582	0.0877256	268	0
Ubqlnl	2.59208	2.70134	0.000426214	0.0877256	269	0
Btg3	8.88022	-0.338712	0.000429005	0.087973	270	0
Cct6b	8.16497	0.527018	0.000434247	0.0882361	271	0
Fam71b	3.61259	2.25055	0.000434974	0.0882361	272	0
Rbpms2	7.24221	0.525694	0.000435069	0.0882361	273	0
Dmrtc1c2	4.7609	1.05536	0.000438922	0.0885146	274	0
Cops8	9.17496	-0.357475	0.000439639	0.0885146	275	0
Cmtm2a	10.1992	0.490768	0.000445255	0.0893204	276	0
Ankrd39	6.21302	0.688571	0.000450361	0.0900185	277	0
Uck2	7.97616	0.542235	0.000462168	0.0917828	278	0
Hmgb1	9.11591	-0.352641	0.000462503	0.0917828	279	0
Gm773	6.47107	0.626831	0.000471095	0.092581	280	0
Snrpe	9.45963	-0.340199	0.000472513	0.092581	281	0
Dbil5	8.58573	0.808789	0.000473059	0.092581	282	0
Wfdc1	7.37209	0.559736	0.000473698	0.092581	283	0
mt-Nd1	14.2908	-0.27011	0.000474886	0.092581	284	0
Habp4	6.82733	0.833483	0.000483899	0.093665	285	0
Tnp2	8.15903	1.98781	0.000485466	0.093665	286	0
Gm8138	3.54386	-1.73836	0.000488184	0.093665	287	0
Isyna1	9.98768	0.27957	0.00048938	0.093665	288	0
1700016H13Rik	5.29455	2.0999	0.000489648	0.093665	289	0
Cct8l1	2.9789	2.44739	0.000491345	0.093665	290	0
Phf21a	7.56849	0.506069	0.000492861	0.093665	291	0
Srsf6	9.54015	-0.332052	0.00049398	0.093665	292	0
Morn3	5.64687	1.59842	0.000496843	0.0938864	293	0
Rai14	8.90682	0.382362	0.000500766	0.0939155	294	0
Sf3b1	9.60685	-0.267847	0.000502585	0.0939155	295	0
Slc36a3	2.16398	3.13112	0.000505085	0.0939155	296	0
Tdrd6	8.59535	0.498269	0.00050587	0.0939155	297	0
Psma2	10.0669	-0.265362	0.000506622	0.0939155	298	0
Rrbp1	8.05866	0.406695	0.000510081	0.0939155	299	0
Palm	7.20228	0.511579	0.00051492	0.0939155	300	0
Spaca9	6.95277	1.37461	0.000515162	0.0939155	301	0
C2cd6	9.0666	0.544394	0.000516905	0.0939155	302	0
Gm8906	6.36351	0.813138	0.000516965	0.0939155	303	0
Trim80	4.27831	2.42851	0.000517138	0.0939155	304	0
Ppp1r36	7.98279	0.493867	0.000517352	0.0939155	305	0
Gm5901	1.68991	2.91017	0.000519413	0.0939815	306	0
Slfnl1	4.80954	2.11768	0.000522019	0.0940344	307	0
Crnkl1	7.63772	-0.43694	0.000527301	0.0940344	308	0
H2-K1	10.2154	0.360472	0.000527388	0.0940344	309	0
Gm13232	3.26006	-1.65382	0.000529206	0.0940344	310	0
Btrc	7.31569	0.609384	0.000531951	0.0940344	311	0
Srsf1	9.05287	-0.333051	0.000532946	0.0940344	312	0
Cby2	5.90147	1.66423	0.00053363	0.0940344	313	0
Aldh1a2	8.68495	0.410154	0.000534666	0.0940344	314	0
Prss55	4.30666	2.06021	0.000534991	0.0940344	315	0
Efcab3	5.67767	1.37613	0.000537006	0.09409	316	0
Inca1	7.17386	0.58334	0.00054094	0.0943079	317	0
Hnrnpc	9.75993	-0.311679	0.000545186	0.0943079	318	0
Fbxl19	7.13708	0.532687	0.000546096	0.0943079	319	0
Snrpg	9.49349	-0.359126	0.000547654	0.0943079	320	0
Mbd3l1	5.29158	1.50773	0.000548095	0.0943079	321	0
Ccdc189	7.75308	0.564592	0.00054847	0.0943079	322	0
Fam243	4.21095	2.03173	0.000558629	0.0954156	323	0
Foxo6	6.79504	0.591525	0.000559707	0.0954156	324	0
1700022A21Rik	4.11605	2.12266	0.000560082	0.0954156	325	0
Magee1	4.42441	1.25868	0.000566753	0.0960482	326	0
Kcnj9	5.9113	0.771747	0.000567265	0.0960482	327	0
Gm45551	8.73643	0.403564	0.000574126	0.0961172	328	0
Adam32	8.58293	0.637379	0.000574197	0.0961172	329	0
Aldh3b2	4.03241	1.37101	0.000576331	0.0961172	330	0
Phf7	10.574	0.386513	0.000579926	0.0961172	331	0
Klhdc3	8.79812	0.357436	0.000580062	0.0961172	332	0
Tuba8	5.16888	2.02122	0.000581617	0.0961172	333	0
CT010467.2	11.3018	-0.346172	0.000582775	0.0961172	334	0
Efhd1	10.4902	0.305573	0.000584101	0.0961172	335	0
Rbm17	8.93213	-0.381352	0.000584168	0.0961172	336	0
Prm2	7.93773	1.95729	0.000586405	0.0961172	337	0
5730507C01Rik	4.969	1.07593	0.00058833	0.0961172	338	0
Reep6	6.45452	0.873802	0.000588879	0.0961172	339	0
Tmem251	6.44941	-0.644951	0.000591383	0.0961172	340	0
Tssk6	3.96852	2.65292	0.000591977	0.0961172	341	0
Nup88	9.38039	-0.323254	0.000598041	0.0968179	342	0
Spatc1	1.72243	3.78325	0.000603751	0.0974171	343	0
Nptx2	6.41717	0.685376	0.000606148	0.0974171	344	0
Fam177a2	7.44473	0.626409	0.000607021	0.0974171	345	0
Atp8b3	9.3036	0.486255	0.000609846	0.0975877	346	0
Gm8922	6.89162	0.659913	0.000615816	0.0982591	347	0
Prrt3	1.29207	-2.98128	0.000620435	0.0987116	348	0
Ldhc	12.6586	0.39887	0.000622239	0.098715	349	0
Gm3417	10.237	0.472917	0.000625468	0.0989436	350	0
Lin7c	8.13867	-0.475738	0.000631674	0.0996111	351	0
Cidea	6.6424	0.66118	0.000633285	0.0996111	352	0
1700031M16Rik	5.25298	1.95445	0.000640771	0.100503	353	0
Gm13237	4.49246	-1.08927	0.000652426	0.102042	354	0
Atp1a4	5.53566	1.78745	0.00065864	0.102724	355	0
Tmem39a	7.31578	-0.487095	0.000665853	0.103098	356	0
Smcp	9.10902	1.27825	0.000667726	0.103098	357	0
Fbxo3	9.05142	-0.357507	0.000668395	0.103098	358	0
Mmp12	7.2662	0.763687	0.000670186	0.103098	359	0
Odf2	10.1089	0.460987	0.000670537	0.103098	360	0
Spem2	3.74587	3.00671	0.000673839	0.103098	361	0
Ccdc30	9.48461	0.456267	0.000674075	0.103098	362	0
Col3a1	10.7814	-0.465889	0.000676031	0.103112	363	0
Gm6526	5.27956	0.846561	0.000682014	0.103356	364	0
Ywhaz	9.59353	-0.312193	0.000682103	0.103356	365	0
Rnf113a2	7.16732	0.530917	0.000683227	0.103356	366	0
Slc2a3	11.0962	0.413714	0.000687178	0.10367	367	0
Gm15074	1.90464	-2.26827	0.000691212	0.103895	368	0
Luzp1	6.66881	0.59436	0.000692417	0.103895	369	0
Kank3	7.17904	0.688106	0.000695428	0.104064	370	0
C8b	5.06669	0.952203	0.000700026	0.10447	371	0
Spata3	5.97344	2.01392	0.000704402	0.104597	372	0
Tac1	1.63533	2.68338	0.000704655	0.104597	373	0
H2bc1	1.16116	-3.19334	0.000710999	0.105256	374	0
Trim69	7.56476	0.607667	0.000730047	0.107537	375	0
Cox6b1	8.60226	-0.340576	0.000731013	0.107537	376	0
Rps27l	10.2087	-0.275796	0.000732232	0.107537	377	0
Rbx1	9.26224	-0.316494	0.000740291	0.108433	378	0
Ccdc106	6.28804	0.823778	0.000745423	0.108897	379	0
Olfr316	2.3683	-2.36594	0.000747793	0.108955	380	0
Gm3409	4.46163	-1.64084	0.000750389	0.109047	381	0
Siah2	8.00537	0.612174	0.000754364	0.109065	382	0
Praf2	4.37796	1.12475	0.000756192	0.109065	383	0
Gm13857	1.82742	2.75701	0.000759565	0.109065	384	0
Fam177a	7.52612	0.515037	0.000760018	0.109065	385	0
Ly6a	5.71875	0.904161	0.000765271	0.109065	386	0
Ak9	6.54616	0.649973	0.000765753	0.109065	387	0
Antxrl	4.43823	1.95733	0.000766247	0.109065	388	0
Lrrc63	7.26365	0.562002	0.00076627	0.109065	389	0
1700056E22Rik	4.59211	1.80946	0.000768416	0.109089	390	0
Ubl4b	5.28149	2.05334	0.000775686	0.109746	391	0
Lrrc23	7.89235	0.532058	0.000777003	0.109746	392	0
Ggnbp1	10.4519	0.399771	0.000781388	0.109997	393	0
Dnah2	6.17274	0.854051	0.000782752	0.109997	394	0
Rexo5	8.7573	-0.340683	0.000788042	0.11046	395	0
Pcbp4	5.73385	0.845039	0.0007929	0.110648	396	0
Gpx4-ps2	8.7804	0.422591	0.000793638	0.110648	397	0
Fkbpl	7.14733	0.771475	0.000797202	0.110648	398	0
Tex44	3.35675	2.46915	0.000797382	0.110648	399	0
Tspan6	6.36547	1.07902	0.000803102	0.110796	400	0
Tmem150b	4.43379	1.04609	0.00080593	0.110796	401	0
Klhl35	5.14655	1.11761	0.000808754	0.110796	402	0
Ampd2	6.43868	0.731326	0.000809427	0.110796	403	0
Bzw1	9.48823	-0.297428	0.000812243	0.110796	404	0
Prkag2	8.02836	0.485689	0.000814182	0.110796	405	0
Ccna2	8.14646	-0.450934	0.000814732	0.110796	406	0
Asrgl1	10.4751	0.38096	0.000815655	0.110796	407	0
1700001P01Rik	6.1075	1.27169	0.000818962	0.110796	408	0
Tepp	5.22943	1.28606	0.000820529	0.110796	409	0
Itpa	8.67968	-0.352657	0.00082101	0.110796	410	0
Nrip3	5.61063	0.71829	0.000822459	0.110796	411	0
Isoc2b	2.24537	2.04012	0.000826627	0.110864	412	0
Tcte3	11.1321	0.46706	0.000829349	0.110864	413	0
Asb17	5.08051	1.61051	0.000830257	0.110864	414	0
Ccnb1	7.87765	-0.397874	0.000831595	0.110864	415	0
Pcsk1n	8.30574	0.474635	0.000834201	0.110864	416	0
Wdr20rt	7.46914	0.529851	0.000834978	0.110864	417	0
Dcaf8	8.48139	-0.368529	0.000838592	0.111077	418	0
Npas2	2.39467	-1.77305	0.000841336	0.11117	419	0
Rbm4b	8.16657	0.459712	0.000843308	0.11117	420	0
Fam98c	8.04861	0.452846	0.000847406	0.111445	421	0
Fam3b	4.25994	1.18273	0.000851203	0.111679	422	0
Spink2	10.481	0.377626	0.000855435	0.111918	423	0
Tbc1d21	5.3478	1.48213	0.000857065	0.111918	424	0
Smim7	7.70577	-0.449702	0.000873198	0.113756	425	0
Plxdc1	5.07209	0.956917	0.000876829	0.113961	426	0
Fabp4	5.33477	1.11838	0.000879214	0.114003	427	0
Nip7	8.64241	-0.371225	0.000891016	0.114097	428	0
Fam229b	10.2679	0.467311	0.000895145	0.114097	429	0
Pknox2	5.4398	1.08596	0.000898667	0.114097	430	0
Smurf2	7.9009	0.42628	0.000899719	0.114097	431	0
Gm6588	3.62948	-1.82298	0.000899897	0.114097	432	0
Rom1	4.66474	1.13451	0.000902346	0.114097	433	0
Sec1	6.11867	0.822354	0.000902677	0.114097	434	0
Wnt3	2.34959	2.35123	0.000902716	0.114097	435	0
Lsm7	8.44106	-0.354672	0.00090425	0.114097	436	0
Ldha	10.5048	0.390638	0.000906205	0.114097	437	0
Rassf10	4.33451	1.08636	0.000906473	0.114097	438	0
Cyp11b1	0.758459	-2.52851	0.000908585	0.114097	439	0
1700034I23Rik	4.89424	1.61598	0.000911509	0.114097	440	0
Actl9	6.69861	0.913409	0.00091233	0.114097	441	0
Hip1r	7.20578	0.457823	0.00091278	0.114097	442	0
Bora	6.89023	-0.494855	0.000912911	0.114097	443	0
Tmem176b	7.52612	0.469855	0.000916277	0.114167	444	0
1700015G11Rik	4.62015	2.19514	0.000921146	0.114167	445	0
Cntrob	7.32658	-0.498889	0.000921625	0.114167	446	0
Otop1	1.42745	3.04203	0.000921715	0.114167	447	0
Trim17	6.48771	1.09439	0.000927165	0.114473	448	0
1700020N01Rik	8.80178	-0.358213	0.000929928	0.114473	449	0
Abt1	7.28107	-0.445178	0.000930387	0.114473	450	0
Cntd1	7.23263	-0.477096	0.000938832	0.115168	451	0
Cstdc1	7.73001	0.419176	0.000940201	0.115168	452	0
mt-Co3	14.761	-0.219897	0.000942415	0.115185	453	0
Tnni3	9.58366	0.295685	0.000945493	0.115306	454	0
Med31	8.2086	-0.359936	0.000950421	0.115653	455	0
Ccdc169	5.7601	1.32451	0.000953918	0.11568	456	0
Ipo13	6.83901	0.611513	0.000954822	0.11568	457	0
Nbas	7.41618	0.592819	0.000957404	0.115739	458	0
Smim24	10.4358	0.471212	0.000971486	0.116652	459	0
Mrps34	6.54623	0.619848	0.000972458	0.116652	460	0
Rnf7	10.2065	-0.263452	0.000973833	0.116652	461	0
Gm10354	4.69693	-1.29164	0.000974145	0.116652	462	0
Clip4	7.06123	0.898009	0.000975491	0.116652	463	0
Lyst	5.09832	1.01702	0.000982402	0.117226	464	0
Gm5565	2.2533	-2.33128	0.000989344	0.117773	465	0
H2al1e	2.9291	2.25891	0.000991244	0.117773	466	0
Ier2	6.61168	0.648026	0.00099421	0.117872	467	0
Fam216a	9.40872	-0.342306	0.00100542	0.118947	468	0
Ino80	6.31074	-0.553114	0.00101269	0.119526	469	0
Gm28372	2.18211	2.33278	0.00101464	0.119526	470	0
Map1lc3a	8.68135	0.34384	0.00102131	0.11989	471	0
H2ap	4.77875	2.01932	0.00102427	0.11989	472	0
Espn	8.40422	-0.369871	0.00102522	0.11989	473	0
Gm3402	3.87302	-1.657	0.00102639	0.11989	474	0
4930486L24Rik	6.80499	-0.600436	0.00103571	0.120692	475	0
Pcbp2	11.4027	-0.249345	0.00103761	0.120692	476	0
Actrt2	6.5053	1.4742	0.00104186	0.120832	477	0
Ppp1r2-ps1	5.42396	1.51399	0.00104318	0.120832	478	0
Sord	10.1329	0.427521	0.00105265	0.12087	479	0
Fgf11	4.82368	1.2086	0.00105336	0.12087	480	0
Atp6ap1l	7.34087	0.530031	0.00105361	0.12087	481	0
Gm5591	3.92007	-1.42804	0.00105441	0.12087	482	0
Ppih	8.05898	-0.392586	0.00105611	0.12087	483	0
Smok3b	1.19121	3.11113	0.0010566	0.12087	484	0
Srgap2	6.87477	0.520326	0.00106756	0.12182	485	0
Mrps14	8.6464	-0.330366	0.0010712	0.12182	486	0
Cd68	7.10224	0.668205	0.00107151	0.12182	487	0
Gm8122	2.73416	-2.2978	0.00107865	0.12238	488	0
Prm1	8.80063	1.87771	0.00108614	0.122897	489	0
Efcab5	7.18098	0.461789	0.00108765	0.122897	490	0
Ttc6	6.4982	0.64809	0.00109019	0.122934	491	0
Prss45	6.46521	0.546622	0.00109243	0.122937	492	0
Gm381	1.00228	2.99665	0.00109979	0.123376	493	0
C1qtnf4	7.36321	0.544781	0.0011008	0.123376	494	0
Trim6	7.917	-0.498992	0.00110655	0.12377	495	0
Magoh	9.11585	-0.348456	0.00111005	0.123775	496	0
Gcsh	7.67029	-0.421355	0.00111172	0.123775	497	0
Pex7	7.55289	-0.436891	0.0011133	0.123775	498	0
Cand1	9.21638	-0.296718	0.00112036	0.124024	499	0
H2al1b	2.75692	2.52342	0.00112129	0.124024	500	0
Xrra1	6.97307	0.691923	0.00112361	0.124024	501	0
Il17re	6.32974	-0.696885	0.00112573	0.124024	502	0
Mgll	7.47932	0.414381	0.00112749	0.124024	503	0
B230118H07Rik	8.7996	0.398313	0.00113097	0.124024	504	0
Scp2d1	7.00626	1.33958	0.00113122	0.124024	505	0
Padi2	6.4118	-0.588569	0.00113516	0.12421	506	0
Evi5l	7.54068	0.524988	0.0011418	0.124438	507	0
Mettl1	6.00627	-0.735486	0.0011429	0.124438	508	0
Hspb11	8.58079	0.329152	0.00114399	0.124438	509	0
Fndc11	7.30665	1.23091	0.00115387	0.125268	510	0
Gm6408	2.96764	-1.76752	0.00116244	0.12573	511	0
Smim23	4.10538	1.91156	0.00116584	0.12573	512	0
A530016L24Rik	3.09447	1.61875	0.001166	0.12573	513	0
Bspry	8.17358	0.550294	0.00116721	0.12573	514	0
Tbca	10.1921	-0.287402	0.00116964	0.125747	515	0
Nefh	3.72151	1.38528	0.00117619	0.126206	516	0
Amfr	9.0989	-0.327689	0.00117968	0.126335	517	0
Gm19945	4.04628	-1.08651	0.00118295	0.126358	518	0
Rabepk	8.19582	0.521228	0.00118446	0.126358	519	0
Tm9sf3	9.10332	-0.350087	0.00118803	0.126358	520	0
Cdrt4	5.10777	1.83773	0.00118902	0.126358	521	0
Gm13547	2.54444	2.46217	0.00119513	0.126569	522	0
Ywhae	10.7083	-0.226477	0.00119742	0.126569	523	0
Cpt1b	5.50993	0.779343	0.00119787	0.126569	524	0
Trp53i13	6.38191	0.650797	0.00120453	0.127029	525	0
Fbxw21	-0.276981	4.21058	0.00120681	0.127029	526	0
Xylt2	4.68314	0.963762	0.00121595	0.127483	527	0
Cpeb4	7.61699	0.564442	0.00121829	0.127483	528	0
1700021F07Rik	6.1907	1.24453	0.0012183	0.127483	529	0
Rnase10	2.38006	1.88752	0.00122269	0.127483	530	0
Psmb7	9.5785	-0.276095	0.00122354	0.127483	531	0
Gm6760	3.80969	2.03703	0.00122494	0.127483	532	0
Catsperz	9.0548	0.443269	0.00122835	0.127535	533	0
Efhc1	8.63746	0.517561	0.00123004	0.127535	534	0
Cfap206	9.42061	0.465506	0.00123471	0.12778	535	0
Mcmbp	8.24413	-0.339855	0.00123948	0.127993	536	0
Gm10175	8.09343	-0.340656	0.0012414	0.127993	537	0
Slc9a5	6.03713	0.743621	0.00124928	0.128567	538	0
Usp20	6.8162	0.582603	0.00125594	0.128871	539	0
Fbxo39	2.887	2.75612	0.00125689	0.128871	540	0
Cse1l	8.92451	-0.357287	0.00126235	0.12911	541	0
Napg	7.0572	-0.519106	0.00126669	0.12911	542	0
Cst13	4.79593	2.03465	0.0012697	0.12911	543	0
Fam53a	8.09179	-0.394949	0.00127212	0.12911	544	0
Gm13167	3.33269	-1.27794	0.00127315	0.12911	545	0
Dnaaf3	5.92796	0.901656	0.00127429	0.12911	546	0
Cdk20	7.08546	0.532836	0.00127668	0.12911	547	0
1700042G07Rik	4.02347	1.91085	0.00127788	0.12911	548	0
Tmco5b	2.70535	2.2425	0.00128687	0.129782	549	0
Crat	9.0822	0.338321	0.00129441	0.130065	550	0
Iqcf1	4.75832	1.88146	0.00129549	0.130065	551	0
Plin2	7.20941	0.611355	0.00129672	0.130065	552	0
2610528A11Rik	2.75542	2.30983	0.00130556	0.130715	553	0
Frzb	6.06481	0.698833	0.00131506	0.13132	554	0
Ggta1	3.61965	1.47914	0.0013165	0.13132	555	0
Mcm3	8.18106	-0.318491	0.00131873	0.13132	556	0
Lelp1	4.50245	1.84524	0.00132307	0.131516	557	0
Gm7498	1.03746	-3.65883	0.00133563	0.132527	558	0
Trp53tg5	3.60977	2.31991	0.00133912	0.132635	559	0
Txndc2	5.93324	1.76587	0.00134536	0.133015	560	0
Spertl	3.51468	2.54168	0.00135112	0.133347	561	0
Mgat4a	5.89275	0.985349	0.00136697	0.134441	562	0
Ankar	6.84832	0.604599	0.00137216	0.134441	563	0
Fignl1	8.41673	-0.396627	0.00137264	0.134441	564	0
Chrne	5.7398	0.892671	0.00137374	0.134441	565	0
Psmc4	8.52717	-0.376677	0.00137435	0.134441	566	0
Actrt3	3.10792	2.3259	0.00138063	0.134638	567	0
Plekhm2	6.98404	0.612411	0.00138123	0.134638	568	0
Cacna1h	6.87678	0.520308	0.00140623	0.136646	569	0
Samd10	6.27003	0.596106	0.00140983	0.136646	570	0
Mgat4f	1.89413	2.80933	0.00141167	0.136646	571	0
Ppp1r2-ps3	5.21089	1.41168	0.00141385	0.136646	572	0
Aym1	3.38694	-1.49598	0.00141417	0.136646	573	0
Pak1ip1	9.17981	-0.308851	0.00141738	0.136692	574	0
Rrp1	9.2976	0.350951	0.00141958	0.136692	575	0
Pbx4	8.29204	0.347775	0.00142326	0.136808	576	0
Spata21	7.34169	1.08711	0.00142775	0.137002	577	0
Sgo1	4.79572	-0.893673	0.00143598	0.137554	578	0
Pax5	1.95756	2.57085	0.0014432	0.138006	579	0
4933411K16Rik	5.84475	1.92186	0.00146869	0.140058	580	0
Gpd2	6.66922	1.08841	0.00146972	0.140058	581	0
4833427G06Rik	7.62196	0.566004	0.00148341	0.140989	582	0
Pigo	6.63945	0.648464	0.00148458	0.140989	583	0
Oaz3	8.36857	1.29624	0.00148737	0.141013	584	0
Nxnl2	7.1025	-0.450043	0.00149274	0.141279	585	0
Smg5	7.95739	0.386465	0.00149994	0.141719	586	0
Mnd1-ps	1.15228	-2.51264	0.00150711	0.142115	587	0
Clec11a	5.12251	1.01412	0.00151296	0.142115	588	0
Tmem82	6.29276	1.04786	0.00151339	0.142115	589	0
Cndp2	6.05651	0.640393	0.00151683	0.142115	590	0
Plxnb1	3.74458	1.44004	0.00151696	0.142115	591	0
Oxct2a	3.00219	2.0582	0.00152454	0.142451	592	0
Olfr679	2.368	-2.12754	0.00152571	0.142451	593	0
Gm6599	1.10765	-3.44905	0.00153253	0.142677	594	0
1810055G02Rik	7.79606	0.505354	0.0015336	0.142677	595	0
Fbxo36	7.75029	0.472694	0.00153585	0.142677	596	0
Ccdc80	5.00604	-0.853827	0.00154904	0.143045	597	0
H2al1k	2.15581	2.16408	0.00155026	0.143045	598	0
Cep295	10.1639	-0.321237	0.00155493	0.143045	599	0
Fam229a	8.0412	1.29217	0.00155609	0.143045	600	0
Ctss	9.43203	0.593184	0.0015573	0.143045	601	0
Ccdc54	6.08306	1.30603	0.0015654	0.143045	602	0
Mzt2	8.35563	0.397686	0.00156638	0.143045	603	0
Cd55b	7.58781	0.516839	0.00156685	0.143045	604	0
Hspa14	8.09881	-0.436765	0.00156833	0.143045	605	0
Septin5	6.24713	0.610546	0.00156875	0.143045	606	0
Phykpl	8.07353	-0.338569	0.00157639	0.143045	607	0
Stpg3	4.70382	1.78828	0.00157785	0.143045	608	0
2810025M15Rik	9.07675	0.339901	0.001579	0.143045	609	0
Ddx39b	9.51917	-0.311742	0.00157982	0.143045	610	0
Gm4787	5.0722	1.48605	0.00158051	0.143045	611	0
Lgals8	7.2007	0.59445	0.00158115	0.143045	612	0
Ppp1r2-ps6	5.93516	1.41409	0.0015859	0.143241	613	0
Wac	8.52987	-0.331554	0.00159129	0.143494	614	0
Psmc3	10.2437	0.302022	0.00159771	0.143748	615	0
Gm9999	7.36376	1.27425	0.00160321	0.143748	616	0
Cfap45	7.57976	0.535251	0.0016068	0.143748	617	0
Catsperd	6.43918	0.584222	0.00160782	0.143748	618	0
Armc12	5.69528	1.34802	0.00160854	0.143748	619	0
BC022960	5.93306	0.719361	0.00161213	0.143748	620	0
Pacs1	8.08312	0.503275	0.00161229	0.143748	621	0
Calr3	5.38828	1.13473	0.00162232	0.144257	622	0
Qrich2	8.23018	0.488435	0.0016232	0.144257	623	0
Zscan12	6.35178	0.634504	0.00163254	0.144854	624	0
Cdkl3	8.11212	0.526473	0.0016376	0.144979	625	0
Cldnd2	3.7603	1.33099	0.00163993	0.144979	626	0
Zic5	2.97553	1.9062	0.00164275	0.144979	627	0
Gal3st1	4.32492	1.03039	0.00164443	0.144979	628	0
Bcam	4.01294	1.16478	0.00165508	0.145686	629	0
Tmem67	7.37131	-0.56623	0.00167158	0.146219	630	0
Mmp11	7.66246	0.453853	0.00167174	0.146219	631	0
Prr32	3.30154	1.82872	0.00167195	0.146219	632	0
Ppil1	7.71545	-0.405476	0.00167569	0.146219	633	0
Iqgap1	7.47922	0.449513	0.00167832	0.146219	634	0
Dnm2	8.04166	0.407506	0.00167886	0.146219	635	0
Rsph9	7.66369	0.4603	0.00167962	0.146219	636	0
B4galnt4	1.68117	2.62836	0.00169123	0.146896	637	0
Ovgp1	4.92762	-1.01413	0.00169357	0.146896	638	0
Fhl5	5.28296	1.59271	0.00169535	0.146896	639	0
Gas6	9.92443	-0.275534	0.00170145	0.147194	640	0
Gm5945	1.15697	2.89614	0.0017126	0.147928	641	0
Baz1a	8.48088	0.383907	0.00172024	0.148356	642	0
Eif4a3	8.55504	-0.351382	0.00173217	0.149061	643	0
Ttc12	7.00581	0.480782	0.0017338	0.149061	644	0
Magea10	5.18112	0.71786	0.00174034	0.149205	645	0
Islr2	4.4544	1.20963	0.00174086	0.149205	646	0
Gm10282	8.39546	-0.355495	0.00174518	0.149343	647	0
Btbd35f24	0.482646	3.10586	0.00176351	0.150608	648	0
Ddit4	8.37081	0.390106	0.0017654	0.150608	649	0
Mad2l2	9.19154	0.374933	0.00177522	0.150933	650	0
Trim36	7.38363	0.977241	0.00178176	0.150933	651	0
Pdha2	9.48485	-0.355642	0.00178198	0.150933	652	0
Cypt2	5.85553	1.24133	0.00178432	0.150933	653	0
Cypt12	7.18941	1.39864	0.00178488	0.150933	654	0
Mcm7	8.6828	-0.343733	0.00178556	0.150933	655	0
Gm26920	2.36764	1.9307	0.00180002	0.151924	656	0
Ttc29	7.51011	0.557465	0.00181313	0.152797	657	0
Rsph3b	9.69382	0.337959	0.00182114	0.153239	658	0
Rpl34-ps1	7.65842	0.554451	0.00182435	0.153251	659	0
Spz1	7.49691	1.11253	0.00182682	0.153251	660	0
1700003F12Rik	7.18638	1.27348	0.00182962	0.153253	661	0
Gm128	9.53415	0.549749	0.00184018	0.153758	662	0
Speer4c	3.57676	-1.41813	0.00184343	0.153758	663	0
Clec2m	9.99877	0.486179	0.00184397	0.153758	664	0
Ccdc60	8.70665	0.406335	0.00184916	0.153959	665	0
Cacybp	9.39539	-0.286352	0.00185399	0.154129	666	0
Erbin	7.69753	-0.397004	0.00186404	0.154732	667	0
Ppp1cb	8.43427	-0.342962	0.00187177	0.155141	668	0
Plk1	7.24176	-0.563828	0.00187499	0.155176	669	0
H2al1g	3.81552	1.72208	0.00188603	0.155814	670	0
Safb	8.2196	-0.324032	0.00188868	0.155814	671	0
4930503B20Rik	5.56379	1.42005	0.00189114	0.155814	672	0
Rbm31y	2.83799	2.04438	0.00189893	0.15602	673	0
Zfp428	6.49367	0.514158	0.00189928	0.15602	674	0
Cypt1	6.85267	1.36648	0.00190711	0.156359	675	0
Gtf2h3	7.60647	-0.401008	0.00190905	0.156359	676	0
Procr	3.17501	1.50967	0.00191776	0.156597	677	0
Plaat1	8.10771	0.63217	0.00191791	0.156597	678	0
Fam71f2	4.39528	1.49952	0.00192164	0.156597	679	0
Gm3435	3.92912	1.15425	0.00192328	0.156597	680	0
Arhgef2	6.97529	0.570148	0.00193054	0.156868	681	0
Abhd11	7.20015	0.482651	0.00193227	0.156868	682	0
Abca15	5.53382	0.684327	0.0019458	0.157704	683	0
Dennd4b	5.94296	0.793728	0.00194826	0.157704	684	0
Tacc1	10.0432	-0.256342	0.00195301	0.157857	685	0
Tsx	7.79985	0.713799	0.00196983	0.158985	686	0
Odf1	7.67561	1.19273	0.00198511	0.159601	687	0
Rpl22	10.6919	-0.244251	0.00198705	0.159601	688	0
Rnf148	3.49678	2.40762	0.00199165	0.159601	689	0
Copb2	9.21084	-0.297688	0.00199722	0.159601	690	0
Tmem191c	5.19016	1.34776	0.00199745	0.159601	691	0
Pnpla2	8.68365	0.377815	0.00199821	0.159601	692	0
Prss57	6.22179	0.52675	0.00199909	0.159601	693	0
Tex37	4.09845	1.81996	0.00200339	0.159601	694	0
Sema4g	2.47694	2.01057	0.00200351	0.159601	695	0
Slc16a3	7.41497	0.424648	0.00200629	0.159601	696	0
Kif27	6.79862	0.729475	0.00201136	0.159741	697	0
B3galnt1	7.17357	-0.541028	0.00201382	0.159741	698	0
Minpp1	7.64994	-0.40876	0.00202407	0.160324	699	0
A830018L16Rik	5.4102	-1.01239	0.0020301	0.160572	700	0
Dapp1	6.30287	0.559488	0.00203375	0.160631	701	0
Eif4g2	10.4661	-0.207997	0.00203824	0.160757	702	0
Gm4601	-4.06253	5.17318	0.00204224	0.160843	703	0
Zfp809	6.12341	0.587878	0.00205321	0.161034	704	0
Cltb	7.98711	-0.385683	0.00205363	0.161034	705	0
Rab3ip	7.92788	0.41492	0.00205627	0.161034	706	0
Acrbp	8.69943	0.412114	0.00205629	0.161034	707	0
Prps1l1	7.82389	0.511474	0.00206132	0.161199	708	0
Rps28	10.7018	0.247229	0.00206864	0.161544	709	0
Cep295nl	6.42139	1.19162	0.00207416	0.161601	710	0
Atp5g2	8.57313	-0.330845	0.00207765	0.161601	711	0
Chchd2	11.6727	-0.224691	0.00207814	0.161601	712	0
Crtam	6.7051	0.6992	0.00209096	0.16237	713	0
Ankrd13d	3.64911	1.21126	0.00211585	0.163978	714	0
Tbc1d8	6.33164	0.65205	0.00211759	0.163978	715	0
Cnot7	9.2136	-0.290708	0.00212988	0.1647	716	0
Spag16	7.63967	0.56454	0.00214469	0.165451	717	0
Gaa	7.8137	0.486651	0.00214557	0.165451	718	0
Spata24	9.42453	0.494334	0.00215175	0.165686	719	0
Gm11780	1.96264	2.61858	0.0021546	0.165686	720	0
Nol6	6.65154	-0.514117	0.00216461	0.166225	721	0
Trrap	8.89555	-0.319475	0.00216828	0.166276	722	0
Ccdc61	6.64774	-0.503977	0.00217693	0.166395	723	0
Acin1	8.56089	-0.353806	0.0021847	0.166395	724	0
Nedd4	10.4017	-0.249281	0.00218605	0.166395	725	0
Csnka2ip	4.95765	1.58777	0.00218738	0.166395	726	0
Fads1	7.83385	0.430105	0.0021878	0.166395	727	0
Mzf1	4.79504	-0.957373	0.00218919	0.166395	728	0
Gtsf1l	7.64925	1.45868	0.00219186	0.166395	729	0
Acap1	1.70324	2.04406	0.00219388	0.166395	730	0
D11Wsu47e	7.2407	0.750294	0.00219856	0.166522	731	0
Cblc	1.34392	2.42324	0.00220674	0.166728	732	0
Adam5	9.46227	0.455885	0.0022073	0.166728	733	0
Phospho2	9.46883	0.272429	0.00223473	0.16857	734	0
Scgn	2.76419	2.22575	0.00224038	0.168638	735	0
Ccdc154	4.19067	1.27667	0.00224308	0.168638	736	0
Dnah8	9.1399	0.415733	0.00224477	0.168638	737	0
Eif4a1	10.9514	-0.20836	0.00224939	0.168756	738	0
Ly6e	7.97643	0.424547	0.00225249	0.16876	739	0
Olfr982	1.98268	-2.40654	0.0022568	0.168854	740	0
1700020A23Rik	1.26322	2.99612	0.0022687	0.16935	741	0
Dppa5a	4.46655	-0.95308	0.00226954	0.16935	742	0
Lyzl6	7.09596	1.10447	0.00227907	0.169832	743	0
Tssk3	5.4215	1.57149	0.00228573	0.170099	744	0
Bscl2	9.15751	0.446139	0.0022904	0.170218	745	0
Bicdl2	3.65274	1.37314	0.00229964	0.170676	746	0
Gm8926	7.00577	0.509837	0.00231261	0.171252	747	0
Slc13a5	5.5947	0.816776	0.00231359	0.171252	748	0
Ap3d1	8.33693	0.358915	0.00231744	0.171308	749	0
Gm49193	0.545422	3.32531	0.00232271	0.171469	750	0
Slc1a6	3.17113	1.50487	0.00232657	0.171525	751	0
Bccip	8.18067	-0.38687	0.0023417	0.172228	752	0
Egln2	8.92858	0.325013	0.00234233	0.172228	753	0
Fam170a	6.87294	0.464442	0.00234989	0.172546	754	0
Grina	8.90586	0.309262	0.00235416	0.172546	755	0
Tbc1d9	5.18966	0.879075	0.00236127	0.172546	756	0
Slc16a7	8.01034	0.812289	0.00236345	0.172546	757	0
mt-Cytb	14.5383	-0.173211	0.00236454	0.172546	758	0
Ccdc185	4.38755	2.03503	0.00236536	0.172546	759	0
Fam50b	7.66526	0.576574	0.00237181	0.172789	760	0
Gm36704	6.0546	0.663302	0.00237575	0.172849	761	0
Rpe	7.38061	-0.438756	0.00239587	0.173294	762	0
Thegl	6.13092	0.940844	0.00239734	0.173294	763	0
Khdrbs1	9.52849	-0.291956	0.00239806	0.173294	764	0
Dpep1	4.32006	1.04503	0.00240019	0.173294	765	0
Slc9a2	4.89759	-0.96678	0.00240256	0.173294	766	0
Cypt3	6.30064	1.34997	0.00240521	0.173294	767	0
Gm50253	8.32244	0.423921	0.00240602	0.173294	768	0
Strn	7.36991	0.545897	0.0024069	0.173294	769	0
Grsf1	8.80008	0.330544	0.00242031	0.174033	770	0
Trip13	6.39269	-0.621626	0.00243006	0.174321	771	0
1700029H14Rik	6.22505	1.501	0.00243061	0.174321	772	0
BC049715	5.68979	1.03775	0.00243517	0.174422	773	0
Marchf11	10.0663	0.367466	0.00244049	0.174577	774	0
4930449I24Rik	3.87279	-1.43396	0.00245892	0.175286	775	0
Klk1b22	-4.06253	-4.30343	0.00246049	0.175286	776	0
Hk1	7.8179	0.730941	0.00246548	0.175286	777	0
Aipl1	3.71776	1.26516	0.00246591	0.175286	778	0
Naa40	8.11862	-0.352739	0.00246623	0.175286	779	0
Gtf2i	8.71209	0.303863	0.00247958	0.175841	780	0
Dnajc5g	7.6775	0.516893	0.0024804	0.175841	781	0
Wdr64	3.31466	2.04806	0.00248422	0.175887	782	0
Dkkl1	10.7062	0.407071	0.00251774	0.178033	783	0
Nr0b1	8.33783	0.401848	0.002523	0.178177	784	0
Cfap70	7.46461	0.450781	0.00253989	0.178622	785	0
Akap4	6.90716	1.35602	0.00254005	0.178622	786	0
Hsbp1l1	6.77229	0.516573	0.0025473	0.178622	787	0
Ankrd27	6.11963	0.724271	0.0025499	0.178622	788	0
H2bl1	5.16745	1.65583	0.00255292	0.178622	789	0
Colq	-4.06253	4.62997	0.00255601	0.178622	790	0
Spem1	4.61839	2.38406	0.00255715	0.178622	791	0
Rnf151	7.04639	1.30456	0.00255935	0.178622	792	0
Gsg1	7.91716	1.10084	0.00256127	0.178622	793	0
Bcap31	8.33876	0.32859	0.00256156	0.178622	794	0
Htatip2	6.44468	0.506037	0.00257951	0.179648	795	0
1700018B08Rik	7.0527	0.517397	0.00258682	0.179836	796	0
Lgi2	3.93195	1.3544	0.00258871	0.179836	797	0
Cd52	5.48178	0.829057	0.00260887	0.180836	798	0
4930433I11Rik	4.16145	-1.20197	0.00260964	0.180836	799	0
Agmo	4.45993	0.958662	0.00262477	0.181364	800	0
Gm15772	8.3472	1.90431	0.00263134	0.181364	801	0
Son	9.5436	-0.286735	0.00263492	0.181364	802	0
Cct8	10.3232	-0.232406	0.00263801	0.181364	803	0
Ropn1l	11.441	0.352166	0.00263863	0.181364	804	0
Pdk2	6.78781	0.487384	0.00264111	0.181364	805	0
Rhox2c	3.051	1.39142	0.00264183	0.181364	806	0
Gadd45b	6.83375	0.520035	0.00264347	0.181364	807	0
Gpr15	0.269257	4.56089	0.00265831	0.18202	808	0
Vamp9	3.811	-1.2013	0.00266268	0.18202	809	0
H2al1m	2.22714	2.725	0.0026629	0.18202	810	0
Samd4	6.41202	1.22441	0.00266856	0.182183	811	0
Cacna2d2	3.63992	1.22384	0.00267447	0.182361	812	0
Marchf10	8.41077	0.442686	0.0026785	0.182412	813	0
Izumo2	6.22314	1.40602	0.00271613	0.184747	814	0
Otulinl	5.39071	-0.66709	0.0027243	0.185075	815	0
Tmem107	8.36798	-0.37647	0.00274222	0.185796	816	0
Orai2	4.65647	0.85057	0.00274284	0.185796	817	0
Ift46	8.39151	0.342471	0.00274587	0.185796	818	0
Rps19-ps3	2.25291	1.7347	0.00275443	0.185796	819	0
Letm1	7.79869	0.405752	0.00275594	0.185796	820	0
Gm6657	4.0529	1.49215	0.00276056	0.185796	821	0
Cwf19l2	6.4143	-0.578773	0.00276174	0.185796	822	0
Zfp37	6.6196	0.806186	0.00276175	0.185796	823	0
Cyp39a1	3.35381	1.25105	0.00279423	0.187753	824	0
Plpbp	7.81614	0.330129	0.00281243	0.188392	825	0
Uqcr11	8.40238	-0.337914	0.00281907	0.188392	826	0
Kif9	7.89459	0.459451	0.00282419	0.188392	827	0
Ckb	6.08957	0.641084	0.00282522	0.188392	828	0
Cd82	6.61844	-0.639408	0.00282523	0.188392	829	0
H2al1n	2.85769	2.7275	0.00282764	0.188392	830	0
4933400A11Rik	2.2739	1.9218	0.00282835	0.188392	831	0
Wfdc10	8.0033	0.429268	0.00283096	0.188392	832	0
Rnf133	4.38703	2.13384	0.00283747	0.188598	833	0
Fam205c	6.15377	1.3266	0.00284519	0.188884	834	0
Gapdhs	7.55704	1.28439	0.00286135	0.18973	835	0
2610318N02Rik	7.19143	1.13556	0.00287212	0.190216	836	0
Tcf23	4.80493	1.03763	0.00288658	0.190687	837	0
Rhox7-ps2	2.98671	1.26834	0.00288806	0.190687	838	0
AI467606	4.24133	0.986664	0.00288956	0.190687	839	0
Fbl-ps2	6.26386	-0.553808	0.00290015	0.191158	840	0
2510039O18Rik	8.16279	-0.300629	0.00290842	0.191475	841	0
1700013G24Rik	7.07524	1.22456	0.00291303	0.191485	842	0
Ccdc59	7.38525	-0.418443	0.00291548	0.191485	843	0
Gm28437	14.3615	-0.209266	0.00292034	0.191576	844	0
Prr30	6.34161	1.32313	0.00292706	0.19179	845	0
Gucy2g	0.872717	2.7777	0.00293752	0.192248	846	0
Anxa3	7.32325	0.50235	0.00294218	0.192326	847	0
Ccdc159	3.63854	1.38884	0.00294731	0.192434	848	0
Tbcel	7.81568	-0.399862	0.00295358	0.192616	849	0
Wdr77	7.84191	-0.349251	0.00296441	0.192874	850	0
Tulp2	9.053	0.5124	0.00296451	0.192874	851	0
Gng10	7.09952	0.422503	0.00297351	0.193233	852	0
Ier3	5.67247	0.716258	0.00298352	0.193531	853	0
Atp6v0c-ps2	1.72417	-1.6606	0.00298591	0.193531	854	0
Cpn2	1.44402	2.25195	0.00299421	0.193531	855	0
Nxn	8.43456	0.385397	0.00299623	0.193531	856	0
H2al1a	2.90862	1.98357	0.00299631	0.193531	857	0
Tmem202	6.01666	0.722423	0.00300533	0.193531	858	0
Gm49486	1.84757	2.17036	0.00300546	0.193531	859	0
Ccdc181	8.72055	0.375604	0.00300606	0.193531	860	0
Efcab15	4.68611	1.46962	0.00304216	0.195488	861	0
Trim37	8.88553	0.345095	0.00304678	0.195488	862	0
4933402J07Rik	6.43289	1.21461	0.00305076	0.195488	863	0
4930480E11Rik	2.97931	1.74635	0.0030526	0.195488	864	0
Tmem59l	7.05333	0.428245	0.00305411	0.195488	865	0
Spata31d1b	3.40349	2.04614	0.00306678	0.196072	866	0
Ptcra	4.45697	-0.837447	0.00308099	0.196753	867	0
H2-D1	9.49353	0.348975	0.00309192	0.196895	868	0
Pianp	4.33543	1.38603	0.00309199	0.196895	869	0
Tmem9	7.71246	0.406077	0.00309388	0.196895	870	0
Reep5	7.90781	0.372888	0.00310354	0.197185	871	0
Hipk2	4.93102	0.862215	0.00310848	0.197185	872	0
Lmtk3	2.17807	2.23909	0.00310912	0.197185	873	0
Galnt14	3.27337	1.61715	0.00312563	0.198005	874	0
Iqcf4	5.83915	1.28125	0.00313033	0.198076	875	0
Actb	11.0392	-0.242964	0.00315454	0.199381	876	0
Map2	5.7103	0.937853	0.00316682	0.199929	877	0
Zfp282	5.66453	0.650751	0.00318652	0.200943	878	0
Iqcf2	6.58935	1.46562	0.00319268	0.201102	879	0
Cacul1	8.07678	0.42295	0.00319822	0.201222	880	0
Ano3	-0.318355	5.38567	0.00320372	0.20134	881	0
1700029F12Rik	9.02201	0.475813	0.00322288	0.202314	882	0
Rdh10	6.83097	0.506872	0.00323191	0.202651	883	0
Spast	8.33491	0.311353	0.00323782	0.202792	884	0
Gmfb	8.99755	-0.276987	0.00325136	0.20341	885	0
Gm39566	4.37884	1.95047	0.00325585	0.203461	886	0
Shbg	7.81562	0.415953	0.00326691	0.203922	887	0
Zmynd15	6.43723	0.55386	0.00329246	0.205286	888	0
Dhx36	7.56044	-0.38845	0.00330482	0.205603	889	0
Crisp2	10.7673	0.37734	0.00330686	0.205603	890	0
St13	9.732	-0.276925	0.0033087	0.205603	891	0
Col18a1	7.54791	0.528119	0.00331409	0.205708	892	0
Srsf10	9.36444	-0.253237	0.00332976	0.205821	893	0
Rbp1	8.60041	0.439289	0.00333046	0.205821	894	0
Mapk8	7.95529	-0.359826	0.00333059	0.205821	895	0
Cetn3	9.66309	-0.279769	0.00333297	0.205821	896	0
Tsn	9.3895	-0.235128	0.00334096	0.205821	897	0
D030056L22Rik	9.47349	-0.256874	0.00334178	0.205821	898	0
Sap18	9.92909	-0.238701	0.0033463	0.205821	899	0
Prss52	3.6087	2.13757	0.00335268	0.205821	900	0
Gid8	7.85182	-0.339744	0.00335383	0.205821	901	0
4931408C20Rik	1.06638	2.68129	0.00335928	0.205821	902	0
Gm49337	1.71198	2.14639	0.00335943	0.205821	903	0
1110004F10Rik	9.51803	-0.274145	0.00336052	0.205821	904	0
Tcp10c	7.30723	0.596425	0.00336757	0.205934	905	0
Taf7l	9.17128	0.267381	0.00336981	0.205934	906	0
1700122O11Rik	0.120476	4.26333	0.00339282	0.207112	907	0
4930544D05Rik	4.009	1.56023	0.00339821	0.207212	908	0
Cttn	8.41408	-0.307236	0.00340924	0.207619	909	0
Lgals1	8.87707	0.358301	0.0034128	0.207619	910	0
Map9	4.40802	-1.15059	0.00341613	0.207619	911	0
Usp19	9.34835	-0.257601	0.0034216	0.207724	912	0
Cdhr4	6.96819	0.614772	0.00343725	0.208436	913	0
Slc16a4	4.18418	-1.18272	0.00344126	0.208436	914	0
Pfdn4	8.27239	-0.361208	0.00344463	0.208436	915	0
Atrx	7.1779	0.426987	0.00346351	0.20935	916	0
Gm5114	4.00974	-1.30497	0.00347059	0.209522	917	0
1700020D05Rik	9.12329	0.426631	0.00347476	0.209522	918	0
Proc	-0.364697	5.29298	0.00348329	0.209522	919	0
Caprin2	7.9294	0.312313	0.00348777	0.209522	920	0
Igdcc4	5.73329	0.708665	0.00348966	0.209522	921	0
Prm3	5.65874	1.41346	0.00349139	0.209522	922	0
Dnaic1	6.22491	0.631063	0.00350134	0.209522	923	0
Oscp1	8.77754	0.382418	0.00350236	0.209522	924	0
Klrb1	3.03632	1.81667	0.00350259	0.209522	925	0
Zcchc13	4.32139	1.56003	0.0035042	0.209522	926	0
C77080	5.48376	0.787718	0.00352225	0.210008	927	0
Qk	9.84128	-0.254373	0.00352332	0.210008	928	0
Rnf166	8.53548	0.396852	0.00352486	0.210008	929	0
Flot2	6.74898	0.486078	0.00352751	0.210008	930	0
Creb3l4	7.78758	0.984363	0.00354251	0.210675	931	0
Olfr1349	3.68886	-1.31549	0.00355267	0.211052	932	0
Nupl2	6.68038	0.569852	0.00355699	0.211083	933	0
Lsm6	8.13951	-0.330615	0.00356654	0.211423	934	0
Klhl9	7.83881	-0.341647	0.00357641	0.211781	935	0
mt-Nd4	14.5733	-0.156827	0.00359348	0.212221	936	0
Ifitm3	7.26652	0.444833	0.00360033	0.212221	937	0
Cdh23	6.60698	0.555776	0.00360074	0.212221	938	0
Arf1	10.8032	-0.219613	0.00360441	0.212221	939	0
Gm16588	2.60395	-1.88019	0.00360473	0.212221	940	0
Cks1b	8.15494	-0.36452	0.00360684	0.212221	941	0
Sppl2c	4.59194	1.64475	0.00361537	0.212497	942	0
Tacr3	1.76454	2.00085	0.00362574	0.212881	943	0
Kcng4	5.1436	0.697817	0.00363077	0.21295	944	0
Lypd9	7.607	0.387856	0.00364568	0.213598	945	0
Saxo1	4.66526	1.74276	0.00365483	0.213908	946	0
Pabpc6	9.18686	0.370554	0.0036653	0.214294	947	0
4933414I15Rik	6.27421	0.675869	0.00366948	0.214313	948	0
Ace3	1.74589	2.07436	0.00367757	0.214558	949	0
1700084M14Rik	7.36357	1.10029	0.00368338	0.214671	950	0
Arl15	4.76816	-0.879722	0.0037131	0.215964	951	0
2200002J24Rik	5.25043	0.994738	0.00372046	0.215964	952	0
Ppara	-0.194323	4.81915	0.0037216	0.215964	953	0
4930505A04Rik	4.81913	1.34846	0.00372513	0.215964	954	0
Gm13340	8.68948	-0.357908	0.00372605	0.215964	955	0
Btc	2.86644	1.3647	0.0037323	0.215964	956	0
Tex46	1.28582	2.65357	0.00373286	0.215964	957	0
Hdlbp	9.22128	0.273608	0.00374247	0.216294	958	0
Btnl10	7.30092	0.3578	0.00375408	0.216608	959	0
Gm49392	6.45788	-0.530388	0.0037632	0.216608	960	0
Asb9	5.68337	0.938412	0.00376883	0.216608	961	0
Ippk	7.19099	-0.401494	0.00377037	0.216608	962	0
Tmco2	7.19818	1.13349	0.00377696	0.216608	963	0
Swi5	10.5793	-0.227197	0.00377987	0.216608	964	0
Gm8879	6.58541	0.65573	0.00378016	0.216608	965	0
Col4a6	3.94287	-0.955487	0.00378141	0.216608	966	0
Ccdc175	7.15773	0.573393	0.0037834	0.216608	967	0
Cap1	6.7838	-0.453457	0.00379147	0.216608	968	0
Gpr108	6.76217	0.4396	0.003793	0.216608	969	0
Tmem116	6.07192	0.681657	0.00379486	0.216608	970	0
Stxbp2	7.2179	0.423688	0.00380826	0.216937	971	0
Hcfc2	8.39868	-0.344302	0.00381244	0.216937	972	0
Spaca3	6.6473	1.12802	0.00381685	0.216937	973	0
1110032A03Rik	8.91593	0.300315	0.00381688	0.216937	974	0
H4c1	3.6667	1.71402	0.00382022	0.216937	975	0
Cldn34c3	0.890683	3.5163	0.00383778	0.217711	976	0
Tmem247	6.60922	1.03873	0.00384455	0.217782	977	0
Hoxa4	8.6669	0.506211	0.0038469	0.217782	978	0
Prss37	4.97097	1.81162	0.00390117	0.2206	979	0
Fdxacb1	6.08028	-0.515863	0.00390463	0.2206	980	0
Gm3072	1.2772	-1.85276	0.00392351	0.22144	981	0
Bak1	5.5581	0.644157	0.0039321	0.221507	982	0
4921507P07Rik	5.63596	0.862741	0.0039327	0.221507	983	0
Ing1	7.50672	0.451956	0.00397351	0.223578	984	0
4921524J17Rik	8.33329	-0.326839	0.00398235	0.223766	985	0
Pate14	1.14665	2.56577	0.00398492	0.223766	986	0
Csl	7.61759	0.473408	0.00399272	0.22377	987	0
Zdhhc25	3.61825	2.13844	0.00399308	0.22377	988	0
Prss44	5.59074	0.726975	0.00400069	0.223837	989	0
Man2b2	6.54289	0.618554	0.00400236	0.223837	990	0
Fmr1nb	8.28698	0.344432	0.00400731	0.223888	991	0
Klf17	3.08084	2.19578	0.00401838	0.22428	992	0
Skp1a	9.7468	-0.226645	0.00402988	0.224695	993	0
Stkld1	6.49404	0.675548	0.00407623	0.227051	994	0
Stam	6.6232	-0.542133	0.00409209	0.227705	995	0
1700080O16Rik	4.68463	0.811301	0.00409657	0.227726	996	0
Vmn2r85	0.721941	-2.62772	0.00410444	0.227734	997	0
Sugct	4.85224	-1.15058	0.00410495	0.227734	998	0
Coq7	6.7112	-0.46899	0.00411938	0.228306	999	0
Irgc1	7.79739	1.04756	0.00413334	0.228687	1000	0
Mea1	9.46693	0.332624	0.00414074	0.228687	1001	0
Gm2007	0.289239	3.23056	0.00414579	0.228687	1002	0
Smg8	6.90751	-0.470268	0.00414594	0.228687	1003	0
Gm5142	7.5833	0.649577	0.0041469	0.228687	1004	0
Cfap69	7.98185	0.439703	0.00415592	0.228726	1005	0
Pglyrp2	3.03337	1.93854	0.00415786	0.228726	1006	0
Pou3f1	4.61506	1.07879	0.00416001	0.228726	1007	0
Fmnl3	7.01961	0.405163	0.00417098	0.229102	1008	0
Nol4	4.54782	1.41918	0.00417628	0.229166	1009	0
Fopnl	7.83088	-0.344791	0.00419872	0.230169	1010	0
Tekt5	5.53867	1.07559	0.00420293	0.230171	1011	0
Tmem258	8.69589	-0.309568	0.00421052	0.230359	1012	0
Mesp1	7.67714	0.473921	0.00422301	0.230815	1013	0
Gm8068	0.369433	-2.79796	0.00425245	0.232195	1014	0
Gm31166	5.66105	0.719124	0.00426226	0.232501	1015	0
Ttc23	6.30103	0.600383	0.00427777	0.232958	1016	0
Immp2l	6.86908	0.490302	0.00427906	0.232958	1017	0
Gm9220	-0.212492	-4.76353	0.0042843	0.233014	1018	0
Coro2a	6.97755	0.500496	0.00430281	0.233603	1019	0
Arhgap19	8.37955	-0.317469	0.00430738	0.233603	1020	0
Pcdhb15	-4.06253	-4.72591	0.00430777	0.233603	1021	0
Ctag2	5.36204	1.31327	0.00431755	0.233846	1022	0
Ttll1	6.26062	0.632778	0.00432592	0.233846	1023	0
Prox2	4.82743	1.15097	0.00433248	0.233846	1024	0
Fgf21	-4.06253	4.94338	0.00433325	0.233846	1025	0
Btbd3	5.29149	-0.712737	0.00433338	0.233846	1026	0
Ybx2	11.6741	0.306949	0.00434611	0.234305	1027	0
Padi3	3.29078	1.49443	0.00435444	0.234526	1028	0
Ang	2.51632	1.69306	0.00436164	0.234535	1029	0
Rbm25	8.9294	-0.254398	0.00436308	0.234535	1030	0
Prss51	1.8254	2.16625	0.00437276	0.234827	1031	0
Klk1b7-ps	2.46887	2.10587	0.00438446	0.235227	1032	0
Iqcf5	5.4227	1.18303	0.00439299	0.235351	1033	0
Dmrtb1	9.98186	0.308995	0.00439647	0.235351	1034	0
Ptgds	5.48193	0.716191	0.00440285	0.235351	1035	0
Clta	9.09041	-0.243409	0.00440517	0.235351	1036	0
Zfpm1	6.86621	0.426052	0.00441703	0.235351	1037	0
Il33	3.53756	1.37873	0.00441747	0.235351	1038	0
Gdpd2	3.14477	-1.32506	0.00441811	0.235351	1039	0
Rcan2	3.14229	1.46985	0.0044216	0.235351	1040	0
Lrrc18	7.06898	1.05028	0.00442502	0.235351	1041	0
mt-Co1	13.6421	-0.290155	0.00443059	0.235421	1042	0
Gm21425	0.455064	3.19482	0.00444178	0.235789	1043	0
Cmpk1	8.76238	-0.263222	0.00445051	0.236026	1044	0
Susd2	4.1901	1.02054	0.00445865	0.236166	1045	0
Bclaf1	9.38335	-0.275368	0.00446168	0.236166	1046	0
Lck	2.82908	1.63163	0.00446648	0.236194	1047	0
Lypd6b	-0.212393	-3.43512	0.0044765	0.236498	1048	0
Tardbp	9.8412	-0.226273	0.00449002	0.236777	1049	0
Fhl4	10.9297	0.356807	0.00449032	0.236777	1050	0
Sv2a	2.22338	1.72955	0.00452084	0.238159	1051	0
Gm11634	2.72209	1.58055	0.00453885	0.238508	1052	0
Knstrn	6.49624	0.538625	0.00454245	0.238508	1053	0
Spata18	5.26545	1.11416	0.00454267	0.238508	1054	0
Trim42	2.01424	2.45639	0.0045513	0.238508	1055	0
Ssxb5	1.71721	-2.55186	0.00455227	0.238508	1056	0
Car11	4.34422	1.19728	0.0045533	0.238508	1057	0
Cldn3	5.42501	1.4267	0.0045596	0.238612	1058	0
mt-Nd2	13.5276	-0.200348	0.00457113	0.23899	1059	0
1700003E16Rik	8.15002	0.494884	0.00459237	0.239617	1060	0
Sparc	12.2891	-0.196471	0.00459576	0.239617	1061	0
Ybx3	10.9967	0.319082	0.00459612	0.239617	1062	0
Fam209	7.12671	1.21362	0.00461985	0.239824	1063	0
Srp9	10.0265	-0.2378	0.00462392	0.239824	1064	0
Dpysl3	7.22924	0.627436	0.0046242	0.239824	1065	0
Crybb3	0.782491	2.71131	0.00463009	0.239824	1066	0
Rsph6a	7.55992	0.568792	0.00463015	0.239824	1067	0
Smc4	9.89331	-0.252628	0.00463343	0.239824	1068	0
Hemgn	3.98654	2.0376	0.00463467	0.239824	1069	0
Gm10222	6.46513	-0.491458	0.00463473	0.239824	1070	0
Catsperg2	7.53778	0.47096	0.00464793	0.240068	1071	0
Gm5373	7.94763	0.663943	0.00465139	0.240068	1072	0
Wnt3a	0.0566285	4.65709	0.00465265	0.240068	1073	0
Gm15488	-4.06253	4.33497	0.0046579	0.240068	1074	0
Chd5	5.43805	0.961042	0.00466181	0.240068	1075	0
Hspa2	11.0835	-0.246883	0.00466546	0.240068	1076	0
Camk2n1	7.22018	0.522459	0.0046744	0.240304	1077	0
Gm5862	1.62569	-1.83115	0.00470074	0.241434	1078	0
Ssh3	4.66353	0.789699	0.00471053	0.241554	1079	0
Dpy19l4	7.00517	0.423164	0.0047118	0.241554	1080	0
Chmp5	7.74054	-0.49343	0.00472142	0.2418	1081	0
Brsk1	5.27899	0.805436	0.00472534	0.2418	1082	0
Slc34a1	3.43063	1.64505	0.0047381	0.242229	1083	0
Thumpd1	8.01772	-0.298011	0.00475056	0.242642	1084	0
H2al3	3.63326	1.98839	0.00476644	0.243144	1085	0
Ccnjl	3.09444	1.8559	0.00476916	0.243144	1086	0
Gm7667	-0.0566031	3.90917	0.0047801	0.243477	1087	0
Spn	7.15863	-0.511835	0.00479503	0.244013	1088	0
Pomp	8.67724	-0.273739	0.00480382	0.244236	1089	0
Grin2d	5.58932	0.72792	0.00481318	0.244334	1090	0
Olfr76	3.80858	-1.31425	0.00481637	0.244334	1091	0
Uba3	8.21726	-0.333719	0.00481899	0.244334	1092	0
Mt1	10.035	0.236451	0.0048325	0.244795	1093	0
Mogs	7.0476	0.426378	0.00483921	0.244868	1094	0
Anxa7	7.77739	0.326155	0.00484352	0.244868	1095	0
4930513O06Rik	3.15501	1.65509	0.0048486	0.244868	1096	0
Cyp2d22	5.50931	0.713276	0.00485186	0.244868	1097	0
Clmn	4.40893	1.13733	0.0048586	0.244868	1098	0
Abhd8	8.88943	0.308994	0.00486048	0.244868	1099	0
Smok3c	0.217559	3.76057	0.00488219	0.245738	1100	0
Scand1	7.93008	0.482062	0.00488737	0.245775	1101	0
Vash2	5.06474	1.22167	0.00491936	0.24716	1102	0
Pafah2	5.89512	0.578058	0.00495124	0.248536	1103	0
Tgif1	8.63009	-0.283088	0.00497051	0.249277	1104	0
Ncbp2	8.33981	-0.340272	0.00498145	0.249417	1105	0
Fmn1	5.65541	0.842473	0.00498338	0.249417	1106	0
Rpl10a-ps4	0.136686	-2.80987	0.00499418	0.249417	1107	0
Gm9923	-4.06253	4.27947	0.00499568	0.249417	1108	0
Plaat5	9.04071	0.440859	0.00500005	0.249417	1109	0
Cox6a1	10.2294	-0.23342	0.00500315	0.249417	1110	0
Ccdc113	8.76731	0.482216	0.00500586	0.249417	1111	0
Vps28	8.06527	0.354811	0.00501296	0.249417	1112	0
Tsacc	8.01885	0.467867	0.00501384	0.249417	1113	0
Mrpl14	7.35633	-0.37884	0.00502219	0.249608	1114	0
Gm20594	10.4388	-0.347044	0.00503753	0.250146	1115	0
Luc7l2	9.20649	-0.24933	0.00505428	0.250753	1116	0
Pln	4.72549	1.50065	0.00506269	0.250945	1117	0
Fkbp10	6.64361	0.497597	0.00506734	0.250951	1118	0
Rwdd2a	7.1631	0.469852	0.00508731	0.251531	1119	0
1700011L22Rik	5.62123	1.08794	0.00508813	0.251531	1120	0
1700129C05Rik	7.43478	0.773442	0.0050988	0.25165	1121	0
Rabl2	7.48925	-0.369126	0.00509963	0.25165	1122	0
Prr36	1.96924	1.83578	0.0051045	0.251666	1123	0
C8g	5.24796	0.791719	0.00512838	0.252397	1124	0
Sh3gl1	8.29246	-0.341318	0.00512845	0.252397	1125	0
Olfr1555-ps1	4.44958	0.900495	0.00513735	0.252611	1126	0
Smok3a	1.11601	2.64272	0.00515704	0.253354	1127	0
Pdzph1	5.21157	0.722588	0.00516888	0.253612	1128	0
Arhgap31	7.07266	-0.464242	0.00517146	0.253612	1129	0
Zfp956	7.49899	0.393961	0.00519682	0.25463	1130	0
2310061I04Rik	8.16305	0.400741	0.00520711	0.254909	1131	0
Sh3d21	7.51344	0.997629	0.00521315	0.254979	1132	0
Kcnmb3	-4.06253	5.25028	0.00522285	0.255115	1133	0
Fabp5	9.14509	0.297524	0.00522513	0.255115	1134	0
Tmigd3	5.23228	1.35796	0.00523353	0.255144	1135	0
Gm614	1.12606	2.95183	0.00523495	0.255144	1136	0
Cep128	7.44607	0.410799	0.00524051	0.25519	1137	0
Akap3	6.62265	1.15199	0.00525152	0.255502	1138	0
Sgpl1	8.49517	0.302625	0.00529212	0.256742	1139	0
1700010N08Rik	5.11435	0.912257	0.00529327	0.256742	1140	0
Gabarap	10.2693	0.196335	0.00529599	0.256742	1141	0
Olfr1389	0.514641	3.05489	0.00529855	0.256742	1142	0
Gm11978	2.62421	2.13393	0.00530019	0.256742	1143	0
Ube2n-ps1	4.00448	1.31118	0.00531652	0.257308	1144	0
Sox30	7.78177	0.410532	0.00532693	0.257569	1145	0
Sf3a1	8.44784	-0.362005	0.00533424	0.257569	1146	0
Asb15	3.62458	1.7024	0.00533815	0.257569	1147	0
Gm16976	6.80034	0.581144	0.00534053	0.257569	1148	0
Gfer	7.61891	0.497747	0.00535917	0.257837	1149	0
Snx5	8.84238	-0.268791	0.00535943	0.257837	1150	0
Iqcd	6.21971	0.603688	0.00536005	0.257837	1151	0
C1d	7.27382	-0.497235	0.0053674	0.257966	1152	0
Pkn3	4.69395	0.813394	0.00538181	0.258434	1153	0
Spag17	6.82382	0.621108	0.00540244	0.258937	1154	0
Mapk1ip1	6.52799	0.473076	0.00540508	0.258937	1155	0
Zdhhc5	9.01172	0.299622	0.00540992	0.258937	1156	0
Zfp689	6.7792	0.473938	0.00541098	0.258937	1157	0
Gstm4	4.7004	0.921396	0.00542293	0.259284	1158	0
Spata31d1c	1.90147	2.54835	0.0054284	0.259322	1159	0
Trabd	6.71832	0.467155	0.00543507	0.259417	1160	0
Slc35f2	7.03251	0.465182	0.00544995	0.25978	1161	0
Tex43	5.72811	1.32254	0.00545524	0.25978	1162	0
Casd1	5.43967	-0.637858	0.00545675	0.25978	1163	0
Parp10	4.07129	1.10775	0.00546635	0.259914	1164	0
Aldh1l1	5.13636	1.01634	0.00546895	0.259914	1165	0
Tmem178b	4.15809	-1.21935	0.00547474	0.259966	1166	0
Gprasp1	7.83928	-0.366182	0.00549106	0.260152	1167	0
CAAA01118383.1	7.44977	0.47436	0.00549249	0.260152	1168	0
Clhc1	6.14119	0.61079	0.00549276	0.260152	1169	0
Tmco1	8.9254	-0.25574	0.0054986	0.260206	1170	0
4930407I10Rik	3.9222	2.02068	0.00550733	0.260231	1171	0
Ptdss2	8.16863	0.35648	0.00550852	0.260231	1172	0
Pole4	8.57622	-0.275664	0.00551826	0.260468	1173	0
Nup98	8.65315	-0.26487	0.00555008	0.261747	1174	0
Gm7951	1.56002	-2.27489	0.0055647	0.262214	1175	0
Gk2	9.45383	0.395959	0.00557781	0.262487	1176	0
M1ap	7.15367	0.371803	0.00558354	0.262487	1177	0
Cbx1	8.94064	-0.246066	0.00558473	0.262487	1178	0
Capn11	5.44431	0.718379	0.0055946	0.262528	1179	0
Elavl1	8.89259	-0.269251	0.00559908	0.262528	1180	0
Pbk	8.63204	0.293787	0.00560276	0.262528	1181	0
1700091H14Rik	0.524098	-2.59834	0.00560456	0.262528	1182	0
4932414N04Rik	6.41364	0.545157	0.00561675	0.262876	1183	0
Pigp	9.0077	0.274599	0.00562583	0.262922	1184	0
Sgpp2	5.65855	0.647877	0.00562722	0.262922	1185	0
Hnrnpd	9.38939	-0.229793	0.00563547	0.263085	1186	0
1700013F07Rik	6.82376	1.05608	0.00565333	0.263343	1187	0
Ckap5	8.19511	-0.307687	0.00565393	0.263343	1188	0
4933436I01Rik	4.05305	1.59886	0.00565527	0.263343	1189	0
BC016579	-0.599763	-4.52224	0.00566937	0.263778	1190	0
R3hcc1l	6.72678	0.576499	0.00567757	0.263938	1191	0
Fam71e2	4.01532	1.57916	0.00569053	0.264318	1192	0
mt-Nd6	12.0493	-0.217374	0.00569978	0.264395	1193	0
Tdgf1	1.48682	2.30476	0.00570678	0.264395	1194	0
Lemd1	4.0335	1.58695	0.00570873	0.264395	1195	0
Macrod2	7.56195	0.372443	0.00572411	0.264395	1196	0
Ccer1	7.78805	0.931902	0.00573003	0.264395	1197	0
Mrpl10	8.26378	-0.270341	0.0057319	0.264395	1198	0
Fank1	8.59067	0.378096	0.00573223	0.264395	1199	0
Spint1	6.30592	0.601077	0.00573229	0.264395	1200	0
Srsf2	10.4121	-0.209967	0.00573516	0.264395	1201	0
Nup54	8.0786	-0.381916	0.00574786	0.26476	1202	0
Iars	7.60126	-0.394101	0.00577308	0.264909	1203	0
Gm5617	9.39893	0.480328	0.00577312	0.264909	1204	0
Zfp419	0.381452	-3.62415	0.00577343	0.264909	1205	0
Bcl2l11	6.85197	0.481068	0.00577846	0.264909	1206	0
Asnsd1	8.58854	0.250755	0.00578847	0.264909	1207	0
Wdr81	4.54466	0.804276	0.00579277	0.264909	1208	0
Anpep	5.03509	0.745177	0.00579598	0.264909	1209	0
Ropn1	7.71354	0.977694	0.00579842	0.264909	1210	0
Gm2a	10.2548	0.215699	0.00580142	0.264909	1211	0
BC051142	9.82857	0.493652	0.0058018	0.264909	1212	0
Gm2411	-4.06253	4.85612	0.00581006	0.264909	1213	0
Mapre1	9.47771	-0.227222	0.00581056	0.264909	1214	0
Gm3404	3.9776	-1.19012	0.00581676	0.264909	1215	0
Zfp82	4.61036	0.822839	0.00582333	0.264909	1216	0
Bin2	6.80146	0.489038	0.00582905	0.264909	1217	0
Wbp2nl	3.92189	1.48044	0.00583262	0.264909	1218	0
Odf4	7.41217	0.464049	0.0058377	0.264909	1219	0
Spanxn4	5.78234	1.43125	0.00584348	0.264909	1220	0
Tfam	7.28745	0.498408	0.0058438	0.264909	1221	0
Ppp5c	8.14149	-0.319432	0.00584748	0.264909	1222	0
Pck2	6.94512	-0.48465	0.00585157	0.264909	1223	0
1700009N14Rik	6.76089	1.26906	0.00586283	0.265202	1224	0
Tmem53	6.84182	0.749151	0.00587773	0.265659	1225	0
Lsamp	3.67061	-1.16719	0.00589392	0.266112	1226	0
Spata16	7.88997	0.40405	0.00589736	0.266112	1227	0
Cop1	8.33456	0.325996	0.00590874	0.266215	1228	0
Zfp296	3.78871	1.42521	0.00590927	0.266215	1229	0
Noxred1	3.31576	1.401	0.005932	0.266842	1230	0
Uba2	10.1001	-0.209188	0.00593281	0.266842	1231	0
Adipoq	3.47717	1.97828	0.00597108	0.268345	1232	0
Gm29288	1.29935	-1.73631	0.00602473	0.270536	1233	0
Lrrc56	7.29931	0.4019	0.00603967	0.270635	1234	0
Kifc3	6.01011	0.616146	0.00604005	0.270635	1235	0
Gsc2	3.55655	1.11285	0.00605096	0.270635	1236	0
Rpl22l1	9.72338	0.230769	0.00605664	0.270635	1237	0
Sec61b	8.47384	-0.287685	0.00606033	0.270635	1238	0
Ccdc124	7.07079	0.366443	0.00606613	0.270635	1239	0
Gm3415	3.5376	-1.34512	0.00606698	0.270635	1240	0
Tfb1m	6.37728	0.449338	0.00606863	0.270635	1241	0
Fndc3c1	2.209	2.32464	0.00607092	0.270635	1242	0
Pym1	6.24449	-0.601556	0.00607611	0.270648	1243	0
Ccsap	4.41136	1.20172	0.00608342	0.270677	1244	0
Cacng7	2.90009	1.36062	0.0060878	0.270677	1245	0
Gipc2	5.24982	0.716428	0.00609142	0.270677	1246	0
Ccni	9.96765	0.217112	0.0061104	0.271303	1247	0
Gm17657	4.28297	0.927205	0.00612293	0.27156	1248	0
Prcp	6.55416	0.54297	0.00613387	0.27156	1249	0
1700001C19Rik	4.23759	1.22771	0.00613535	0.27156	1250	0
Smad7	5.44825	-0.733567	0.00614026	0.27156	1251	0
Adam6a	3.84957	1.59849	0.00614071	0.27156	1252	0
Slc6a8	5.71326	0.551921	0.00614972	0.27165	1253	0
Gm7954	1.05555	-2.7378	0.00616029	0.27165	1254	0
Crygc	2.24637	1.83571	0.00616142	0.27165	1255	0
Phkg2	8.97254	0.342232	0.00616237	0.27165	1256	0
Vwa3b	5.83493	0.92272	0.00618565	0.272388	1257	0
Cyp2j13	1.96725	-1.97733	0.00618896	0.272388	1258	0
Gm50388	6.39923	0.520084	0.00620455	0.272857	1259	0
Dcdc2b	4.46449	0.911543	0.00621083	0.272891	1260	0
Hyal5	5.16675	1.18877	0.00621929	0.272891	1261	0
Ttc24	2.43134	1.94876	0.00622011	0.272891	1262	0
Pafah1b2	9.15818	-0.250828	0.00625423	0.274171	1263	0
AA414768	4.19674	-0.927497	0.00627227	0.274639	1264	0
Agtr1a	5.32387	0.777873	0.00627505	0.274639	1265	0
Pltp	6.50285	0.428704	0.00628114	0.274639	1266	0
Gpc1	4.64937	0.736341	0.00628474	0.274639	1267	0
Fam122a	4.97751	-0.736309	0.0063004	0.275106	1268	0
Vstm4	6.07082	0.486085	0.00631154	0.275331	1269	0
Rhox3g	-0.077718	-3.70447	0.0063155	0.275331	1270	0
Fyb	6.56662	0.641602	0.00633158	0.275561	1271	0
Paqr9	5.54315	1.11646	0.00633467	0.275561	1272	0
Atf1	8.48548	-0.282437	0.00633571	0.275561	1273	0
Slc34a2	6.07835	0.662377	0.00634767	0.275864	1274	0
1700074P13Rik	8.67989	0.488508	0.00639278	0.277607	1275	0
Pgm2l1	7.23152	0.383766	0.00642445	0.278689	1276	0
Zmynd8	9.23452	-0.244498	0.00643024	0.278689	1277	0
Fscn3	2.9886	1.82365	0.00644082	0.278689	1278	0
Gm28654	-4.06253	-3.96623	0.00644228	0.278689	1279	0
Tnnt1	4.70262	0.751627	0.00644286	0.278689	1280	0
Srcin1	4.38277	0.948783	0.00645753	0.279105	1281	0
Psmf1	8.1053	0.454952	0.00650748	0.281045	1282	0
Hydin	6.53481	0.509095	0.0065237	0.281526	1283	0
Pla2g4e	-0.0828745	3.85663	0.00653749	0.281774	1284	0
Mbtps1	8.45068	-0.280994	0.00654742	0.281774	1285	0
Kin	6.48672	-0.59733	0.00655268	0.281774	1286	0
Slc44a4	-0.689381	4.64362	0.00655343	0.281774	1287	0
Gm21870	1.44812	2.28115	0.0065549	0.281774	1288	0
E330021D16Rik	6.1651	0.576721	0.00656992	0.282201	1289	0
Ckap2	7.39501	-0.422925	0.00658048	0.282435	1290	0
Psmd9	7.81441	-0.322622	0.00661366	0.283639	1291	0
Sfmbt2	7.66867	0.414745	0.00662104	0.283736	1292	0
Lef1	7.56012	0.521476	0.00664373	0.284144	1293	0
Sec11c	7.26625	0.360533	0.00664845	0.284144	1294	0
Nol7	8.43488	-0.312654	0.00665905	0.284144	1295	0
Armc8	7.81338	-0.34657	0.00666024	0.284144	1296	0
Zfp637	6.02805	0.519048	0.00666487	0.284144	1297	0
Preb	7.10515	0.399043	0.00666547	0.284144	1298	0
1700025C18Rik	-0.17437	4.85905	0.00666648	0.284144	1299	0
Atp5c1	10.3207	-0.19847	0.00669774	0.285257	1300	0
Alkbh1	6.92226	0.414288	0.00672005	0.285987	1301	0
Gm11400	0.229933	-2.7258	0.00673547	0.286423	1302	0
Ptma	11.7968	-0.249228	0.00674372	0.286477	1303	0
Abcd1	4.46863	0.872647	0.00675792	0.286477	1304	0
Polr3f	6.6355	-0.491891	0.00676317	0.286477	1305	0
Trpv6	-4.06253	4.00278	0.00677328	0.286477	1306	0
Fkbp11	5.27321	0.607147	0.00677408	0.286477	1307	0
Gm14459	-4.06253	-5.69608	0.00677471	0.286477	1308	0
Stpg4	9.7333	0.384911	0.0067772	0.286477	1309	0
Rnf212	5.43497	0.75635	0.00677813	0.286477	1310	0
Cnnm1	-0.0673015	3.65221	0.00678428	0.286518	1311	0
Psap	11.2304	0.221416	0.00680039	0.286554	1312	0
Nbn	6.90342	-0.402766	0.00680325	0.286554	1313	0
Gm14698	5.42912	-0.565439	0.00680341	0.286554	1314	0
Galnt10	6.07678	0.527856	0.00680582	0.286554	1315	0
mt-Nd5	11.327	-0.182977	0.00681892	0.286705	1316	0
H2-DMa	4.31042	0.889338	0.00681989	0.286705	1317	0
Itgb1bp1	7.53306	0.401741	0.00682494	0.286705	1318	0
Spindoc	7.1533	-0.385896	0.00685915	0.287923	1319	0
Gzf1	7.25053	-0.400632	0.00688406	0.28875	1320	0
Camta2	5.32562	0.589225	0.00689166	0.28885	1321	0
Lcor	2.75055	-1.47077	0.00691694	0.289548	1322	0
Grb2	8.37159	-0.291021	0.00691877	0.289548	1323	0
Hmgn1	9.98007	-0.217922	0.00692411	0.289552	1324	0
Dnali1	8.01155	0.568465	0.00694183	0.29003	1325	0
Bub3	8.94143	-0.267943	0.00694675	0.29003	1326	0
Wtap	8.9322	-0.229533	0.00695526	0.29003	1327	0
Ttll13	7.53937	0.525428	0.0069565	0.29003	1328	0
Spata25	4.39163	1.52287	0.00696407	0.29012	1329	0
Atp8a2	4.31099	1.16988	0.00696914	0.29012	1330	0
Hgs	8.30239	0.307898	0.00697996	0.290353	1331	0
Clic1	8.93464	-0.265263	0.00700229	0.291063	1332	0
Tmem255a	8.21463	0.321338	0.00703144	0.292021	1333	0
Fads3	4.12641	1.26702	0.00703588	0.292021	1334	0
Gramd1b	8.19389	0.311753	0.00704517	0.292146	1335	0
Vps4b	7.8327	-0.384815	0.00705161	0.292146	1336	0
Elobl	2.52918	1.57251	0.00705472	0.292146	1337	0
Cd46	4.39902	1.10701	0.00708349	0.293061	1338	0
Ms4a5	6.42599	0.969947	0.00709689	0.293061	1339	0
Gsto2	8.41359	0.40031	0.00710584	0.293061	1340	0
Znhit2	8.33835	0.445145	0.00710608	0.293061	1341	0
Tas1r1	2.61801	1.73427	0.0071084	0.293061	1342	0
Tmem8	6.9527	0.514869	0.00710859	0.293061	1343	0
Polr2d	8.01302	-0.34788	0.00712459	0.293377	1344	0
Srsf7	10.0676	-0.192726	0.00713023	0.293377	1345	0
Gm5624	5.52285	0.783301	0.00713214	0.293377	1346	0
Pcca	6.24788	0.577203	0.00714225	0.293575	1347	0
Wdr62	8.08905	0.367023	0.00715049	0.293695	1348	0
Bex3	8.21527	0.369518	0.00717535	0.294498	1349	0
Nop10	8.88992	-0.255029	0.00718099	0.294511	1350	0
Cenph	6.91111	-0.508859	0.00719732	0.294962	1351	0
Tex52	1.27422	3.14942	0.00720484	0.295052	1352	0
Ccdc116	6.53305	0.800877	0.00721507	0.295145	1353	0
Cngb3	0.73774	3.02241	0.00721776	0.295145	1354	0
Olfr808	3.29356	-1.45247	0.00722677	0.295295	1355	0
Cox6c	10.7719	-0.181032	0.00724742	0.2957	1356	0
H2-Ab1	4.54104	0.821452	0.00725051	0.2957	1357	0
Wdr46	6.9556	-0.382079	0.00725391	0.2957	1358	0
Gm17415	0.27157	3.73256	0.00725804	0.2957	1359	0
Runx3	4.35146	-0.831106	0.00726455	0.295747	1360	0
Ubl3	8.69135	0.268252	0.00728146	0.296218	1361	0
Ppan	7.23538	-0.34901	0.00730288	0.296871	1362	0
Fam219a	6.57561	0.456646	0.00731963	0.297334	1363	0
Unc119	8.777	-0.29074	0.007344	0.298105	1364	0
Nupl1	2.58553	1.57582	0.00735808	0.298306	1365	0
Palb2	5.7467	-0.70135	0.00736365	0.298306	1366	0
Bpifa3	1.30876	2.09526	0.00736959	0.298306	1367	0
Sun5	5.1676	1.31629	0.00737527	0.298306	1368	0
Dnajb13	7.42547	0.570804	0.00737589	0.298306	1369	0
Mrpl46	7.4656	-0.368693	0.00738726	0.298548	1370	0
Cetn1	10.2351	0.366209	0.0074033	0.298792	1371	0
Htt	7.63002	0.396747	0.0074041	0.298792	1372	0
Dctn2	9.16316	0.231061	0.00742042	0.299233	1373	0
Cfap97d2	5.09559	0.838207	0.00746651	0.300872	1374	0
Arpc3	8.52657	-0.279421	0.0074842	0.301166	1375	0
2810408A11Rik	5.45714	1.04666	0.00748557	0.301166	1376	0
Tspoap1	3.61855	1.06838	0.00749012	0.301166	1377	0
Tsks	5.92551	1.10983	0.00749729	0.301216	1378	0
Elof1	9.70711	0.318528	0.00750634	0.301216	1379	0
Mcoln1	6.75227	0.424209	0.00750768	0.301216	1380	0
Pdxp	5.14927	-0.708847	0.00752971	0.301859	1381	0
Esrra	6.39342	0.558489	0.00753462	0.301859	1382	0
Pcnx2	0.899659	-2.70086	0.0075469	0.301946	1383	0
Lpp	6.73693	0.417831	0.00754769	0.301946	1384	0
Gpr1	-4.06253	4.67721	0.00757416	0.302633	1385	0
Pdzk1	4.55176	1.22149	0.00757586	0.302633	1386	0
Fancd2	6.33138	-0.550153	0.00758968	0.302633	1387	0
Hnrnpm	9.81176	-0.217012	0.00759079	0.302633	1388	0
Cypt15	2.30138	2.18356	0.00759219	0.302633	1389	0
C3ar1	5.7354	0.713282	0.00760989	0.30312	1390	0
Ube2i	10.1232	-0.202459	0.00761729	0.303133	1391	0
Gm14781	3.95813	1.09698	0.00762116	0.303133	1392	0
Top2b	8.00978	-0.331521	0.0076383	0.30346	1393	0
Rab6a	9.4588	0.199218	0.00764035	0.30346	1394	0
Myh6	3.45176	1.12141	0.007682	0.30468	1395	0
Abcg2	5.70094	0.621216	0.00768207	0.30468	1396	0
Tram2	4.87025	0.738584	0.00769376	0.304925	1397	0
Pgk2	8.27593	0.513471	0.0077059	0.305188	1398	0
Baiap2	7.89317	0.414232	0.0077205	0.305293	1399	0
Enpp2	6.88847	-0.482422	0.0077262	0.305293	1400	0
Dsg1c	-4.06253	4.82534	0.00772772	0.305293	1401	0
Cdc14a	5.35439	0.837459	0.00773171	0.305293	1402	0
Arfip2	6.74483	0.478481	0.00774238	0.305293	1403	0
1700034E13Rik	5.02854	1.54247	0.00774359	0.305293	1404	0
Ift140	8.65759	0.34235	0.00774715	0.305293	1405	0
Mturn	5.34523	0.636678	0.00776544	0.305796	1406	0
Pitx2	2.87606	1.54977	0.00777569	0.305803	1407	0
Mroh5	3.11537	1.75717	0.00777666	0.305803	1408	0
Pde1a	5.89741	0.871952	0.0077825	0.305815	1409	0
Nt5c1b	6.65852	0.997854	0.00780531	0.306227	1410	0
Cyp26b1	7.94356	0.357215	0.00780635	0.306227	1411	0
Pcna	10.329	-0.191366	0.00780956	0.306227	1412	0
Cfap53	6.83453	0.430127	0.00782658	0.306603	1413	0
Sgo2a	7.23069	-0.361422	0.00783025	0.306603	1414	0
Gm15130	4.23053	1.16664	0.00785404	0.307318	1415	0
Ier3ip1	9.11192	-0.252936	0.00788265	0.308163	1416	0
Esp16	-0.579093	-4.03033	0.0078914	0.308163	1417	0
Vgll4	1.3262	-2.03324	0.00790132	0.308163	1418	0
Gm8765	-0.419001	4.36979	0.00790382	0.308163	1419	0
Cct6a	9.78598	-0.227497	0.00790521	0.308163	1420	0
Tceal9	9.89433	-0.27813	0.00790904	0.308163	1421	0
Itm2c	9.59768	0.276498	0.00794381	0.308944	1422	0
Ms4a13	7.42312	0.452989	0.00794692	0.308944	1423	0
Erich2	7.61939	0.564529	0.00794734	0.308944	1424	0
4921539E11Rik	5.01814	1.46311	0.00795227	0.308944	1425	0
Kif2b	7.19599	1.04618	0.00795697	0.308944	1426	0
Npy	0.483362	2.46691	0.00797206	0.309313	1427	0
Txndc8	6.23365	1.08487	0.0079914	0.309678	1428	0
Cdc42ep5	7.89844	0.324203	0.00799316	0.309678	1429	0
Rhoq	6.99072	0.345503	0.00799827	0.309678	1430	0
Fam210b	6.79855	0.396727	0.00803629	0.310933	1431	0
Snapc5	7.44288	0.395231	0.00805359	0.311385	1432	0
Iqcn	4.42773	1.37297	0.00807935	0.312163	1433	0
Dcaf5	7.72942	0.373183	0.00812307	0.313633	1434	0
Socs6	6.94448	-0.424719	0.00814178	0.314136	1435	0
Mael	10.8029	0.22495	0.00815221	0.314242	1436	0
Smim22	-4.06253	4.49364	0.00815586	0.314242	1437	0
Dgat2	7.90898	0.587009	0.00821623	0.316348	1438	0
Rnf126	9.89302	0.270635	0.0082677	0.318009	1439	0
AU041133	3.63005	-1.21849	0.00828177	0.318009	1440	0
Thbs4	2.65683	2.1244	0.00828367	0.318009	1441	0
Fam71f1	5.31147	1.43537	0.00828786	0.318009	1442	0
Phactr1	6.42801	0.556545	0.00829142	0.318009	1443	0
Sft2d1	8.06066	-0.301066	0.00829384	0.318009	1444	0
Lrrc40	7.08945	-0.359546	0.0083015	0.318083	1445	0
Fhdc1	3.29048	1.41473	0.00832786	0.318872	1446	0
Mylk	8.77161	-0.230888	0.00837519	0.320462	1447	0
Plbd1	3.86555	1.23312	0.00839414	0.320646	1448	0
Wbp2	9.24735	-0.246637	0.0083943	0.320646	1449	0
Eln	7.71273	-0.343295	0.00840255	0.320646	1450	0
Tmem170	7.97911	-0.349678	0.00840317	0.320646	1451	0
Aldoart2	6.90634	0.880007	0.0084233	0.321193	1452	0
Gm49177	1.46119	-1.6858	0.00843512	0.321221	1453	0
Pnrc2	7.29433	-0.447818	0.00843564	0.321221	1454	0
Tesk1	8.47602	0.336484	0.0084454	0.321372	1455	0
Gm10040	2.48069	-2.05614	0.00845243	0.321373	1456	0
Fam98a	7.42912	0.402995	0.00846057	0.321373	1457	0
Tmem141	5.23381	0.673358	0.00846285	0.321373	1458	0
Klhdc7a	6.00182	0.523572	0.00848376	0.321768	1459	0
Rhox11	2.61749	1.42321	0.00848487	0.321768	1460	0
Poteg	1.52571	2.25697	0.00849077	0.321772	1461	0
Acsl4	8.03059	-0.317683	0.00850905	0.322129	1462	0
Crlf1	6.31528	0.522253	0.00851441	0.322129	1463	0
Gm8857	6.81257	0.588794	0.00852277	0.322129	1464	0
Traf7	7.68293	-0.368546	0.00852347	0.322129	1465	0
Ppa2	8.5151	0.325267	0.00854557	0.322744	1466	0
Slc25a13	5.45204	0.652706	0.00855508	0.322883	1467	0
Clptm1l	9.28273	-0.261825	0.00856112	0.322891	1468	0
Crocc2	1.70294	1.80403	0.00857031	0.323017	1469	0
Bard1	7.04108	-0.398323	0.00860326	0.324039	1470	0
Rbl1	6.86622	-0.447224	0.00861663	0.324321	1471	0
Vav3	3.47874	1.14265	0.00864146	0.324973	1472	0
Ccdc33	4.50193	1.17025	0.00865649	0.324973	1473	0
Cfap43	7.63833	0.373814	0.00865868	0.324973	1474	0
Mycbpap	7.28282	0.676249	0.00867133	0.324973	1475	0
Erp29	9.18618	0.30578	0.0086795	0.324973	1476	0
Mapk15	6.48222	0.73788	0.00867951	0.324973	1477	0
Apoc1	3.51217	1.17319	0.00867959	0.324973	1478	0
Pycr2	7.0449	-0.488036	0.0086858	0.324973	1479	0
Adora2a	1.40171	1.97132	0.00868722	0.324973	1480	0
Vwa3a	4.6053	1.13711	0.00869561	0.324973	1481	0
Pi4k2b	8.10725	0.344784	0.0086985	0.324973	1482	0
Samd13	4.29449	1.13688	0.0087128	0.325015	1483	0
Nrgn	3.44384	1.12205	0.00871288	0.325015	1484	0
Slc29a4	1.36136	2.19059	0.00872631	0.325015	1485	0
Sufu	6.14882	0.634339	0.00872736	0.325015	1486	0
Gm5134	5.86044	0.64731	0.00872897	0.325015	1487	0
Supt3	7.16505	0.370582	0.00876067	0.325614	1488	0
Alkbh3	6.63085	0.48083	0.00876079	0.325614	1489	0
Prss43	5.90995	0.590495	0.0087627	0.325614	1490	0
Zfp703	6.36621	0.45022	0.00879125	0.326337	1491	0
Miga1	8.11517	0.263416	0.00879544	0.326337	1492	0
Pex1	6.28421	-0.516934	0.00880631	0.326337	1493	0
Gja1	8.23943	-0.509927	0.00880935	0.326337	1494	0
Fam8a1	7.96327	0.360346	0.00881164	0.326337	1495	0
Ddx4	9.74927	-0.222209	0.00882905	0.326763	1496	0
Prmt8	-4.06253	-4.17808	0.00884705	0.326971	1497	0
Arhgap28	4.61015	0.883309	0.00884914	0.326971	1498	0
Esf1	7.54823	-0.349535	0.00885398	0.326971	1499	0
Chn2	6.39184	1.19146	0.00885827	0.326971	1500	0
Capza1	9.43469	0.294423	0.00888607	0.327778	1501	0
Mppe1	4.43722	-0.906962	0.00890761	0.328354	1502	0
Tex33	7.48595	1.01257	0.00891424	0.32838	1503	0
Plin5	0.524557	2.93154	0.00892456	0.328541	1504	0
Magea5	5.50209	0.822247	0.00893638	0.328758	1505	0
Fam71a	3.31838	2.07899	0.00895396	0.329186	1506	0
Rnls	9.48653	0.283976	0.00899181	0.330358	1507	0
Actl7b	8.13145	0.677551	0.00902689	0.331427	1508	0
Gsdma	4.15854	0.847175	0.00905812	0.332353	1509	0
Tada1	6.02446	-0.463568	0.00906635	0.332435	1510	0
Adam4	3.20375	1.25199	0.00907946	0.332695	1511	0
Ppp1r1a	0.588293	2.62221	0.00914155	0.334749	1512	0
Rbm34	7.09134	-0.37522	0.00915858	0.335151	1513	0
Gm5646	1.55607	2.15714	0.00916789	0.33527	1514	0
Apoe	10.4211	0.257487	0.00919828	0.335847	1515	0
Atp6v1fnb	1.82835	2.20809	0.00919933	0.335847	1516	0
Gm2267	0.824404	2.66711	0.00920187	0.335847	1517	0
Krr1	7.44327	-0.318696	0.00921836	0.336227	1518	0
Erbb4	4.1754	0.821551	0.00923377	0.336498	1519	0
Mageb7-ps	4.3586	-0.916938	0.00923795	0.336498	1520	0
Wdr83os	7.56543	-0.326449	0.00924733	0.336513	1521	0
Calm2	12.5962	-0.171638	0.00925051	0.336513	1522	0
Pla2g4d	-0.191677	4.16048	0.00927809	0.337213	1523	0
Prdx4	9.41334	0.236984	0.00928194	0.337213	1524	0
Gramd2	3.83859	1.01547	0.00929268	0.337382	1525	0
Ppm1j	5.2377	1.21386	0.00930391	0.337569	1526	0
Cenpt	6.34564	-0.495704	0.00932689	0.337891	1527	0
Gm3203	-4.06253	3.74566	0.00932869	0.337891	1528	0
Myom3	3.35446	1.34478	0.00933302	0.337891	1529	0
Qdpr	8.55154	-0.304892	0.00933969	0.337891	1530	0
Mrgbp	9.25876	-0.221227	0.00934331	0.337891	1531	0
Kcnmb4	7.44766	0.418695	0.00935089	0.337944	1532	0
Itgae	8.22811	0.427436	0.00936261	0.338147	1533	0
Canx	9.70857	-0.200795	0.00940663	0.339485	1534	0
Jmjd6	7.69171	0.296895	0.00941192	0.339485	1535	0
Ccl12	2.46168	1.38395	0.00942973	0.339906	1536	0
Tm9sf2	9.3155	-0.227438	0.00943961	0.340041	1537	0
Cd74	4.63765	0.966357	0.0094503	0.340205	1538	0
Ctsd	9.8023	0.297514	0.00945843	0.340276	1539	0
C4b	5.50654	0.606199	0.0094871	0.341086	1540	0
Rtp4	3.88234	1.18405	0.00949995	0.341326	1541	0
Aoc3	5.71982	0.653564	0.00953217	0.342262	1542	0
Plekhf2	7.79501	-0.362704	0.00955403	0.34281	1543	0
Atp8b5	6.68784	0.451395	0.00955983	0.34281	1544	0
Stau2	6.3273	0.592302	0.00957814	0.342851	1545	0
Muc4	4.1109	1.2308	0.00957839	0.342851	1546	0
Riok2	7.02109	-0.398726	0.00957954	0.342851	1547	0
G6pc3	7.96641	0.328564	0.00960729	0.342983	1548	0
Cep131	6.43307	0.499575	0.00961382	0.342983	1549	0
4930451I11Rik	4.56336	1.26515	0.00961579	0.342983	1550	0
Pla2g6	7.66981	0.515433	0.00962531	0.342983	1551	0
2310022A10Rik	7.68441	0.387061	0.00962899	0.342983	1552	0
Ubxn2a	5.66872	0.609739	0.00963064	0.342983	1553	0
Inava	3.88359	1.23925	0.00963076	0.342983	1554	0
Psma7	9.87094	-0.218228	0.00963492	0.342983	1555	0
Spag7	7.27958	-0.325556	0.00963898	0.342983	1556	0
Otud6a	-0.457981	5.10642	0.00967764	0.343987	1557	0
Gm29216	13.1917	-0.310425	0.00967989	0.343987	1558	0
Tfcp2l1	5.2743	0.597995	0.00968985	0.343987	1559	0
Tubd1	6.34685	0.506769	0.00969573	0.343987	1560	0
Wbp1l	6.95037	0.42492	0.00969825	0.343987	1561	0
Hnrnpdl	9.58264	-0.220375	0.00971293	0.344287	1562	0
Cpxcr1	4.20699	1.38442	0.00972308	0.344426	1563	0
Tmem89	5.37311	0.595061	0.00974979	0.345151	1564	0
Dsn1	6.40775	-0.522382	0.00976454	0.345453	1565	0
Hdgfl3	8.27627	-0.25984	0.0097814	0.345828	1566	0
Taf2	8.65008	-0.32701	0.00979805	0.346196	1567	0
Sdhc	9.98649	-0.217612	0.00981156	0.346452	1568	0
Rmi2	6.46251	-0.400899	0.00982048	0.346546	1569	0
Cldn34c2	1.59815	2.22074	0.00984293	0.347028	1570	0
Hsp90aa1	12.3545	-0.144531	0.00984668	0.347028	1571	0
Ppp1r12c	8.47061	0.282777	0.00986043	0.347292	1572	0
Phgdh-ps1	2.36575	2.42233	0.00988176	0.347821	1573	0
Spock1	2.34139	1.75266	0.00988804	0.347822	1574	0
Tssk2	7.25483	0.975756	0.00991599	0.348583	1575	0
Tctex1d1	4.81044	1.18527	0.00993235	0.348937	1576	0
Cptp	6.89185	0.466073	0.00998023	0.350327	1577	0
Slc6a21	7.60581	0.451015	0.00998459	0.350327	1578	0
Sun3	5.97581	0.790144	0.00999216	0.350371	1579	0
Nsfl1c	8.52658	-0.256959	0.0100338	0.351477	1580	0
Ssr3	9.3616	-0.236325	0.0100418	0.351477	1581	0
Iqcf6	2.37605	1.81813	0.0100427	0.351477	1582	0
Susd4	4.00123	0.961922	0.0100741	0.352352	1583	0
Clstn1	7.35918	0.37641	0.0101049	0.353022	1584	0
Dlx2	-0.316023	4.1325	0.0101121	0.353022	1585	0
Atp5l	9.25582	-0.206233	0.0101135	0.353022	1586	0
Hat1	9.07383	-0.258819	0.0101269	0.353022	1587	0
Gm9013	-0.969609	-4.06578	0.0101287	0.353022	1588	0
Gm32102	2.52283	-1.62486	0.0101347	0.353022	1589	0
Vcpkmt	6.1272	-0.464923	0.0101379	0.353022	1590	0
Arhgap36	-4.06253	4.01373	0.0101536	0.353196	1591	0
Dpf3	4.84471	0.85196	0.0101619	0.353196	1592	0
Cwc15	9.73794	-0.209159	0.0101715	0.353196	1593	0
Stk33	8.4584	0.321641	0.010188	0.353196	1594	0
Tbata	7.01983	0.554777	0.0101882	0.353196	1595	0
1700012A03Rik	3.49347	1.45196	0.0101884	0.353196	1596	0
Prelid3a	3.0879	1.18107	0.0101915	0.353196	1597	0
Gstt4	6.79554	0.85102	0.0101949	0.353196	1598	0
Maskbp3	5.71645	0.526984	0.0102034	0.353196	1599	0
Gnat2	2.71244	1.75988	0.0102104	0.353196	1600	0
1700014D04Rik	4.824	1.17275	0.0102131	0.353196	1601	0
Nrsn1	1.63633	1.59635	0.010237	0.353652	1602	0
Sephs2	9.57949	-0.299747	0.0102526	0.353652	1603	0
Fbxo44	5.37651	0.723143	0.010255	0.353652	1604	0
Dhrs1	8.04683	0.435535	0.0102576	0.353652	1605	0
Capn6	7.49507	0.335102	0.0102593	0.353652	1606	0
Rasl2-9	7.76878	0.390682	0.0102646	0.353652	1607	0
Samd9l	3.68453	1.01103	0.01039	0.35775	1608	0
Tmem179	4.82906	0.74249	0.0103987	0.357829	1609	0
Sp3	6.70492	-0.410067	0.0104074	0.357863	1610	0
Gm8334	3.85498	0.916259	0.0104127	0.357863	1611	0
Dnaja4	6.30066	0.830668	0.0104265	0.358117	1612	0
Defb36	8.78535	0.242172	0.0104403	0.358368	1613	0
Pdcd10	8.48982	-0.254562	0.0104486	0.358432	1614	0
Ccdc65	8.40175	0.34645	0.0104616	0.358584	1615	0
Ndufa4	8.89001	-0.247353	0.010466	0.358584	1616	0
Acta1	1.89848	1.58161	0.010478	0.358739	1617	0
Gipr	1.8793	2.29936	0.0104898	0.358739	1618	0
Osr1	5.72992	-0.646964	0.01049	0.358739	1619	0
Eif4ebp3	5.55484	0.563349	0.0104976	0.358777	1620	0
Cdh11	4.40919	0.966491	0.0105053	0.35882	1621	0
Mov10l1	7.71438	-0.333495	0.0105312	0.359483	1622	0
Ajm1	-0.409145	3.72554	0.0105697	0.360262	1623	0
Apbb3	5.49506	-0.703891	0.0105803	0.360262	1624	0
Cpm	1.41571	2.0279	0.0105879	0.360262	1625	0
Fkbp6	9.52498	-0.244403	0.010596	0.360262	1626	0
Npas1	-4.06253	4.15543	0.0106064	0.360262	1627	0
Gm16331	0.231559	-3.61355	0.0106105	0.360262	1628	0
4933417A18Rik	5.67988	1.19165	0.010618	0.360262	1629	0
Pom121l12	7.95688	0.462776	0.0106254	0.360262	1630	0
Cox19	6.83916	-0.379687	0.0106277	0.360262	1631	0
Dusp21	2.58885	2.18565	0.010629	0.360262	1632	0
Pomc	6.48634	0.530627	0.0106319	0.360262	1633	0
Hgsnat	6.17163	0.613226	0.010633	0.360262	1634	0
Als2	6.32532	0.514372	0.0106413	0.360262	1635	0
Naglu	6.61892	0.486202	0.0106481	0.360262	1636	0
Catsperb	6.86601	0.493458	0.0106563	0.360262	1637	0
Mgat4d	7.1116	0.443557	0.0106581	0.360262	1638	0
Dupd1	4.47192	0.838303	0.0106684	0.360389	1639	0
Rab11b	9.17616	-0.246384	0.0106968	0.360808	1640	0
Topbp1	9.12385	-0.232232	0.0106974	0.360808	1641	0
Il2ra	5.46667	0.701672	0.0107004	0.360808	1642	0
Plb1	3.14211	1.19494	0.0107427	0.362016	1643	0
Cldn1	3.02213	1.40258	0.0107586	0.3622	1644	0
Ndufaf8	7.72263	-0.309741	0.0107613	0.3622	1645	0
Actr5	6.37008	-0.4122	0.0107808	0.362638	1646	0
Gm7065	-4.06253	3.27426	0.0108272	0.363789	1647	0
Trpc7	2.98914	-1.36884	0.0108343	0.363789	1648	0
Pcnp	8.04378	-0.310637	0.010836	0.363789	1649	0
Zfp346	6.67934	0.444836	0.0108413	0.363789	1650	0
Olfr1419	6.42148	-0.564879	0.0108534	0.363972	1651	0
Raet1d	1.68076	2.36555	0.010915	0.365818	1652	0
Gm10376	5.86408	-0.702627	0.010923	0.365865	1653	0
Osbp2	7.08321	0.663068	0.0109446	0.366367	1654	0
Wnt6	7.13098	0.331531	0.0109561	0.36653	1655	0
Brd7	8.10119	-0.262293	0.0109962	0.367649	1656	0
Alkbh7	7.0117	0.386776	0.011014	0.367961	1657	0
Olfr93	3.59129	-1.11587	0.0110188	0.367961	1658	0
Gpr3	-4.06253	4.56388	0.0110294	0.368093	1659	0
Nmd3	9.49628	-0.205623	0.0110404	0.368237	1660	0
Figla	4.52915	0.698218	0.0110598	0.368347	1661	0
Gm6981	3.69339	1.30622	0.011061	0.368347	1662	0
Rims2	5.60836	0.538531	0.0110666	0.368347	1663	0
Mccc1	6.60541	0.44124	0.0110703	0.368347	1664	0
Simc1	7.55752	0.354312	0.0110945	0.368929	1665	0
Xkr8	7.26554	0.410855	0.0111369	0.370118	1666	0
Speer1	6.95403	0.439587	0.0111464	0.370211	1667	0
Cep76	5.76978	-0.667723	0.011164	0.370573	1668	0
Ccdc70	5.41155	1.00308	0.01118	0.370882	1669	0
H2-Q6	4.24746	0.833334	0.0112129	0.371293	1670	0
Ppp1r11	9.07664	0.343762	0.0112152	0.371293	1671	0
Hsp90ab1	11.514	-0.157075	0.0112173	0.371293	1672	0
Erfe	2.03437	1.85011	0.0112192	0.371293	1673	0
Aox4	1.3097	2.89565	0.0112308	0.371374	1674	0
Mis18a	7.68644	-0.295262	0.011242	0.371374	1675	0
Mroh4	9.55356	0.375447	0.0112566	0.371374	1676	0
Dnajb3	9.54602	0.438755	0.0112566	0.371374	1677	0
S100a2	2.72969	-1.22257	0.0112681	0.371374	1678	0
Sgcb	7.80723	0.359834	0.0112738	0.371374	1679	0
Eid2	7.535	-0.35424	0.0112757	0.371374	1680	0
Sncb	5.75716	0.59433	0.0112787	0.371374	1681	0
Dcun1d1	8.0266	0.503091	0.0112834	0.371374	1682	0
Rnf32	9.54004	0.247632	0.0112887	0.371374	1683	0
Dync2li1	7.9346	-0.301487	0.0113124	0.371857	1684	0
Aox2	5.39307	0.727286	0.0113206	0.371857	1685	0
Ap5m1	6.47297	-0.399245	0.0113236	0.371857	1686	0
Nae1	8.98406	-0.218391	0.0113391	0.372146	1687	0
Prpsap2	8.14505	-0.321579	0.0114009	0.373954	1688	0
Skp2	5.67171	0.762969	0.0114297	0.374677	1689	0
Cmtm4	6.41207	0.406618	0.0114415	0.374765	1690	0
Acsbg2	4.43826	1.47673	0.0114459	0.374765	1691	0
Cggbp1	8.49245	-0.270959	0.0114528	0.374767	1692	0
Ms4a10	2.28404	-1.42529	0.011474	0.374789	1693	0
Tmbim7	9.2024	0.302246	0.0114744	0.374789	1694	0
Gm14983	1.25959	2.43368	0.0114774	0.374789	1695	0
Nek2	8.28171	-0.297297	0.0114868	0.374789	1696	0
Tktl1	7.05685	0.394048	0.0114873	0.374789	1697	0
Pparg	5.385	0.737221	0.011522	0.375701	1698	0
Gria3	4.08046	-0.905125	0.0115532	0.376303	1699	0
Dcpp1	-0.155485	3.10547	0.0115604	0.376303	1700	0
Ncaph	6.19366	-0.461261	0.0115609	0.376303	1701	0
Diablo	9.99578	-0.2217	0.0115739	0.376504	1702	0
Mrps26	8.22858	0.306124	0.0115845	0.376628	1703	0
Fam78a	6.65363	0.654962	0.011612	0.377238	1704	0
Lrrd1	2.43573	1.81079	0.0116169	0.377238	1705	0
Pik3ip1	8.52374	0.299818	0.0116626	0.378503	1706	0
1700020N15Rik	3.42995	1.43202	0.0116848	0.379	1707	0
Fam160a1	2.72792	1.2627	0.0116962	0.379147	1708	0
Ipo4	8.55865	0.290985	0.0117048	0.379203	1709	0
Meiob	6.52987	-0.451477	0.0117164	0.379358	1710	0
Nkiras2	7.97202	0.34849	0.0117261	0.379449	1711	0
Cux1	7.84975	0.301551	0.011746	0.379832	1712	0
Spata6	9.05325	0.362237	0.0117516	0.379832	1713	0
Acr	8.16113	0.40751	0.0117658	0.380064	1714	0
Lrig3	4.84489	-0.810128	0.0117725	0.380064	1715	0
Vapa	10.1164	-0.214442	0.0118056	0.380861	1716	0
Rp1	2.89411	1.13172	0.011811	0.380861	1717	0
Fuca2	6.85454	0.371453	0.0118362	0.381451	1718	0
Gm4984	4.41654	1.19182	0.0118471	0.38158	1719	0
Os9	6.89358	0.349731	0.0118737	0.382217	1720	0
Tspan17	8.19304	0.24726	0.0118831	0.382296	1721	0
Coq4	7.11518	0.313611	0.0119036	0.382734	1722	0
Gm20828	1.39568	1.74546	0.0119487	0.383959	1723	0
Plec	7.7664	0.28501	0.0119643	0.384237	1724	0
Plp2	6.20544	0.454041	0.0119844	0.384623	1725	0
Arpc2	10.3419	-0.177009	0.0119902	0.384623	1726	0
Acsl1	7.05121	0.561995	0.0120057	0.384897	1727	0
Scrt1	2.92521	1.29472	0.0120491	0.386066	1728	0
Stx1b	3.65087	0.957016	0.0120604	0.386204	1729	0
Pdilt	4.97457	1.3944	0.0120798	0.386595	1730	0
Mink1	6.63468	0.426475	0.0120932	0.386595	1731	0
Spata48	4.73016	1.30142	0.0120935	0.386595	1732	0
Arl1	8.93599	-0.22151	0.0121137	0.387018	1733	0
Retreg3	6.75787	0.380321	0.0121845	0.388918	1734	0
BC024139	2.07719	1.79671	0.0121916	0.388918	1735	0
Acot9	6.62476	0.476716	0.0121943	0.388918	1736	0
Slc7a5	10.0078	-0.216249	0.0122027	0.388962	1737	0
Prdx6b	8.85831	0.337353	0.0122139	0.389093	1738	0
Tpbg	4.60574	-0.72588	0.0122264	0.389118	1739	0
Serpina3b	-1.03892	-3.92715	0.0122287	0.389118	1740	0
CT868723.1	1.95794	1.72405	0.0122363	0.389138	1741	0
Sike1	7.40462	-0.360138	0.0122738	0.38992	1742	0
Smndc1	8.51449	-0.253269	0.0122818	0.38992	1743	0
Zfp951	4.97041	-0.775231	0.0122885	0.38992	1744	0
Slc25a31	8.54266	-0.267413	0.0122891	0.38992	1745	0
Sort1	7.50329	0.398277	0.0123368	0.39121	1746	0
Dusp3	6.70696	0.452534	0.0123554	0.391357	1747	0
Rps23	10.701	-0.184677	0.0123556	0.391357	1748	0
1700086L19Rik	8.10746	0.530499	0.0123737	0.391706	1749	0
Mblac1	4.42829	0.868712	0.012404	0.392321	1750	0
Gm5529	0.751074	-1.80088	0.0124199	0.392321	1751	0
Jakmip3	0.956128	1.64223	0.012423	0.392321	1752	0
Dnaaf4	7.17652	0.446216	0.0124235	0.392321	1753	0
Tmdd1	4.05229	1.19801	0.0124285	0.392321	1754	0
Gm7972	7.53079	0.333069	0.0124433	0.392543	1755	0
Slc5a4a	0.169955	2.99199	0.0124498	0.392543	1756	0
Panx2	1.55217	1.61308	0.0124594	0.392622	1757	0
Rapsn	2.40211	1.39013	0.0124997	0.393544	1758	0
Osbpl2	6.26627	0.62236	0.0125107	0.393544	1759	0
Akna	4.66536	0.906934	0.0125163	0.393544	1760	0
Erh	9.65074	-0.197608	0.012517	0.393544	1761	0
Snrpd1	8.88789	-0.30585	0.0126202	0.396563	1762	0
1700017N19Rik	5.76285	0.75671	0.01263	0.396641	1763	0
Psenen	8.44049	0.281146	0.01264	0.396641	1764	0
Mmel1	5.88245	0.744047	0.0126442	0.396641	1765	0
Cdip1	8.5097	0.245974	0.0126552	0.39676	1766	0
Twf1	8.21918	-0.313791	0.0126884	0.397577	1767	0
Tmem270	4.8179	1.16593	0.0127057	0.397895	1768	0
Fam129b	6.08561	0.577866	0.0127307	0.398401	1769	0
Ccl21b	-4.06253	3.9109	0.0127363	0.398401	1770	0
Gp5	1.68266	2.41189	0.0127537	0.398719	1771	0
Tex22	7.92364	0.367744	0.0127674	0.398925	1772	0
Actg2	6.11904	0.720611	0.012815	0.400186	1773	0
Gm960	4.8545	0.897401	0.0129308	0.403389	1774	0
Tbl3	7.2704	-0.305874	0.0129322	0.403389	1775	0
Col22a1	6.39274	0.795206	0.0129808	0.404619	1776	0
Iqca1l	3.98568	1.36377	0.0129983	0.404619	1777	0
Gem	6.00996	0.46806	0.0130006	0.404619	1778	0
Wrn	6.40262	0.43055	0.0130008	0.404619	1779	0
Gm10053	9.27743	-0.217934	0.0130176	0.404827	1780	0
Clec4a1	4.00965	1.13334	0.0130222	0.404827	1781	0
Btbd1	10.4653	0.224477	0.0130424	0.405229	1782	0
Lamb2	7.43011	0.330366	0.0130586	0.405353	1783	0
Spag6l	8.97723	0.252924	0.013061	0.405353	1784	0
Gm7386	-0.0594927	3.46745	0.0130913	0.405664	1785	0
Arhgef39	4.82352	0.663889	0.013101	0.405664	1786	0
Polr2k	8.92456	-0.263715	0.0131028	0.405664	1787	0
Foxp2	5.42474	-0.580722	0.0131064	0.405664	1788	0
Xlr4c	5.69372	0.512977	0.0131077	0.405664	1789	0
Apob	-4.06253	3.86006	0.0131165	0.405711	1790	0
Gm12888	-4.06253	-4.32618	0.0131263	0.405786	1791	0
Dmrtc1c1	3.58811	1.02722	0.0131397	0.405974	1792	0
Ccdc183	5.68537	0.904235	0.0131536	0.406178	1793	0
Fam149a	3.54104	1.07384	0.0131779	0.406701	1794	0
Dpep3	9.40701	0.258282	0.0131945	0.406987	1795	0
Cavin3	6.44421	-0.403906	0.0132146	0.40723	1796	0
Cfl1	10.8867	-0.175193	0.0132203	0.40723	1797	0
Olfr303	0.220534	4.22788	0.0132245	0.40723	1798	0
BC049762	7.18695	0.85217	0.0132722	0.407992	1799	0
Nkap	4.97892	0.759124	0.0132811	0.407992	1800	0
Drc1	6.75238	0.434014	0.0132908	0.407992	1801	0
Ncoa6	8.13733	-0.255942	0.0132911	0.407992	1802	0
Gm15262	7.05698	0.382218	0.0132959	0.407992	1803	0
Klra4	-4.06253	-3.92904	0.0132979	0.407992	1804	0
Ccdc83	7.15922	0.44606	0.0133008	0.407992	1805	0
Ahr	3.96371	0.927458	0.0133187	0.408314	1806	0
Fth1	12.4116	0.218456	0.0133352	0.408356	1807	0
Usp51	-4.06253	3.83622	0.013341	0.408356	1808	0
Dip2c	6.73153	0.431034	0.0133426	0.408356	1809	0
Tmem8b	6.3429	-0.414298	0.0133495	0.408356	1810	0
Theg	5.23016	0.959278	0.0133591	0.408423	1811	0
Spata46	7.14746	0.933195	0.0133844	0.408969	1812	0
Gm29689	1.93594	-2.11697	0.0133942	0.408977	1813	0
Ppp1r13b	6.694	0.408993	0.0134022	0.408977	1814	0
Dyrk1b	7.54705	0.367352	0.0134068	0.408977	1815	0
Sema3c	7.56973	-0.349196	0.0134583	0.410324	1816	0
Psat1	8.02277	-0.300589	0.0134847	0.410901	1817	0
Fbxo11	8.05998	-0.389236	0.0135322	0.412123	1818	0
Zmynd10	8.59162	0.331555	0.0135523	0.412314	1819	0
Acbd6	9.02694	0.233097	0.0135591	0.412314	1820	0
Ube2v2	8.7342	-0.243776	0.013562	0.412314	1821	0
Gm11221	1.40828	1.62724	0.0135683	0.412314	1822	0
Kcmf1	9.306	0.246631	0.0136058	0.413227	1823	0
Stx17	7.63207	0.28595	0.0136431	0.413791	1824	0
Gm16867	5.75027	0.669897	0.0136435	0.413791	1825	0
Plekhb1	3.84535	0.906306	0.0136468	0.413791	1826	0
AU022751	6.49519	0.531216	0.0136688	0.41415	1827	0
Fam178b	8.80769	0.35044	0.0136736	0.41415	1828	0
Col4a4	7.92988	-0.289122	0.0136884	0.414371	1829	0
Mical2	6.33423	0.648716	0.0137063	0.414492	1830	0
mt-Atp6	14.9593	-0.147922	0.0137093	0.414492	1831	0
Gm37921	-4.06253	-3.92265	0.0137166	0.414492	1832	0
Gsk3a	8.62399	-0.263015	0.0137315	0.414492	1833	0
Nlk	6.95844	0.474485	0.013734	0.414492	1834	0
Nt5m	7.63191	0.322368	0.0137373	0.414492	1835	0
H2al2a	4.8995	1.48823	0.0137514	0.414693	1836	0
Gm28439	9.61829	-0.212548	0.0137758	0.415202	1837	0
Dazap2	10.1735	-0.194816	0.0137975	0.41563	1838	0
Aspscr1	7.97792	0.276015	0.0138098	0.415773	1839	0
Nlrp14	7.78246	0.383539	0.0138287	0.416116	1840	0
Tdrd3	6.81306	0.433024	0.0138441	0.416353	1841	0
Zmiz2	7.50685	0.345527	0.0138753	0.417065	1842	0
Ccdc192	7.63312	0.451006	0.0138876	0.417209	1843	0
Ak4	5.54426	0.664144	0.013912	0.417713	1844	0
Plekhb2	7.2276	0.37966	0.0139238	0.417843	1845	0
Olfr433	3.91352	0.843991	0.0139338	0.417916	1846	0
Sptbn2	4.55504	-0.718177	0.0139445	0.418009	1847	0
Ctag2l2	6.1272	0.504459	0.0139593	0.418037	1848	0
Tlr3	4.54876	0.74347	0.0139605	0.418037	1849	0
Shh	0.895018	-2.14577	0.0139964	0.418683	1850	0
Tex13c1	3.56242	1.54011	0.0139972	0.418683	1851	0
Arsk	5.91688	0.447571	0.0140236	0.419247	1852	0
Pmfbp1	5.24273	0.926374	0.0140402	0.41942	1853	0
Tmem114	8.66389	0.227022	0.0140445	0.41942	1854	0
Hexa	8.21793	0.259735	0.0140607	0.419675	1855	0
Adig	2.73577	1.82266	0.0140847	0.419973	1856	0
Fbxl5	8.64643	-0.285961	0.0140858	0.419973	1857	0
Cep63	8.65808	0.320325	0.0141178	0.420699	1858	0
Brf1	6.71879	-0.414105	0.0141279	0.420774	1859	0
1110065P20Rik	8.60906	0.237372	0.0141594	0.421484	1860	0
Rhox7-ps1	1.87149	1.67505	0.0141716	0.421524	1861	0
Cstl1	1.90606	1.87381	0.0141759	0.421524	1862	0
Gfra4	5.853	0.549643	0.0142028	0.421632	1863	0
Ppp3r2	9.48482	0.325417	0.0142082	0.421632	1864	0
Asic2	0.0942979	-2.83179	0.0142107	0.421632	1865	0
Tcte2	7.73772	0.377491	0.0142149	0.421632	1866	0
Lor	0.296288	3.02728	0.0142176	0.421632	1867	0
Mospd4	6.26952	0.543499	0.0142289	0.42174	1868	0
Gm15454	2.23879	1.95945	0.0142666	0.422355	1869	0
Aif1	6.74916	0.900899	0.0142724	0.422355	1870	0
Lrrc4b	-0.148469	3.48988	0.0142725	0.422355	1871	0
Ugp2	7.99967	0.31693	0.0143258	0.423705	1872	0
Tenm4	5.95225	0.564156	0.0143346	0.423739	1873	0
Ubap2	8.30992	0.322581	0.0143531	0.424045	1874	0
Tbccd1	7.05893	0.349901	0.0143603	0.424045	1875	0
Tmem239	1.84267	1.71011	0.014379	0.424093	1876	0
Enpp1	4.44622	0.793066	0.0143854	0.424093	1877	0
Sgsm3	7.82308	0.343734	0.0143951	0.424093	1878	0
Gm49059	0.384265	-2.41237	0.0143966	0.424093	1879	0
Coq9	7.76004	0.275019	0.0144002	0.424093	1880	0
Cdon	5.02502	-0.658148	0.0144209	0.424478	1881	0
Zcchc18	4.11358	0.993799	0.014463	0.425291	1882	0
Gm13559	-4.06253	-3.72384	0.0144639	0.425291	1883	0
Yy1	8.52197	-0.274242	0.0144819	0.425595	1884	0
Slc26a10	6.24453	0.447673	0.0144955	0.425768	1885	0
Comp	5.73411	0.518056	0.0145166	0.426161	1886	0
Foxj1	6.36257	-0.686483	0.0145358	0.426411	1887	0
Adam3	8.68424	0.42318	0.0145483	0.426411	1888	0
Rpp14	6.8178	-0.415528	0.0145519	0.426411	1889	0
Ehbp1l1	6.92303	0.466273	0.0145559	0.426411	1890	0
Olfr45	6.78057	-0.588404	0.0146142	0.427893	1891	0
Zfp819	3.89692	-1.20042	0.0146439	0.428535	1892	0
Aven	8.13811	0.277882	0.0146668	0.428766	1893	0
Ccdc82	7.06183	0.38812	0.0146703	0.428766	1894	0
Trip6	6.95677	-0.344348	0.0146813	0.428766	1895	0
Slc35e2	7.07276	-0.406121	0.0146828	0.428766	1896	0
Ranbp1	8.25907	-0.251632	0.0146906	0.42877	1897	0
Lpin1	7.23923	0.436311	0.0147257	0.428999	1898	0
Pde8a	8.82427	0.241647	0.0147266	0.428999	1899	0
Ftl1	11.5287	0.272033	0.0147341	0.428999	1900	0
Cabyr	7.56107	0.895129	0.0147346	0.428999	1901	0
Chordc1	7.02805	-0.39692	0.0147372	0.428999	1902	0
Hdhd2	7.84036	-0.349026	0.0147464	0.42904	1903	0
Hmbs	7.43714	-0.319252	0.0147594	0.429192	1904	0
Zfp217	8.30889	0.25785	0.0147682	0.429225	1905	0
Ubqln4	6.78377	0.504626	0.0148262	0.43067	1906	0
Shc2	6.87152	0.385897	0.0148434	0.43067	1907	0
Ppp4r4	6.16847	0.486519	0.0148473	0.43067	1908	0
Ccdc115	8.41742	-0.260416	0.0148493	0.43067	1909	0
Cbx3-ps7	2.93455	1.48744	0.0148668	0.43067	1910	0
4931422A03Rik	6.05639	0.503451	0.0148717	0.43067	1911	0
Tsga10ip	6.88401	0.460812	0.0148724	0.43067	1912	0
Ly6c1	5.175	0.601098	0.0148909	0.430981	1913	0
Golt1b	6.65783	-0.450749	0.0149023	0.431085	1914	0
Hrh3	-0.561765	4.89885	0.0149167	0.431277	1915	0
Myl12b	9.06406	-0.279162	0.0149738	0.432411	1916	0
Castor2	5.46736	-0.631442	0.0149804	0.432411	1917	0
Nuf2	7.88639	-0.371151	0.0149821	0.432411	1918	0
Adprhl2	6.38659	-0.477976	0.0149932	0.432411	1919	0
Gstp2	5.67382	0.497291	0.014995	0.432411	1920	0
4930438A08Rik	-4.06253	4.59632	0.0150109	0.432426	1921	0
Hnrnph3	9.91111	-0.185111	0.0150112	0.432426	1922	0
Ddit3	7.36233	0.443223	0.0150237	0.432562	1923	0
Fam71e1	7.63827	0.883855	0.0150365	0.432642	1924	0
Tmem190	6.10046	0.893629	0.0150421	0.432642	1925	0
Gm5590	3.72234	-1.10364	0.0150501	0.432649	1926	0
Aqp11	8.91171	0.400358	0.0150675	0.43267	1927	0
Rpl27a-ps4	3.3172	1.05633	0.0150702	0.43267	1928	0
Gm11389	1.75748	1.71753	0.0150743	0.43267	1929	0
Mkrn1	10.5198	0.192925	0.0150861	0.432783	1930	0
Kctd16	3.75136	1.3081	0.0150972	0.432878	1931	0
Gm15229	0.795784	2.47558	0.0151345	0.433722	1932	0
Suox	4.97991	1.06295	0.0151721	0.434575	1933	0
Lhfpl3	3.18521	1.1602	0.0151982	0.43492	1934	0
Upk1b	-0.599664	4.00846	0.0151999	0.43492	1935	0
4930522H14Rik	5.95521	0.812805	0.0152655	0.43628	1936	0
Lamtor3-ps	1.29709	-1.52176	0.0152667	0.43628	1937	0
Thnsl1	6.47059	0.45927	0.0152765	0.43628	1938	0
Agbl2	8.02269	0.313945	0.0152789	0.43628	1939	0
Rgs3	7.03907	0.357625	0.0153492	0.437871	1940	0
Gpi1	7.98967	0.266684	0.0153511	0.437871	1941	0
Gm13341	11.0026	-0.161942	0.0153634	0.437871	1942	0
Olfr1247	6.73055	-0.530084	0.0153662	0.437871	1943	0
Abhd16b	2.09444	2.10939	0.0154213	0.438987	1944	0
Spink4	1.09853	1.96803	0.0154213	0.438987	1945	0
Wsb1	8.30724	-0.256957	0.0154403	0.439222	1946	0
Stat6	5.51589	0.645327	0.0154467	0.439222	1947	0
Nrg3	0.34623	2.70493	0.0154533	0.439222	1948	0
Zdhhc12	7.70363	0.368368	0.0154636	0.439287	1949	0
Rtn4	9.27107	0.185635	0.0154797	0.439519	1950	0
Gm6361	-0.470641	4.26651	0.0154918	0.439638	1951	0
Bok	6.61507	-0.5061	0.0155034	0.439743	1952	0
Cib1	9.12553	0.273222	0.015527	0.440187	1953	0
Med26	8.37431	-0.260445	0.015553	0.440696	1954	0
Fbxo24	4.59828	1.1252	0.0155783	0.441189	1955	0
Ston1	3.79265	1.21571	0.0155982	0.441527	1956	0
Ttll11	5.30416	0.792694	0.01563	0.442202	1957	0
Coro1b	7.32012	0.348558	0.0156632	0.442743	1958	0
Tfip11	7.07077	0.369253	0.0156685	0.442743	1959	0
Spint2	9.65593	-0.214262	0.0156732	0.442743	1960	0
Pkp3	-0.0969842	3.22247	0.0156957	0.442968	1961	0
Bach1	5.96939	-0.571952	0.0156971	0.442968	1962	0
Tma7-ps	1.16078	1.85457	0.0157058	0.442987	1963	0
Ssxb1	3.98695	-1.1372	0.0157357	0.443604	1964	0
Tanc1	6.63802	-0.352882	0.0157516	0.443765	1965	0
Ccdc63	6.62395	0.595631	0.015762	0.443765	1966	0
Olfr578	2.71328	-1.07788	0.0157765	0.443765	1967	0
Acot6	4.81222	-0.65422	0.0157809	0.443765	1968	0
Gm35549	2.15904	1.97041	0.0157815	0.443765	1969	0
Nfatc2	4.48898	0.696406	0.0158378	0.445122	1970	0
Gm20390	7.95465	-0.242248	0.015878	0.445899	1971	0
Bag4	7.41103	-0.388329	0.0158818	0.445899	1972	0
Neo1	8.66739	0.258934	0.0158934	0.445899	1973	0
Fam183b	6.15167	0.903658	0.0158976	0.445899	1974	0
Col28a1	2.06418	1.89594	0.0159177	0.446236	1975	0
Sec14l1	7.88064	0.300348	0.0159326	0.446426	1976	0
Sppl3	8.55146	-0.227283	0.0159534	0.446642	1977	0
Iqgap2	3.95556	1.09401	0.0159564	0.446642	1978	0
Tnfsf9	0.23316	3.02095	0.0159748	0.446782	1979	0
Tmem92	-4.06253	3.91898	0.0159811	0.446782	1980	0
Olfr1193	4.4299	0.937505	0.0159913	0.446782	1981	0
Dlst	8.01139	0.254607	0.0159937	0.446782	1982	0
Gm5676	3.45065	-1.16777	0.0160514	0.448168	1983	0
Nrtn	3.9967	0.984385	0.0160661	0.448354	1984	0
Cpn1	5.17535	0.653279	0.0161331	0.449994	1985	0
Rfng	5.61701	0.499875	0.0161503	0.450205	1986	0
Gm2128	-4.06253	-3.8944	0.0161569	0.450205	1987	0
Gpr160	8.08282	0.343845	0.0162036	0.451281	1988	0
Gm36028	5.5963	0.654159	0.0162239	0.451497	1989	0
Tmem86a	8.50149	0.266367	0.0162305	0.451497	1990	0
Cdca2	6.62615	0.532218	0.0162365	0.451497	1991	0
Ttll5	8.15017	0.288792	0.0162498	0.451497	1992	0
Gm906	0.0641627	3.45378	0.0162522	0.451497	1993	0
1190005I06Rik	3.49469	1.3508	0.0162689	0.451735	1994	0
Lpar3	7.91895	0.37161	0.0162802	0.451765	1995	0
Tra2a	8.46672	-0.288716	0.0162863	0.451765	1996	0
Ttc8	6.62446	0.434466	0.0163206	0.452452	1997	0
Arl11	3.94771	0.92396	0.0163274	0.452452	1998	0
Lrrc27	7.58258	0.366643	0.0163356	0.452454	1999	0
[truncated: 53,368 more rows]

## Sheet: 3. GO_up_4mM
ID	Description	GeneRatio	BgRatio	RichFactor	FoldEnrichment	zScore	pvalue	p.adjust	qvalue	geneID	Count
GO:0006979	response to oxidative stress	38/786	388/28905	0.0979381	3.60166	8.6259	1.18063e-11	5.68121e-08	3.93089e-08	Mt3/Psap/Hspb1/Mapk13/Ucp2/Txn1/Cst3/Gpx1/Prdx4/App/Sod3/Cd36/Apoe/Cyp1b1/Aldh1a1/Gpx8/Gstp1/Pdgfra/Mgst1/Prkcd/Axl/Stk24/Sesn2/Stat6/Idh1/Atox1/Abcc1/Adam9/Ripk3/Hmox1/Aif1/Abcd1/Fos/Pcgf2/Fyn/Prnp/Prkaa2/Usp25	38
GO:0006575	cellular modified amino acid metabolic process	26/786	199/28905	0.130653	4.80475	9.00444	4.11585e-11	9.90273e-08	6.8518e-08	Gstm2/Gsta4/Gstm1/Gstm7/Ctsl/Gpx1/Prdx4/Ckb/Ctsb/Gsto1/Gstm4/Gstp1/Mgst1/Gstm6/Gstp2/Ahcy/Aldh1l1/Slc26a7/Gstk1/Idh1/Gsta2/Pcyox1/Dio3/Folr1/Gstt1/Mboat1	26
GO:1901136	carbohydrate derivative catabolic process	30/786	268/28905	0.11194	4.11658	8.56984	6.78046e-11	1.08759e-07	7.52512e-08	Psap/Fuca2/Ctsl/Gm2a/Gapdh/Nt5e/Ucp2/Cst3/Ddit4/App/Aldh1a1/Ier3/Ahcy/Prkcd/Neu1/Fuca1/Hgsnat/Fbxo2/Pgk1/Acat1/Pde1a/Pgam1/Pde4a/Nupr1/Enpp1/Naga/Abcd1/Prkaca/Edem2/Prkaa2	30
GO:0006749	glutathione metabolic process	15/786	63/28905	0.238095	8.75591	10.3034	1.0459e-10	1.25822e-07	8.70578e-08	Gstm2/Gsta4/Gstm1/Gstm7/Gpx1/Gsto1/Gstm4/Gstp1/Mgst1/Gstm6/Gstp2/Gstk1/Idh1/Gsta2/Gstt1	15
GO:0015711	organic anion transport	39/786	451/28905	0.0864745	3.18008	7.80153	2.63612e-10	2.19414e-07	1.51815e-07	Rbp1/Psap/Slc16a3/Slc25a1/Fabp4/Slc25a5/Ucp2/Agt/Slc1a6/Cd36/Apoe/Fabp7/Plin2/Crabp2/Slc6a8/Mgst1/Slc36a3/Prkcd/Abcg2/Stard10/P2ry2/Slc35b2/Slc26a7/Slc7a4/Fabp3/Slc52a3/Nmb/Abcc1/Rgs2/Acsl4/Slc16a13/Fabp5/Slc10a2/Abcd1/Folr1/Slc1a5/Slc25a23/Slc37a2/Acacb	39
GO:0052547	regulation of peptidase activity	38/786	434/28905	0.0875576	3.21991	7.79058	3.14018e-10	2.19414e-07	1.51815e-07	Pcsk1n/Cstdc1/Grn/Ctsh/Cldn3/Ctsl/Gapdh/Cst3/Pycard/Gpx1/Bcap31/Lgmn/App/Wfdc6a/Casp8/Cstb/Timp2/Serpina3a/Mtch1/Ecm1/Wfdc1/Cst9/Bmyc/Ctsd/Gpc3/Timp3/Timp1/Serpinf1/Wfdc6b/Serpinh1/Bak1/Cst12/Gsn/Bbc3/F2r/Eppin/Ahsg/Ppm1f	38
GO:0006790	sulfur compound metabolic process	32/786	321/28905	0.0996885	3.66602	8.03055	3.1918e-10	2.19414e-07	1.51815e-07	Gstm2/Gsta4/Gstm1/Gstm7/Gpx1/Acaa2/Gsto1/Gstm4/Gstp1/Pdk3/Mgst1/Mpst/Gstm6/Gstp2/Hmgcs2/Ahcy/Hs6st1/Slc35b2/Gstk1/Idh1/Hgsnat/Gsta2/Acat1/Hmgcl/Acsl4/Xylt2/Acot9/Dgat2/Enpp1/Abcd1/Gstt1/Acacb	32
GO:0071466	cellular response to xenobiotic stimulus	24/786	191/28905	0.125654	4.62092	8.39419	5.19275e-10	3.12344e-07	2.16114e-07	Gstm2/Gsta4/Gstm1/Gstm7/Cyp26b1/Cryz/Cyp1b1/Gsto1/Gstm4/Gstp1/Akr1c13/Cyp2d22/Bmyc/Gstp2/Nos1/Gsta2/Rap1b/Abcc1/Pde4a/Rap1a/Ppm1f/Gstt1/Prnp/Prkaa2	24
GO:0001667	ameboidal-type cell migration	39/786	470/28905	0.0829787	3.05153	7.49704	8.68033e-10	4.64108e-07	3.21122e-07	Cd63/Sema4g/Anxa3/Grn/Ctsh/Sgpl1/Hspb1/Prcp/Gpx1/Agt/Lgmn/Scarb1/Apoe/Rtn4/Cyp1b1/Fn1/Col18a1/Tac1/Dcn/Timp1/Hdac7/Glul/Serpinf1/Erbb4/Efnb1/Sema6c/Itga3/Insl3/Pak3/Adam9/Sdc4/Nrtn/Nrp2/Hmox1/Rab13/Ppm1f/Folr1/Itgav/Sema4f	39
GO:0051235	maintenance of location	33/786	366/28905	0.0901639	3.31576	7.45427	2.22374e-09	1.07006e-06	7.40388e-07	Tmsb4x/Mt3/Gstm7/Gm2a/Chchd10/Ftl1/Txn1/Anxa6/Fth1/Cidea/Scarb1/Npc2/Os9/Cd36/Apoe/Gaa/Gsto1/Twf2/Plin2/Nr5a1/Srgn/Cdk5/Tmsb15a/Pex5l/Plcd1/Gsn/Dgat2/Enpp1/F2r/Lgals9/Slc25a23/Itgav/Acacb	33
GO:0006869	lipid transport	37/786	447/28905	0.082774	3.044	7.28153	2.51709e-09	1.10111e-06	7.61873e-07	Rbp1/Psap/Fabp4/Gm2a/Esyt3/Lrp10/Got2/Agt/Scarb1/Npc2/Cd36/Apoe/Fabp7/Plin2/Crabp2/Tac1/Prkcd/Abcg2/Atp8a1/Stard10/Anxa2/P2ry2/Fabp3/Nmb/Prelid3a/Abcc1/Pltp/Acsl4/Plscr3/Fabp5/Slc10a2/Abcd1/Lima1/Slc66a2/Itgav/Slc43a3/Lbp	37
GO:0046942	carboxylic acid transport	33/786	374/28905	0.0882353	3.24484	7.30554	3.81962e-09	1.41644e-06	9.80052e-07	Rbp1/Psap/Slc16a3/Slc25a1/Fabp4/Ucp2/Agt/Slc1a6/Cd36/Apoe/Fabp7/Plin2/Crabp2/Slc6a8/Slc36a3/Prkcd/Abcg2/Stard10/P2ry2/Slc26a7/Slc7a4/Fabp3/Nmb/Abcc1/Rgs2/Acsl4/Slc16a13/Fabp5/Slc10a2/Abcd1/Folr1/Slc1a5/Acacb	33
GO:0051051	negative regulation of transport	39/786	497/28905	0.0784708	2.88575	7.08977	4.19511e-09	1.41644e-06	9.80052e-07	Gstm7/Inha/Ucp2/Txn1/Os9/Cd36/Apoe/Gsto1/Cabp1/Ankrd13d/Cbarp/Sfrp1/Cdk5/Nos1/Abcg2/Pkdcc/Lrpap1/Ndfip1/Nmb/Rap1b/Oaz3/Idh2/Ppp3r1/Rgs2/Acsl4/Gnai2/Neo1/Rap1a/Enpp1/Hmox1/Fabp5/F2r/Cd84/Midn/Lgals3/Ppm1f/Ankrd13b/Lgals9/Itgav	39
GO:0015849	organic acid transport	33/786	376/28905	0.087766	3.22758	7.26898	4.36135e-09	1.41644e-06	9.80052e-07	Rbp1/Psap/Slc16a3/Slc25a1/Fabp4/Ucp2/Agt/Slc1a6/Cd36/Apoe/Fabp7/Plin2/Crabp2/Slc6a8/Slc36a3/Prkcd/Abcg2/Stard10/P2ry2/Slc26a7/Slc7a4/Fabp3/Nmb/Abcc1/Rgs2/Acsl4/Slc16a13/Fabp5/Slc10a2/Abcd1/Folr1/Slc1a5/Acacb	33
GO:2001233	regulation of apoptotic signaling pathway	36/786	436/28905	0.0825688	3.03645	7.16344	4.41535e-09	1.41644e-06	9.80052e-07	Itm2c/Ctsh/Ctsl/Hspb1/Slc25a5/Clu/Pycard/Gpx1/Agt/Bcap31/Acaa2/App/Casp8/Ier3/Gstp1/Tnfrsf12a/Sfrp1/Bmyc/Serinc3/Tpd52l1/Gstp2/Prkcd/Il7/Ppp2r1a/Bak1/Bbc3/Gnai2/Ripk3/Nupr1/Hmox1/Wfs1/Pcgf2/Lgals3/Gata1/Fyn/Itgav	36
GO:0015718	monocarboxylic acid transport	22/786	182/28905	0.120879	4.44531	7.79541	5.64263e-09	1.69702e-06	1.17419e-06	Rbp1/Slc16a3/Fabp4/Cd36/Apoe/Fabp7/Plin2/Crabp2/Slc6a8/Abcg2/Stard10/P2ry2/Slc26a7/Fabp3/Nmb/Abcc1/Acsl4/Slc16a13/Fabp5/Slc10a2/Abcd1/Acacb	22
GO:0050866	negative regulation of cell activation	25/786	241/28905	0.103734	3.81481	7.33635	1.24061e-08	3.37801e-06	2.33728e-06	H2-D1/Grn/H2-K1/Hspb1/H2-Q10/Dtx1/Apoe/Zbtb7b/Fn1/Pdgfra/Id2/Sfrp1/Prkcd/Axl/Mdk/Dusp3/Ndfip1/Gpnmb/H2-T23/Sdc4/Pf4/Cd84/Lgals3/Lgals9/Prnp	25
GO:0044282	small molecule catabolic process	31/786	353/28905	0.0878187	3.22952	7.04644	1.2636e-08	3.37801e-06	2.33728e-06	Esd/Slc16a3/Cyp26b1/Gapdh/Got2/Acaa2/Scarb1/Dcxr/Apoe/Adh1/Aldh1a1/Pgd/Akr1a1/Ahcy/Nos1/Echs1/Aldh1l1/Aig1/Sesn2/Pgk1/Etfb/Acat1/Mccc2/Hmgcl/Sds/Cyp39a1/Cryl1/Abcd1/Oat/Hao2/Acacb	31
GO:0031345	negative regulation of cell projection organization	24/786	226/28905	0.106195	3.90529	7.33081	1.53369e-08	3.88427e-06	2.68757e-06	Itm2c/Sema4g/Mt3/Mgarp/H2-D1/H2-K1/B2m/Apoe/Rtn4/Cdk5/Lgals1/Minar1/Prkcd/Dpysl3/Ryk/Sema6c/Itga3/Gdi1/Neo1/Id1/Fyn/Prnp/Rab29/Sema4f	24
GO:0000302	response to reactive oxygen species	22/786	193/28905	0.11399	4.19195	7.43863	1.67621e-08	4.03296e-06	2.79045e-06	Mt3/Psap/Mapk13/Ucp2/Txn1/Gpx1/Sod3/Cd36/Cyp1b1/Gstp1/Pdgfra/Prkcd/Axl/Stk24/Sesn2/Stat6/Adam9/Ripk3/Hmox1/Fos/Pcgf2/Fyn	22
GO:1990778	protein localization to cell periphery	33/786	402/28905	0.0820896	3.01883	6.81487	2.23786e-08	5.1233e-06	3.54486e-06	Pgrmc1/Nptx2/Palm/Tesc/Dag1/Atp1b1/S100a10/Cd81/Sptbn1/Atp1b3/Rab31/Cdk5/Sqstm1/Pkdcc/Anxa2/Clstn1/Cacnb3/Stac2/Sesn2/Clip3/Erbb4/Rab3a/Myo5b/Itga3/Atp6ap1/Rab3d/Rap1a/Rab13/Lgals3/Arhgef16/Prnp/Rab29/Flot1	33
GO:0006631	fatty acid metabolic process	36/786	465/28905	0.0774194	2.84708	6.71333	2.34232e-08	5.1233e-06	3.54486e-06	Gstm7/Fabp4/Sgpl1/Gpx1/Agt/Acaa2/Cyp1b1/Gstm4/Ephx1/Gstp1/Pdk3/Cyp2d22/Gstp2/Echs1/Aig1/Sesn2/Acsf2/Fabp3/Fads3/Cyb5a/Etfb/Acat1/Acsl4/Fads1/Hacd2/Acot9/Dgat2/Enpp1/Cryl1/Fabp5/Abcd1/Hao2/Pdpn/Prkaa2/Acacb/Ces2h	36
GO:0009410	response to xenobiotic stimulus	30/786	350/28905	0.0857143	3.15213	6.77253	3.73586e-08	7.81608e-06	5.40803e-06	Gstm2/Gsta4/Gstm1/Gstm7/Cyp26b1/Cryz/Atp1a1/Gpx1/Cyp1b1/Aldh1a1/Gsto1/Gstm4/Gstp1/Akr1c13/Cyp2d22/Mgst1/Sfrp1/Bmyc/Gstp2/Nos1/Gsta2/Rap1b/Abcc1/Pde4a/Rap1a/Fos/Ppm1f/Gstt1/Prnp/Prkaa2	30
GO:0009636	response to toxic substance	18/786	138/28905	0.130435	4.79671	7.47464	4.16623e-08	8.35329e-06	5.77973e-06	Mt3/Esd/Gstm7/Txn1/Gpx1/Sod3/Cd36/Cyp1b1/Aldh1a1/Ephx1/Akr1a1/Aldh2/Abcg2/Mtarc2/Mt2/Bak1/Abcc1/Nupr1	18
GO:0016054	organic acid catabolic process	24/786	241/28905	0.0995851	3.66222	6.93864	5.30269e-08	9.6802e-06	6.69783e-06	Slc16a3/Cyp26b1/Got2/Acaa2/Dcxr/Pgd/Akr1a1/Ahcy/Nos1/Echs1/Aldh1l1/Aig1/Sesn2/Etfb/Acat1/Mccc2/Hmgcl/Sds/Cyp39a1/Cryl1/Abcd1/Oat/Hao2/Acacb	24
GO:0046395	carboxylic acid catabolic process	24/786	241/28905	0.0995851	3.66222	6.93864	5.30269e-08	9.6802e-06	6.69783e-06	Slc16a3/Cyp26b1/Got2/Acaa2/Dcxr/Pgd/Akr1a1/Ahcy/Nos1/Echs1/Aldh1l1/Aig1/Sesn2/Etfb/Acat1/Mccc2/Hmgcl/Sds/Cyp39a1/Cryl1/Abcd1/Oat/Hao2/Acacb	24
GO:0098754	detoxification	13/786	71/28905	0.183099	6.73342	8.08687	5.47204e-08	9.6802e-06	6.69783e-06	Mt3/Esd/Gstm7/Txn1/Sod3/Cd36/Aldh1a1/Akr1a1/Aldh2/Abcg2/Mtarc2/Mt2/Abcc1	13
GO:0072659	protein localization to plasma membrane	28/786	317/28905	0.0883281	3.24825	6.72934	5.6327e-08	9.6802e-06	6.69783e-06	Pgrmc1/Palm/Tesc/Atp1b1/S100a10/Cd81/Sptbn1/Atp1b3/Rab31/Cdk5/Sqstm1/Pkdcc/Anxa2/Cacnb3/Stac2/Sesn2/Clip3/Rab3a/Myo5b/Itga3/Atp6ap1/Rab3d/Rap1a/Rab13/Lgals3/Arhgef16/Prnp/Flot1	28
GO:0031647	regulation of protein stability	28/786	318/28905	0.0880503	3.23803	6.70944	6.02035e-08	9.98963e-06	6.91193e-06	Mt3/Grn/Ctsh/Gapdh/Atp1b2/Clu/Pycard/Tesc/Atp1b1/Lamp2/Ctsa/Rtn4/Cd81/Atp1b3/Per3/Glmp/Saxo1/Cblc/Septin8/Hspa8/Wdr81/Gsn/Dpm3/Wfs1/Id1/Prnp/Usp25/Flot1	28
GO:0072524	pyridine-containing compound metabolic process	21/786	193/28905	0.108808	4.0014	6.99458	7.93585e-08	1.27291e-05	8.8074e-06	Gapdh/Ucp2/Ddit4/Me2/App/Dcxr/Ier3/Pgd/Prps1/Aldh1l1/Idh1/Pgk1/Idh2/Pgam1/Pnpo/Nupr1/Enpp1/Prkaca/Prkaa2/Slc37a2/Acacb	21
GO:0097237	cellular response to toxic substance	12/786	62/28905	0.193548	7.1177	8.06222	9.33749e-08	1.43025e-05	9.89607e-06	Mt3/Esd/Gstm7/Txn1/Sod3/Cd36/Cyp1b1/Aldh1a1/Akr1a1/Aldh2/Abcg2/Mtarc2	12
GO:0032102	negative regulation of response to external stimulus	35/786	470/28905	0.0744681	2.73855	6.35331	9.51124e-08	1.43025e-05	9.89607e-06	Sema4g/H2-D1/Grn/Cldn3/H2-K1/H2-Q10/Nt5e/Gpx1/Apoe/Ier3/Fabp7/Gstp1/Wfdc1/Pdgfra/Gstp2/Prkcd/Htra1/Anxa2/Cacnb3/Mdk/Ryk/Sema6c/Dusp3/Ndfip1/H2-T23/Proc/Otop1/Pf4/Neo1/Stat2/Aif1/Metrnl/Smpdl3b/Lgals9/Sema4f	35
GO:0048588	developmental cell growth	26/786	289/28905	0.0899654	3.30846	6.59413	1.16164e-07	1.69389e-05	1.17202e-05	Sema4g/Mt3/Lamb2/Agt/Shbg/App/Apoe/Rtn4/Rnd2/Twf2/Crabp2/Fn1/Ndn/Tnfrsf12a/Islr2/Cdk5/Sh3gl2/Ryk/Sema6c/Myo5b/Gdi1/Rgs2/Nrp2/Trip10/Prmt2/Sema4f	26
GO:0007015	actin filament organization	35/786	477/28905	0.0733753	2.69836	6.25326	1.35956e-07	1.88063e-05	1.30123e-05	Tmsb4x/Rhoc/Tpm4/Pycard/Cdc42ep5/Dstn/Vasp/S100a10/Sptbn1/Rnd2/Twf2/Itgb5/Cnn3/Rhod/Rhou/Tac1/Tmsb15a/Prkcd/Dpysl3/Gas2l1/Tpm3/Myo5b/Pak3/Arpc1b/Gsn/Sdc4/Marcksl1/Baiap2l1/Ooep/Aif1/Ssh3/Lima1/Id1/Arhgef2/Ppm1f	35
GO:0046496	nicotinamide nucleotide metabolic process	20/786	182/28905	0.10989	4.04119	6.88104	1.36787e-07	1.88063e-05	1.30123e-05	Gapdh/Ucp2/Ddit4/Me2/App/Dcxr/Ier3/Pgd/Prps1/Aldh1l1/Idh1/Pgk1/Idh2/Pgam1/Nupr1/Enpp1/Prkaca/Prkaa2/Slc37a2/Acacb	20
GO:1990748	cellular detoxification	11/786	53/28905	0.207547	7.63251	8.08012	1.50902e-07	2.01706e-05	1.39562e-05	Mt3/Esd/Gstm7/Txn1/Sod3/Cd36/Aldh1a1/Akr1a1/Aldh2/Abcg2/Mtarc2	11
GO:0019362	pyridine nucleotide metabolic process	20/786	184/28905	0.108696	3.99726	6.81905	1.6376e-07	2.12976e-05	1.4736e-05	Gapdh/Ucp2/Ddit4/Me2/App/Dcxr/Ier3/Pgd/Prps1/Aldh1l1/Idh1/Pgk1/Idh2/Pgam1/Nupr1/Enpp1/Prkaca/Prkaa2/Slc37a2/Acacb	20
GO:0010977	negative regulation of neuron projection development	19/786	168/28905	0.113095	4.15906	6.86565	1.77908e-07	2.25287e-05	1.55879e-05	Itm2c/Sema4g/Mt3/Mgarp/H2-D1/H2-K1/B2m/Apoe/Rtn4/Cdk5/Lgals1/Minar1/Dpysl3/Ryk/Sema6c/Gdi1/Neo1/Rab29/Sema4f	19
GO:0002695	negative regulation of leukocyte activation	22/786	221/28905	0.0995475	3.66084	6.63874	1.90329e-07	2.34837e-05	1.62486e-05	H2-D1/Grn/H2-K1/Hspb1/H2-Q10/Dtx1/Zbtb7b/Fn1/Id2/Sfrp1/Axl/Mdk/Dusp3/Ndfip1/Gpnmb/H2-T23/Sdc4/Pf4/Cd84/Lgals3/Lgals9/Prnp	22
GO:0010038	response to metal ion	27/786	318/28905	0.0849057	3.12239	6.36275	2.15525e-07	2.59276e-05	1.79396e-05	Mt3/Tuba1a/Fabp4/Lgmn/App/Sod3/B2m/Fn1/Adcy7/Id2/Slc30a2/Slc41a1/Mt2/Gdi1/Plcd1/Cdk4/Crip1/Adam9/Gsn/Enpp1/Hmox1/Junb/Fos/Prnp/Slc25a23/Prkaa2/Fibin	27
GO:0030100	regulation of endocytosis	28/786	339/28905	0.0825959	3.03745	6.30887	2.2782e-07	2.67383e-05	1.85005e-05	Cd63/Clu/Pycard/App/Scarb1/B2m/Cd36/Apoe/Ankrd13d/Rab31/Sh3gl2/Gpc3/Tgm2/Axl/Anxa2/Lrpap1/Clip3/Rab5c/Ppp3r1/Cd151/Rap1a/Rab4a/Lgals3/Ahsg/Ankrd13b/Itgav/Flot1/Lbp	28
GO:0051402	neuron apoptotic process	30/786	381/28905	0.0787402	2.89565	6.2274	2.39569e-07	2.74478e-05	1.89914e-05	Mt3/Tuba1a/Grn/Gapdh/Ucp2/Clu/Gpx1/Agt/Lgmn/App/Ctsb/Casp8/Apoe/Cdk5/Cblc/Nos1/Cited1/Axl/Mdk/Bhlhb9/Pak3/Bbc3/Nupr1/Dio3/Enpp1/Hmox1/F2r/Wfs1/Fyn/Prnp	30
GO:0042176	regulation of protein catabolic process	29/786	363/28905	0.0798898	2.93793	6.21212	2.80467e-07	3.13862e-05	2.17165e-05	Tmem9/Clu/Tspan17/Cst3/Gpx1/Bcap31/Laptm4b/App/Timp2/Ctsa/Apoe/Cd81/Ier3/Gpc3/Timp3/Timp1/Anxa2/Sh3d19/Ndfip1/Fbxo2/Sh3rf2/Oaz3/Adam9/Nupr1/Prkaca/Wfs1/Fyn/Asb9/Usp25	29
GO:0051043	regulation of membrane protein ectodomain proteolysis	8/786	26/28905	0.307692	11.3153	8.79769	2.91983e-07	3.19323e-05	2.20943e-05	Tspan17/App/Timp2/Apoe/Timp3/Timp1/Sh3d19/Adam9	8
GO:0048675	axon extension	17/786	141/28905	0.120567	4.43384	6.83369	3.12608e-07	3.27591e-05	2.26664e-05	Sema4g/Mt3/Lamb2/Apoe/Rtn4/Twf2/Fn1/Ndn/Tnfrsf12a/Islr2/Cdk5/Ryk/Sema6c/Myo5b/Gdi1/Nrp2/Sema4f	17
GO:0050767	regulation of neurogenesis	35/786	494/28905	0.0708502	2.6055	6.01758	3.13159e-07	3.27591e-05	2.26664e-05	Sema4g/Mt3/Bex1/Dag1/B2m/Wls/S100a10/Apoe/Rtn4/Rnd2/Twf2/Crabp2/Fn1/Id2/Tnfrsf12a/Islr2/Cdk5/Tgm2/Nos1/Serpinf1/Anxa2/Mdk/Ryk/Bhlhb9/Sema6c/Caprin2/Myo5b/Pak3/Gdi1/Idh2/Xrcc6/Rassf10/Id1/Arhgef2/Sema4f	35
GO:2001235	positive regulation of apoptotic signaling pathway	19/786	176/28905	0.107955	3.97001	6.6076	3.69474e-07	3.78278e-05	2.61735e-05	Itm2c/Ctsh/Ctsl/Clu/Pycard/Agt/Bcap31/App/Casp8/Tnfrsf12a/Sfrp1/Bmyc/Serinc3/Tpd52l1/Prkcd/Ppp2r1a/Bbc3/Ripk3/Nupr1	19
GO:0051346	negative regulation of hydrolase activity	27/786	329/28905	0.0820669	3.01799	6.15471	4.23639e-07	4.18318e-05	2.89439e-05	Pcsk1n/Cstdc1/Grn/Gapdh/Cst3/Gpx1/App/Wfdc6a/Cstb/Timp2/Serpina3a/Ecm1/Wfdc1/Sort1/Cst9/Gpc3/Ppp1r15a/Nos1/Timp3/Timp1/Serpinf1/Wfdc6b/Serpinh1/Cst12/Rgs2/Eppin/Ahsg	27
GO:0048002	antigen processing and presentation of peptide antigen	13/786	84/28905	0.154762	5.69134	7.199	4.25968e-07	4.18318e-05	2.89439e-05	H2-D1/Ctsl/H2-K1/H2-Q10/Pycard/H2-M3/Mpeg1/Lgmn/B2m/Raet1e/H2-T23/Raet1d/H2-DMa	13
GO:0001558	regulation of cell growth	33/786	458/28905	0.0720524	2.64971	5.94995	4.66009e-07	4.34469e-05	3.00614e-05	Sema4g/Mt3/Bst2/Frzb/Agt/Apoe/Rtn4/Rnd2/Twf2/Crabp2/Fn1/Wfdc1/Tnfrsf12a/Sfrp1/Islr2/Cdk5/Minar1/Clstn1/Sesn2/Ryk/Sema6c/Caprin2/Myo5b/Gdi1/Rgs2/Acsl4/Bbc3/Rbbp7/Enpp1/Trip10/Ahsg/Rerg/Sema4f	33
GO:0006805	xenobiotic metabolic process	16/786	129/28905	0.124031	4.56122	6.77748	4.69624e-07	4.34469e-05	3.00614e-05	Gstm2/Gsta4/Gstm1/Gstm7/Cyp26b1/Cryz/Cyp1b1/Gsto1/Gstm4/Gstp1/Akr1c13/Cyp2d22/Gstp2/Nos1/Gsta2/Gstt1	16
GO:0061387	regulation of extent of cell growth	16/786	129/28905	0.124031	4.56122	6.77748	4.69624e-07	4.34469e-05	3.00614e-05	Sema4g/Mt3/Apoe/Rtn4/Rnd2/Twf2/Crabp2/Fn1/Tnfrsf12a/Islr2/Cdk5/Ryk/Sema6c/Myo5b/Gdi1/Sema4f	16
GO:0032535	regulation of cellular component size	31/786	415/28905	0.0746988	2.74703	5.99335	4.7853e-07	4.34469e-05	3.00614e-05	Sema4g/Tmsb4x/Mt3/Pycard/Cdc42ep5/Dstn/Vasp/Apoe/Rtn4/Sptbn1/Rnd2/Twf2/Crabp2/Fn1/Tnfrsf12a/Islr2/Cdk5/Ppp1r15a/Tmsb15a/Prkcd/Ryk/Sema6c/Myo5b/Pak3/Gdi1/Cdk4/Gsn/Baiap2l1/Ssh3/Lima1/Sema4f	31
GO:0006887	exocytosis	30/786	394/28905	0.0761421	2.80011	6.01495	4.88815e-07	4.35588e-05	3.01388e-05	Anxa3/Syngr1/P2rx2/S100a10/Sdc1/Syngr2/Rab3il1/Rab31/Cbarp/Cdk5/Pex5l/Anxa2/P2ry2/Scrn1/Rab3a/Myo5b/Rap1b/Sdc4/Rab3d/Gnai2/Rims4/Rap1a/Hmox1/Rab13/Cd84/Prkaca/Gata1/Lgi3/Syngr3/Lgals9	30
GO:0006066	alcohol metabolic process	28/786	354/28905	0.079096	2.90874	6.04127	5.48298e-07	4.71231e-05	3.2605e-05	Rbp1/App/Scarb1/Npc2/Apoe/Adh1/Cyb5r3/Cyp1b1/Aldh1a1/Dhcr7/Ebp/Ephx1/Akr1c13/Akr1a1/Aplp2/Hmgcs2/Dhrs7/Retsat/Idh1/Plcd1/Idh2/Dpm3/Cyp39a1/Dgat2/Enpp1/Lima1/Prkaa2/Slc37a2	28
GO:0062197	cellular response to chemical stress	26/786	313/28905	0.0830671	3.05478	6.11089	5.48399e-07	4.71231e-05	3.2605e-05	Mt3/Psap/Hspb1/Mapk13/Txn1/Atp1a1/Cst3/Pycard/Sod3/Cd36/Cyp1b1/Pdgfra/Mgst1/Prkcd/Axl/Sesn2/Stat6/Xrcc6/Ripk3/Aif1/Abcd1/Fos/Pcgf2/Fyn/Slc25a23/Prkaa2	26
GO:0045862	positive regulation of proteolysis	28/786	357/28905	0.0784314	2.8843	5.98944	6.49237e-07	5.48093e-05	3.79231e-05	Grn/Ctsh/Cldn3/Ctsl/Clu/Pycard/Bcap31/Lgmn/App/Casp8/S100a10/Apoe/Mtch1/Bmyc/Ctsd/Tnp1/Sh3d19/Bak1/Tnp2/Sh3rf2/Plgrkt/Adam9/Gsn/Bbc3/Nupr1/F2r/Wfs1/Ppm1f	28
GO:0034599	cellular response to oxidative stress	22/786	238/28905	0.092437	3.39935	6.21415	6.82552e-07	5.66283e-05	3.91817e-05	Mt3/Psap/Hspb1/Mapk13/Txn1/Cst3/Sod3/Cd36/Cyp1b1/Pdgfra/Mgst1/Prkcd/Axl/Sesn2/Stat6/Ripk3/Aif1/Abcd1/Fos/Pcgf2/Fyn/Prkaa2	22
GO:0019882	antigen processing and presentation	16/786	135/28905	0.118519	4.3585	6.53931	8.74004e-07	7.12832e-05	4.93216e-05	Psap/H2-D1/Ctsl/H2-K1/H2-Q10/Pycard/H2-M3/Mpeg1/Lgmn/B2m/Cd68/Raet1e/H2-T23/Raet1d/H2-DMa/Rab4a	16
GO:0030308	negative regulation of cell growth	20/786	205/28905	0.097561	3.58779	6.21663	9.34424e-07	7.47301e-05	5.17065e-05	Sema4g/Mt3/Bst2/Frzb/Agt/Rtn4/Sfrp1/Cdk5/Minar1/Sesn2/Ryk/Sema6c/Caprin2/Rgs2/Bbc3/Rbbp7/Enpp1/Ahsg/Rerg/Sema4f	20
GO:0072593	reactive oxygen species metabolic process	23/786	262/28905	0.0877863	3.22832	6.05773	9.47327e-07	7.47301e-05	5.17065e-05	Mt3/Ucp2/Txn1/Prcp/Gpx1/Ddit4/Agt/Prdx4/App/Sod3/Cd36/Dcxr/Cyp1b1/Ier3/Gstp1/Pdk3/Aldh2/Prkcd/Sesn2/Gnai2/Ripk3/Abcd1/Fyn	23
GO:0072329	monocarboxylic acid catabolic process	16/786	136/28905	0.117647	4.32645	6.50097	9.65906e-07	7.49668e-05	5.18703e-05	Slc16a3/Cyp26b1/Acaa2/Dcxr/Pgd/Akr1a1/Echs1/Aig1/Sesn2/Etfb/Acat1/Cyp39a1/Cryl1/Abcd1/Hao2/Acacb	16
GO:0017157	regulation of exocytosis	21/786	225/28905	0.0933333	3.43232	6.12367	1.04028e-06	7.94574e-05	5.49774e-05	P2rx2/S100a10/Sdc1/Cbarp/Cdk5/Anxa2/P2ry2/Rab3a/Myo5b/Rap1b/Sdc4/Rab3d/Gnai2/Rims4/Rap1a/Hmox1/Rab13/Cd84/Gata1/Lgi3/Lgals9	21
GO:0031400	negative regulation of protein modification process	32/786	453/28905	0.0706402	2.59778	5.7306	1.06521e-06	8.00903e-05	5.54153e-05	Bex3/Bex4/Bex1/Fabp4/Hspb1/Pycard/Agt/Bex2/Apoe/Cadm4/Gadd45b/Gstp1/Sh3bp5/Sfrp1/Cdk5/Sh3gl2/Ppp1r15a/Cblc/Gstp2/Sqstm1/Minar1/Prkcd/Nos1/Bak1/Dusp3/Sh3rf2/Rgs2/Enpp1/Ppm1f/Fyn/Prnp/Prkaa2	32
GO:0050727	regulation of inflammatory response	30/786	411/28905	0.0729927	2.68429	5.74979	1.17829e-06	8.5587e-05	5.92186e-05	H2-D1/Grn/Fabp4/H2-K1/H2-Q10/Nt5e/Pycard/Gpx1/Agt/App/Apoe/Cd81/Ier3/Gstp1/Wfdc1/Lgals1/Tac1/Ifi35/Mdk/Ndfip1/H2-T23/Proc/Abcc1/Pf4/Nupr1/Ahsg/Metrnl/Smpdl3b/Lgals9/Lbp	30
GO:0010721	negative regulation of cell development	26/786	326/28905	0.0797546	2.93296	5.86811	1.18395e-06	8.5587e-05	5.92186e-05	Sema4g/Mt3/Hspb1/Frzb/Dtx1/B2m/C1qc/Tmem176b/Rtn4/Fstl3/Zbtb7b/Id2/Sfrp1/Bmyc/Cdk5/Mdk/Ryk/Sema6c/Zfpm1/Gdi1/Tmem176a/Idh2/Pf4/Id1/Arhgef2/Sema4f	26
GO:0042445	hormone metabolic process	22/786	246/28905	0.0894309	3.2888	6.02748	1.19167e-06	8.5587e-05	5.92186e-05	Pcsk1n/Rbp1/Ctsl/Cyp26b1/Sgpl1/Atp1a1/Agt/Ctsb/Scarb1/Adh1/Cyp1b1/Aldh1a1/Dhcr7/Crabp2/Pdgfra/Nr5a1/Cyp2d22/Dhrs7/Slc26a7/Retsat/Dio3/Enpp1	22
GO:0042542	response to hydrogen peroxide	13/786	92/28905	0.141304	5.19644	6.74017	1.2449e-06	8.8095e-05	6.09538e-05	Mapk13/Txn1/Gpx1/Cyp1b1/Prkcd/Axl/Stk24/Stat6/Adam9/Ripk3/Hmox1/Pcgf2/Fyn	13
GO:0051651	maintenance of location in cell	22/786	247/28905	0.0890688	3.27549	6.00469	1.27532e-06	8.89398e-05	6.15384e-05	Tmsb4x/Gstm7/Gm2a/Chchd10/Ftl1/Txn1/Anxa6/Fth1/Os9/Apoe/Gaa/Gsto1/Twf2/Nr5a1/Srgn/Cdk5/Tmsb15a/Plcd1/Gsn/F2r/Slc25a23/Itgav	22
GO:1904950	negative regulation of establishment of protein localization	17/786	156/28905	0.108974	4.00751	6.29721	1.3196e-06	9.07134e-05	6.27656e-05	Ucp2/Txn1/Os9/Cd36/Apoe/Cabp1/Sfrp1/Cdk5/Nos1/Pkdcc/Ndfip1/Gdi1/Idh2/Neo1/F2r/Midn/Ppm1f	17
GO:0010631	epithelial cell migration	26/786	329/28905	0.0790274	2.90622	5.81379	1.40491e-06	9.52175e-05	6.5882e-05	Cd63/Anxa3/Grn/Ctsh/Hspb1/Prcp/Gpx1/Agt/Lgmn/Scarb1/Apoe/Rtn4/Cyp1b1/Col18a1/Tac1/Dcn/Hdac7/Glul/Serpinf1/Itga3/Insl3/Adam9/Hmox1/Rab13/Ppm1f/Itgav	26
GO:0051224	negative regulation of protein transport	16/786	140/28905	0.114286	4.20284	6.35121	1.42715e-06	9.53813e-05	6.59953e-05	Ucp2/Txn1/Os9/Cd36/Apoe/Cabp1/Sfrp1/Cdk5/Nos1/Pkdcc/Ndfip1/Idh2/Neo1/F2r/Midn/Ppm1f	16
GO:0090132	epithelium migration	26/786	331/28905	0.0785498	2.88866	5.77792	1.57264e-06	0.000103665	7.17271e-05	Cd63/Anxa3/Grn/Ctsh/Hspb1/Prcp/Gpx1/Agt/Lgmn/Scarb1/Apoe/Rtn4/Cyp1b1/Col18a1/Tac1/Dcn/Hdac7/Glul/Serpinf1/Itga3/Insl3/Adam9/Hmox1/Rab13/Ppm1f/Itgav	26
GO:0010466	negative regulation of peptidase activity	22/786	251/28905	0.0876494	3.22329	5.91467	1.66639e-06	0.00010836	7.49757e-05	Pcsk1n/Cstdc1/Gapdh/Cst3/Gpx1/App/Wfdc6a/Cstb/Timp2/Serpina3a/Ecm1/Wfdc1/Cst9/Gpc3/Timp3/Timp1/Serpinf1/Wfdc6b/Serpinh1/Cst12/Eppin/Ahsg	22
GO:0090130	tissue migration	26/786	333/28905	0.0780781	2.87131	5.74232	1.7586e-06	0.000112832	7.80695e-05	Cd63/Anxa3/Grn/Ctsh/Hspb1/Prcp/Gpx1/Agt/Lgmn/Scarb1/Apoe/Rtn4/Cyp1b1/Col18a1/Tac1/Dcn/Hdac7/Glul/Serpinf1/Itga3/Insl3/Adam9/Hmox1/Rab13/Ppm1f/Itgav	26
GO:1905475	regulation of protein localization to membrane	20/786	215/28905	0.0930233	3.42091	5.95694	1.96786e-06	0.000124597	8.62098e-05	Pgrmc1/Dag1/Cd81/Sptbn1/Cdk5/Gpc3/Sqstm1/Pkdcc/Cacnb3/Stac2/Clip3/Myo5b/Itga3/Gdi1/Gsn/Rap1a/Lgals3/Arhgef16/Fyn/Prnp	20
GO:0051250	negative regulation of lymphocyte activation	19/786	197/28905	0.0964467	3.54681	5.99678	2.06427e-06	0.000129004	8.92589e-05	H2-D1/H2-K1/Hspb1/H2-Q10/Dtx1/Zbtb7b/Id2/Sfrp1/Axl/Mdk/Dusp3/Ndfip1/Gpnmb/H2-T23/Sdc4/Pf4/Lgals3/Lgals9/Prnp	19
GO:0032680	regulation of tumor necrosis factor production	20/786	216/28905	0.0925926	3.40507	5.93182	2.11434e-06	0.000130439	9.02518e-05	H2-D1/H2-K1/Hspb1/H2-Q10/Clu/Pycard/Cidea/App/Cd36/Gstp1/Gstp2/Axl/Bcl3/Mapkapk2/Gpnmb/H2-T23/Cd84/Arhgef2/Lgals9/Lbp	20
GO:0016052	carbohydrate catabolic process	17/786	162/28905	0.104938	3.85908	6.10111	2.23058e-06	0.000135868	9.40082e-05	Gm2a/Gapdh/Ucp2/Ddit4/App/Aldh1a1/Gaa/Ier3/Pgd/Neu1/Pgk1/Pgam1/Nupr1/Enpp1/Naga/Prkaca/Prkaa2	17
GO:0030516	regulation of axon extension	14/786	113/28905	0.123894	4.55617	6.33252	2.45687e-06	0.000144626	0.000100068	Sema4g/Mt3/Apoe/Rtn4/Twf2/Fn1/Tnfrsf12a/Islr2/Cdk5/Ryk/Sema6c/Myo5b/Gdi1/Sema4f	14
GO:0048638	regulation of developmental growth	29/786	404/28905	0.0717822	2.63978	5.54926	2.46424e-06	0.000144626	0.000100068	Sema4g/Mt3/Grn/Sgpl1/Agt/Lgmn/App/Ccnd2/Apoe/Rtn4/Rnd2/Twf2/Crabp2/Fn1/Tnfrsf12a/Islr2/Cdk5/Cacna2d2/Il7/Ryk/Erbb4/Sema6c/Myo5b/Gdi1/Rgs2/Dio3/Trip10/Acacb/Sema4f	29
GO:0006081	cellular aldehyde metabolic process	12/786	83/28905	0.144578	5.31684	6.58466	2.4852e-06	0.000144626	0.000100068	Esd/Gapdh/Adh1/Cyp1b1/Akr1a1/Aldh2/Grhpr/Idh1/Pgk1/Idh2/Pgam1/Pnpo	12
GO:0009154	purine ribonucleotide catabolic process	16/786	146/28905	0.109589	4.03012	6.13676	2.49458e-06	0.000144626	0.000100068	Gapdh/Nt5e/Ucp2/Ddit4/App/Ier3/Pgk1/Acat1/Pde1a/Pgam1/Pde4a/Nupr1/Enpp1/Abcd1/Prkaca/Prkaa2	16
GO:1903555	regulation of tumor necrosis factor superfamily cytokine production	20/786	219/28905	0.0913242	3.35843	5.85734	2.61519e-06	0.000149323	0.000103318	H2-D1/H2-K1/Hspb1/H2-Q10/Clu/Pycard/Cidea/App/Cd36/Gstp1/Gstp2/Axl/Bcl3/Mapkapk2/Gpnmb/H2-T23/Cd84/Arhgef2/Lgals9/Lbp	20
GO:0072523	purine-containing compound catabolic process	17/786	164/28905	0.103659	3.81202	6.03782	2.64164e-06	0.000149323	0.000103318	Gapdh/Nt5e/Ucp2/Ddit4/App/Ier3/Ahcy/Pgk1/Acat1/Pde1a/Pgam1/Pde4a/Nupr1/Enpp1/Abcd1/Prkaca/Prkaa2	17
GO:0002697	regulation of immune effector process	32/786	473/28905	0.0676533	2.48794	5.45509	2.6687e-06	0.000149323	0.000103318	H2-D1/Grn/Bst2/H2-K1/H2-Q10/Pycard/H2-M3/B2m/Cd36/Cr1l/Rtn4/Cd81/Zbtb7b/Litaf/Nectin2/Axl/Stat6/Ndfip1/Raet1e/Mapkapk2/H2-T23/Raet1d/Pf4/Rap1a/Ripk3/Hmox1/Cd84/Lgals3/Gata1/Hpx/Lgals9/Lbp	32
GO:0015908	fatty acid transport	14/786	114/28905	0.122807	4.5162	6.2891	2.73168e-06	0.00015109	0.000104541	Rbp1/Fabp4/Cd36/Apoe/Fabp7/Plin2/Crabp2/P2ry2/Fabp3/Nmb/Abcc1/Acsl4/Fabp5/Abcd1	14
GO:0016485	protein processing	23/786	279/28905	0.0824373	3.03162	5.70103	2.77634e-06	0.000151815	0.000105042	Pcsk1n/Ctsh/Arxes2/Pycard/Lgmn/Casp8/Dhh/S100a10/Ctsz/Cpm/Srgn/Ppp1r15a/Anpep/Tnp1/Klk1b8/Bak1/Tnp2/Plgrkt/Pgk1/Adam9/Gsn/Prkaca/Oma1	23
GO:0045926	negative regulation of growth	22/786	261/28905	0.0842912	3.09979	5.69731	3.16817e-06	0.000171295	0.000118521	Sema4g/Mt3/Bst2/Frzb/Agt/Lgmn/Rtn4/Sfrp1/Cdk5/Gpc3/Minar1/Sesn2/Ryk/Sema6c/Caprin2/Rgs2/Bbc3/Rbbp7/Enpp1/Ahsg/Rerg/Sema4f	22
GO:1903306	negative regulation of regulated secretory pathway	7/786	25/28905	0.28	10.2969	7.77503	3.35493e-06	0.000179377	0.000124113	Cbarp/Rap1b/Gnai2/Rap1a/Hmox1/Cd84/Lgals9	7
GO:0032640	tumor necrosis factor production	20/786	223/28905	0.0896861	3.29819	5.76002	3.45024e-06	0.000182446	0.000126236	H2-D1/H2-K1/Hspb1/H2-Q10/Clu/Pycard/Cidea/App/Cd36/Gstp1/Gstp2/Axl/Bcl3/Mapkapk2/Gpnmb/H2-T23/Cd84/Arhgef2/Lgals9/Lbp	20
GO:0031589	cell-substrate adhesion	27/786	369/28905	0.0731707	2.69084	5.46524	3.81286e-06	0.000199429	0.000137987	Cd63/Lamb2/Atp1b2/Agt/Dag1/S100a10/Cd36/Spock2/Itgb5/Fn1/Tnfrsf12a/Sfrp1/Rhod/Cdk5/Npnt/Lgals1/Axl/Anxa2/Mdk/Dusp3/Itga3/Bcam/Adam9/Sdc4/Ppm1f/Pdpn/Itgav	27
GO:1903531	negative regulation of secretion by cell	18/786	187/28905	0.0962567	3.53982	5.82555	3.91544e-06	0.000202592	0.000140176	Inha/Ucp2/Apoe/Cbarp/Sfrp1/Nos1/Nmb/Rap1b/Idh2/Acsl4/Gnai2/Neo1/Rap1a/Hmox1/F2r/Cd84/Midn/Lgals9	18
GO:2001236	regulation of extrinsic apoptotic signaling pathway	17/786	169/28905	0.100592	3.69924	5.88386	3.98356e-06	0.000203495	0.000140801	Itm2c/Pycard/Gpx1/Agt/App/Casp8/Gstp1/Tnfrsf12a/Sfrp1/Gstp2/Il7/Ppp2r1a/Hmox1/Lgals3/Gata1/Fyn/Itgav	17
GO:0030198	extracellular matrix organization	25/786	327/28905	0.0764526	2.81153	5.508	4.01747e-06	0.000203495	0.000140801	Fkbp10/Lamb2/Mmp11/Cst3/Agt/Prdx4/Dag1/App/Cyp1b1/Spock2/Fn1/Aplp2/Pdgfra/Npnt/Col18a1/Anxa2/Serpinh1/Olfml2b/Bcl3/P3h4/Colgalt1/Col22a1/Lgals3/Pdpn/Flot1	25
GO:1905477	positive regulation of protein localization to membrane	14/786	118/28905	0.118644	4.36311	6.12033	4.12518e-06	0.000206775	0.00014307	Pgrmc1/Cd81/Sptbn1/Cdk5/Sqstm1/Cacnb3/Stac2/Clip3/Myo5b/Itga3/Lgals3/Arhgef16/Fyn/Prnp	14
GO:0071706	tumor necrosis factor superfamily cytokine production	20/786	226/28905	0.0884956	3.25441	5.68846	4.22771e-06	0.000208164	0.000144031	H2-D1/H2-K1/Hspb1/H2-Q10/Clu/Pycard/Cidea/App/Cd36/Gstp1/Gstp2/Axl/Bcl3/Mapkapk2/Gpnmb/H2-T23/Cd84/Arhgef2/Lgals9/Lbp	20
GO:0045229	external encapsulating structure organization	25/786	328/28905	0.0762195	2.80296	5.49041	4.23942e-06	0.000208164	0.000144031	Fkbp10/Lamb2/Mmp11/Cst3/Agt/Prdx4/Dag1/App/Cyp1b1/Spock2/Fn1/Aplp2/Pdgfra/Npnt/Col18a1/Anxa2/Serpinh1/Olfml2b/Bcl3/P3h4/Colgalt1/Col22a1/Lgals3/Pdpn/Flot1	25
GO:0046466	membrane lipid catabolic process	8/786	36/28905	0.222222	8.17218	7.19908	4.446e-06	0.000215218	0.000148911	Psap/Gm2a/Sgpl1/Cyp1b1/Prkcd/Neu1/Naga/Smpdl3b	8
GO:0043062	extracellular structure organization	25/786	329/28905	0.0759878	2.79444	5.47288	4.47252e-06	0.000215218	0.000148911	Fkbp10/Lamb2/Mmp11/Cst3/Agt/Prdx4/Dag1/App/Cyp1b1/Spock2/Fn1/Aplp2/Pdgfra/Npnt/Col18a1/Anxa2/Serpinh1/Olfml2b/Bcl3/P3h4/Colgalt1/Col22a1/Lgals3/Pdpn/Flot1	25
GO:0042060	wound healing	27/786	373/28905	0.0723861	2.66198	5.40139	4.65534e-06	0.000221797	0.000153464	Fkbp10/Cldn3/Prcp/Gpx1/S100a10/Cd36/Apoe/Cadm4/Fn1/Wfdc1/Pdgfra/Tnfrsf12a/Prkcd/Timp1/Axl/Anxa2/Rab3a/Insl3/Proc/Sdc4/Cd151/Hps1/Hmox1/F2r/Gata1/Pdpn/St3gal4	27
GO:0009150	purine ribonucleotide metabolic process	30/786	441/28905	0.0680272	2.50169	5.31302	4.87958e-06	0.000230201	0.000159279	Gapdh/Nt5e/Ucp2/Ddit4/Atp1b1/Acaa2/App/Ier3/Adcy7/Pdk3/Hmgcs2/Pth2/Hspa8/Pgk1/Acat1/Pde1a/Pgam1/Mccc2/Hmgcl/Acsl4/Pde4a/Ampd2/Acot9/Dgat2/Nupr1/Enpp1/Abcd1/Prkaca/Prkaa2/Acacb	30
GO:0006509	membrane protein ectodomain proteolysis	9/786	48/28905	0.1875	6.89528	6.83423	5.03609e-06	0.000235278	0.000162791	Tspan17/Dag1/App/Timp2/Apoe/Timp3/Timp1/Sh3d19/Adam9	9
GO:0006090	pyruvate metabolic process	15/786	137/28905	0.109489	4.02644	5.93646	5.1659e-06	0.000239022	0.000165382	Slc16a3/Gapdh/Ucp2/Ddit4/Me2/App/Ier3/Pdk3/Pgk1/Pgam1/Sds/Nupr1/Enpp1/Prkaca/Prkaa2	15
GO:0043954	cellular component maintenance	12/786	89/28905	0.134831	4.9584	6.253	5.24959e-06	0.000240581	0.000166461	Grn/Cldn3/Chchd10/App/Apoe/Mpp2/Sort1/Rab3a/Itga3/F2r/Fyn/Prnp	12
GO:1902903	regulation of supramolecular fiber organization	28/786	398/28905	0.0703518	2.58717	5.33065	5.35582e-06	0.000243134	0.000168227	Tmsb4x/Rhoc/Clu/Pycard/App/Cdc42ep5/Dstn/Vasp/S100a10/Apoe/Sptbn1/Twf2/Tac1/Tmsb15a/Prkcd/Clip3/Gas2l1/Hspa8/Pak3/Gsn/Colgalt1/Sdc4/Baiap2l1/Ssh3/Lima1/Id1/Arhgef2/Ppm1f	28
GO:0009261	ribonucleotide catabolic process	16/786	155/28905	0.103226	3.79611	5.83568	5.45313e-06	0.0002446	0.000169241	Gapdh/Nt5e/Ucp2/Ddit4/App/Ier3/Pgk1/Acat1/Pde1a/Pgam1/Pde4a/Nupr1/Enpp1/Abcd1/Prkaca/Prkaa2	16
GO:0010632	regulation of epithelial cell migration	21/786	250/28905	0.084	3.08908	5.54646	5.56296e-06	0.0002446	0.000169241	Cd63/Anxa3/Grn/Ctsh/Hspb1/Prcp/Agt/Lgmn/Apoe/Rtn4/Col18a1/Tac1/Dcn/Hdac7/Glul/Serpinf1/Itga3/Insl3/Adam9/Hmox1/Ppm1f	21
GO:1903729	regulation of plasma membrane organization	6/786	18/28905	0.333333	12.2583	7.98816	5.56701e-06	0.0002446	0.000169241	S100a10/Sh3gl2/Prkcd/Anxa2/Rab3a/Gsn	6
GO:0031346	positive regulation of cell projection organization	31/786	467/28905	0.0663812	2.44115	5.2494	5.59144e-06	0.0002446	0.000169241	Grn/Hspb1/Atp1b2/Palm/Agt/Cdc42ep5/Wls/Apoe/Rnd2/Twf2/Crabp2/Fn1/Tnfrsf12a/Islr2/Eps8l2/Saxo1/Neu1/Stk24/Serpinf1/Dpysl3/P2ry2/Mdk/Bhlhb9/Caprin2/Myo5b/Itga3/Pak3/Gdi1/Rgs2/Rap1a/Fyn	31
GO:0045861	negative regulation of proteolysis	26/786	357/28905	0.0728291	2.67828	5.33458	6.2354e-06	0.000267247	0.000184911	Pcsk1n/Cstdc1/Gapdh/Cst3/Gpx1/App/Wfdc6a/Cstb/Timp2/Ctsz/Serpina3a/Ecm1/Wfdc1/Cst9/Cdk5/Gpc3/Ppp1r15a/Timp3/Timp1/Serpinf1/Wfdc6b/Serpinh1/Cst12/Eppin/Ahsg/Usp25	26
GO:0033619	membrane protein proteolysis	10/786	62/28905	0.16129	5.93142	6.49887	6.25507e-06	0.000267247	0.000184911	Ctsh/Tspan17/Dag1/App/Timp2/Apoe/Timp3/Timp1/Sh3d19/Adam9	10
GO:0044242	cellular lipid catabolic process	20/786	232/28905	0.0862069	3.17024	5.54889	6.27576e-06	0.000267247	0.000184911	Psap/Cyp26b1/Gm2a/Sgpl1/Acaa2/Scarb1/Cyp1b1/Prkcd/Neu1/Echs1/Aig1/Sesn2/Idh1/Etfb/Acat1/Naga/Abcd1/Hao2/Smpdl3b/Acacb	20
GO:1903034	regulation of response to wounding	17/786	176/28905	0.0965909	3.55211	5.67788	6.88914e-06	0.000290794	0.000201204	Grn/Cldn3/Cd36/Apoe/Cadm4/Wfdc1/Pdgfra/Tnfrsf12a/Prkcd/Stk24/Anxa2/Mdk/Insl3/Proc/Neo1/F2r/St3gal4	17
GO:0006195	purine nucleotide catabolic process	16/786	158/28905	0.101266	3.72403	5.7403	6.98152e-06	0.000292131	0.000202128	Gapdh/Nt5e/Ucp2/Ddit4/App/Ier3/Pgk1/Acat1/Pde1a/Pgam1/Pde4a/Nupr1/Enpp1/Abcd1/Prkaca/Prkaa2	16
GO:0048762	mesenchymal cell differentiation	21/786	254/28905	0.0826772	3.04044	5.46085	7.11316e-06	0.000295073	0.000204164	Sema4g/Frzb/Agt/Dag1/Rtn4/Fn1/Sfrp1/Timp3/Zic5/Mdk/Erbb4/Efnb1/Sema6c/Ppp3r1/Nrtn/Nrp2/Zfp703/Trip10/Folr1/Pdpn/Sema4f	21
GO:1903078	positive regulation of protein localization to plasma membrane	10/786	63/28905	0.15873	5.83727	6.42611	7.2556e-06	0.00029841	0.000206473	Pgrmc1/Sptbn1/Sqstm1/Stac2/Clip3/Myo5b/Itga3/Lgals3/Arhgef16/Prnp	10
GO:0019693	ribose phosphate metabolic process	31/786	474/28905	0.0654008	2.4051	5.15694	7.5279e-06	0.000306985	0.000212406	Gapdh/Nt5e/Ucp2/Ddit4/Atp1b1/Acaa2/App/Ier3/Adcy7/Pdk3/Prps1/Hmgcs2/Pth2/Hspa8/Pgk1/Acat1/Pde1a/Pgam1/Mccc2/Hmgcl/Acsl4/Pde4a/Ampd2/Acot9/Dgat2/Nupr1/Enpp1/Abcd1/Prkaca/Prkaa2/Acacb	31
GO:0022408	negative regulation of cell-cell adhesion	20/786	236/28905	0.0847458	3.11651	5.45834	8.1006e-06	0.000327564	0.000226645	H2-D1/H2-K1/Hspb1/H2-Q10/Dtx1/Zbtb7b/Gstp1/Prkcd/Mdk/Dusp3/Ndfip1/Gpnmb/H2-T23/Sdc4/Pf4/Zfp703/Lgals3/Ppm1f/Lgals9/Prnp	20
GO:0043523	regulation of neuron apoptotic process	24/786	320/28905	0.075	2.75811	5.2874	8.60598e-06	0.000343301	0.000237534	Mt3/Grn/Ucp2/Clu/Agt/Lgmn/App/Casp8/Apoe/Cdk5/Cblc/Nos1/Cited1/Axl/Mdk/Bhlhb9/Pak3/Bbc3/Nupr1/Hmox1/F2r/Wfs1/Fyn/Prnp	24
GO:1903038	negative regulation of leukocyte cell-cell adhesion	17/786	179/28905	0.0949721	3.49258	5.59279	8.63247e-06	0.000343301	0.000237534	H2-D1/H2-K1/Hspb1/H2-Q10/Dtx1/Zbtb7b/Gstp1/Mdk/Dusp3/Ndfip1/Gpnmb/H2-T23/Sdc4/Pf4/Lgals3/Lgals9/Prnp	17
GO:0034614	cellular response to reactive oxygen species	15/786	143/28905	0.104895	3.8575	5.7271	8.75193e-06	0.000345199	0.000238847	Mt3/Psap/Mapk13/Txn1/Sod3/Cd36/Cyp1b1/Pdgfra/Prkcd/Axl/Stat6/Ripk3/Fos/Pcgf2/Fyn	15
GO:0050868	negative regulation of T cell activation	16/786	162/28905	0.0987654	3.63208	5.6167	9.61056e-06	0.000375984	0.000260147	H2-D1/H2-K1/Hspb1/H2-Q10/Dtx1/Zbtb7b/Mdk/Dusp3/Ndfip1/Gpnmb/H2-T23/Sdc4/Pf4/Lgals3/Lgals9/Prnp	16
GO:0016042	lipid catabolic process	25/786	344/28905	0.0726744	2.67259	5.21761	9.69799e-06	0.000376344	0.000260397	Psap/Cyp26b1/Gm2a/Sgpl1/Cidea/Acaa2/Scarb1/Apoe/Cyp1b1/Prkcd/Neu1/Echs1/Aig1/Sesn2/Idh1/Plcd1/Etfb/Hsd17b14/Acat1/Cyp39a1/Naga/Abcd1/Hao2/Smpdl3b/Acacb	25
GO:0009259	ribonucleotide metabolic process	30/786	460/28905	0.0652174	2.39836	5.05457	1.11004e-05	0.000427321	0.000295668	Gapdh/Nt5e/Ucp2/Ddit4/Atp1b1/Acaa2/App/Ier3/Adcy7/Pdk3/Hmgcs2/Pth2/Hspa8/Pgk1/Acat1/Pde1a/Pgam1/Mccc2/Hmgcl/Acsl4/Pde4a/Ampd2/Acot9/Dgat2/Nupr1/Enpp1/Abcd1/Prkaca/Prkaa2/Acacb	30
GO:1902652	secondary alcohol metabolic process	16/786	164/28905	0.097561	3.58779	5.55635	1.12302e-05	0.000428887	0.000296752	App/Scarb1/Npc2/Apoe/Cyb5r3/Dhcr7/Ebp/Aplp2/Hmgcs2/Idh1/Idh2/Cyp39a1/Dgat2/Enpp1/Lima1/Prkaa2	16
GO:0002478	antigen processing and presentation of exogenous peptide antigen	9/786	53/28905	0.169811	6.24478	6.38951	1.17876e-05	0.00044663	0.000309028	H2-D1/H2-K1/H2-Q10/H2-M3/Mpeg1/Lgmn/B2m/H2-T23/H2-DMa	9
GO:0001913	T cell mediated cytotoxicity	11/786	81/28905	0.135802	4.99411	6.01833	1.2031e-05	0.000452291	0.000312945	H2-D1/Ctsh/H2-K1/H2-Q10/H2-M3/B2m/Nectin2/Raet1e/H2-T23/Raet1d/Ripk3	11
GO:0097191	extrinsic apoptotic signaling pathway	20/786	243/28905	0.0823045	3.02673	5.30441	1.24756e-05	0.000465367	0.000321992	Itm2c/Bex3/Pycard/Gpx1/Agt/App/Casp8/Gstp1/Tnfrsf12a/Sort1/Sfrp1/Gstp2/Il7/Ppp2r1a/Bak1/Hmox1/Lgals3/Gata1/Fyn/Itgav	20
GO:1990000	amyloid fibril formation	7/786	30/28905	0.233333	8.58079	6.94551	1.26211e-05	0.000467177	0.000323244	Clu/App/B2m/Cd36/Apoe/Gsn/Ripk3	7
GO:0071248	cellular response to metal ion	17/786	185/28905	0.0918919	3.37931	5.42793	1.33459e-05	0.000486917	0.000336903	Mt3/Tuba1a/Fabp4/Lgmn/B2m/Fn1/Adcy7/Id2/Slc41a1/Mt2/Gsn/Hmox1/Junb/Fos/Prnp/Slc25a23/Prkaa2	17
GO:0006091	generation of precursor metabolites and energy	31/786	488/28905	0.0635246	2.3361	4.97682	1.33568e-05	0.000486917	0.000336903	Cox7a1/Mt3/Gapdh/Chchd10/Ucp2/Ddit4/App/Adh1/Gaa/Ier3/Pgd/Prps1/Hmgcs2/Aldh1l1/Idh1/Pgk1/Etfb/Acat1/Idh2/Pgam1/Hmgcl/Nipsnap2/Nupr1/Cox8a/Enpp1/Abcd1/Prkaca/Slc25a23/Prkaa2/Slc37a2/Acacb	31
GO:0031638	zymogen activation	11/786	82/28905	0.134146	4.93321	5.96313	1.35573e-05	0.000490511	0.00033939	Ctsh/Pycard/Lgmn/Casp8/S100a10/Ctsz/Klk1b8/Bak1/Plgrkt/Pgk1/Oma1	11
GO:0050729	positive regulation of inflammatory response	16/786	167/28905	0.0958084	3.52334	5.46758	1.41166e-05	0.000505336	0.000349647	H2-D1/Grn/Fabp4/H2-K1/H2-Q10/Pycard/App/Cd81/Lgals1/Tac1/Ifi35/Mdk/H2-T23/Abcc1/Nupr1/Lbp	16
GO:0050770	regulation of axonogenesis	17/786	186/28905	0.0913978	3.36114	5.40112	1.43233e-05	0.000505336	0.000349647	Sema4g/Mt3/Apoe/Rtn4/Rnd2/Twf2/Crabp2/Fn1/Tnfrsf12a/Islr2/Cdk5/Ryk/Sema6c/Myo5b/Pak3/Gdi1/Sema4f	17
GO:0045185	maintenance of protein location	12/786	98/28905	0.122449	4.50304	5.80763	1.43773e-05	0.000505336	0.000349647	Tmsb4x/Chchd10/Txn1/Os9/Twf2/Nr5a1/Srgn/Cdk5/Tmsb15a/Pex5l/Gsn/Lgals9	12
GO:0045055	regulated exocytosis	21/786	266/28905	0.0789474	2.90327	5.21379	1.43872e-05	0.000505336	0.000349647	Anxa3/Syngr1/P2rx2/Syngr2/Rab31/Cbarp/Cdk5/Pex5l/P2ry2/Rab3a/Rap1b/Rab3d/Gnai2/Rims4/Rap1a/Hmox1/Cd84/Prkaca/Gata1/Syngr3/Lgals9	21
GO:0001914	regulation of T cell mediated cytotoxicity	10/786	68/28905	0.147059	5.40806	6.08439	1.46073e-05	0.000509349	0.000352424	H2-D1/H2-K1/H2-Q10/H2-M3/B2m/Nectin2/Raet1e/H2-T23/Raet1d/Ripk3	10
GO:0046434	organophosphate catabolic process	20/786	246/28905	0.0813008	2.98982	5.24012	1.49288e-05	0.000516815	0.00035759	Gapdh/Nt5e/Ucp2/Ddit4/App/Scarb1/Ier3/Prkcd/Idh1/Pgk1/Acat1/Pde1a/Pgam1/Pde4a/Nupr1/Enpp1/Abcd1/Prkaca/Smpdl3b/Prkaa2	20
GO:0016137	glycoside metabolic process	6/786	21/28905	0.285714	10.5071	7.2865	1.5176e-05	0.000521621	0.000360915	Fuca2/Akr1c13/Akr1a1/Abcg2/Fuca1/Naga	6
GO:0033327	Leydig cell differentiation	5/786	13/28905	0.384615	14.1442	7.92512	1.57573e-05	0.000537086	0.000371616	Sgpl1/Dhh/Pdgfra/Nr5a1/Nr0b1	5
GO:0042178	xenobiotic catabolic process	7/786	31/28905	0.225806	8.30399	6.80264	1.59211e-05	0.000537086	0.000371616	Gstm2/Gstm1/Gstm7/Cryz/Gsto1/Gstm4/Nos1	7
GO:0014033	neural crest cell differentiation	12/786	99/28905	0.121212	4.45755	5.7615	1.59608e-05	0.000537086	0.000371616	Sema4g/Frzb/Fn1/Sfrp1/Zic5/Erbb4/Efnb1/Sema6c/Nrtn/Nrp2/Folr1/Sema4f	12
GO:2000377	regulation of reactive oxygen species metabolic process	16/786	169/28905	0.0946746	3.48164	5.40952	1.63904e-05	0.000546635	0.000378223	Mt3/Prcp/Agt/App/Cd36/Dcxr/Cyp1b1/Ier3/Gstp1/Pdk3/Aldh2/Prkcd/Gnai2/Ripk3/Abcd1/Fyn	16
GO:0010952	positive regulation of peptidase activity	17/786	188/28905	0.0904255	3.32538	5.34803	1.64718e-05	0.000546635	0.000378223	Grn/Ctsh/Cldn3/Ctsl/Pycard/Bcap31/Lgmn/App/Casp8/Mtch1/Bmyc/Ctsd/Bak1/Gsn/Bbc3/F2r/Ppm1f	17
GO:0060560	developmental growth involved in morphogenesis	22/786	290/28905	0.0758621	2.78981	5.12153	1.69055e-05	0.000557188	0.000385524	Sema4g/Mt3/Lamb2/App/Apoe/Rtn4/Rnd2/Twf2/Crabp2/Fn1/Ndn/Tnfrsf12a/Sfrp1/Islr2/Cdk5/Sh3gl2/Ryk/Sema6c/Myo5b/Gdi1/Nrp2/Sema4f	22
GO:1990138	neuron projection extension	18/786	208/28905	0.0865385	3.18244	5.28135	1.70897e-05	0.000559427	0.000387074	Sema4g/Mt3/Lamb2/Apoe/Rtn4/Twf2/Fn1/Ndn/Tnfrsf12a/Islr2/Cdk5/Sh3gl2/Ryk/Sema6c/Myo5b/Gdi1/Nrp2/Sema4f	18
GO:0001818	negative regulation of cytokine production	23/786	312/28905	0.0737179	2.71096	5.08017	1.7355e-05	0.000564271	0.000390425	Bst2/Pycard/Cidea/Laptm4b/Gstp1/Fn1/Adcy7/Srgn/Gstp2/Axl/Hdac7/Bcl3/Anxa4/Ndfip1/Zfpm1/Nmb/Gpnmb/Hmox1/Cd84/Abcd1/Lgals9/Prnp/Lbp	23
GO:0052548	regulation of endopeptidase activity	24/786	336/28905	0.0714286	2.62677	5.01463	1.92842e-05	0.000622789	0.000430914	Pcsk1n/Gapdh/Cst3/Pycard/Gpx1/Bcap31/Lgmn/App/Casp8/Timp2/Serpina3a/Mtch1/Bmyc/Ctsd/Timp3/Timp1/Serpinf1/Serpinh1/Bak1/Gsn/Bbc3/F2r/Ahsg/Ppm1f	24
GO:0007039	protein catabolic process in the vacuole	6/786	22/28905	0.272727	10.0295	7.08343	2.03877e-05	0.000654039	0.000452536	Psap/Grn/Laptm4b/Lamp2/Tpp1/Cd81	6
GO:0051048	negative regulation of secretion	18/786	211/28905	0.0853081	3.13719	5.20929	2.0732e-05	0.000660678	0.00045713	Inha/Ucp2/Apoe/Cbarp/Sfrp1/Nos1/Nmb/Rap1b/Idh2/Acsl4/Gnai2/Neo1/Rap1a/Hmox1/F2r/Cd84/Midn/Lgals9	18
GO:0002819	regulation of adaptive immune response	20/786	253/28905	0.0790514	2.9071	5.09385	2.24174e-05	0.000709687	0.00049104	H2-D1/H2-K1/H2-Q10/Pycard/H2-M3/B2m/Cr1l/Cd81/Zbtb7b/Adcy7/Nectin2/Stat6/Ndfip1/Raet1e/H2-T23/Raet1d/Pf4/Ripk3/H2-DMa/Hpx	20
GO:0032507	maintenance of protein location in cell	10/786	72/28905	0.138889	5.10761	5.83447	2.44322e-05	0.000768417	0.000531676	Tmsb4x/Chchd10/Txn1/Os9/Twf2/Nr5a1/Srgn/Cdk5/Tmsb15a/Gsn	10
GO:0040013	negative regulation of locomotion	25/786	364/28905	0.0686813	2.52574	4.89765	2.5165e-05	0.000786325	0.000544066	Cd63/Sema4g/Sin3b/Bst2/Cldn3/Atp1b2/Dag1/Apoe/Cyp1b1/Gstp1/Sfrp1/Gstp2/Dcn/Timp1/Stk24/Serpinf1/Dpysl3/Ryk/Sema6c/Dusp3/Idh2/Rbbp7/Aif1/Srgap3/Sema4f	25
GO:0002428	antigen processing and presentation of peptide antigen via MHC class Ib	8/786	45/28905	0.177778	6.53774	6.21557	2.55199e-05	0.000792268	0.000548179	H2-D1/H2-K1/H2-Q10/H2-M3/B2m/Raet1e/H2-T23/Raet1d	8
GO:0008584	male gonad development	15/786	157/28905	0.0955414	3.51352	5.27981	2.68422e-05	0.000827979	0.000572887	Tsx/Sgpl1/Inha/Tesc/Prdx4/Dhh/Pdgfra/Nr5a1/Sfrp1/Nr0b1/Insl3/Nupr1/Rab13/Ahsg/Gata1	15
GO:0009166	nucleotide catabolic process	16/786	176/28905	0.0909091	3.34316	5.21302	2.71263e-05	0.000831414	0.000575264	Gapdh/Nt5e/Ucp2/Ddit4/App/Ier3/Pgk1/Acat1/Pde1a/Pgam1/Pde4a/Nupr1/Enpp1/Abcd1/Prkaca/Prkaa2	16
GO:0002474	antigen processing and presentation of peptide antigen via MHC class I	9/786	59/28905	0.152542	5.60972	5.92581	2.89029e-05	0.000875405	0.000605702	H2-D1/H2-K1/H2-Q10/H2-M3/Mpeg1/B2m/Raet1e/H2-T23/Raet1d	9
GO:0046546	development of primary male sexual characteristics	15/786	158/28905	0.0949367	3.49128	5.24983	2.89255e-05	0.000875405	0.000605702	Tsx/Sgpl1/Inha/Tesc/Prdx4/Dhh/Pdgfra/Nr5a1/Sfrp1/Nr0b1/Insl3/Nupr1/Rab13/Ahsg/Gata1	15
GO:0021782	glial cell development	14/786	140/28905	0.1	3.67748	5.30944	2.97262e-05	0.000894017	0.00061858	Grn/Lamb2/Clu/Agt/Dag1/App/Dhh/C1qa/Id2/Cdk5/Mdk/Ppp3r1/Ncmap/Enpp1	14
GO:0009409	response to cold	8/786	46/28905	0.173913	6.39562	6.12308	3.01613e-05	0.000895903	0.000619885	Pcsk1n/Ucp2/Agt/Cidea/Zfp516/Saxo1/Prkaca/Metrnl	8
GO:0030279	negative regulation of ossification	8/786	46/28905	0.173913	6.39562	6.12308	3.01613e-05	0.000895903	0.000619885	Ecm1/Srgn/Sfrp1/P2ry2/Mdk/Enpp1/Ahsg/Gata1	8
GO:0005996	monosaccharide metabolic process	21/786	281/28905	0.0747331	2.7483	4.92372	3.25435e-05	0.000960732	0.00066474	Fuca2/Gapdh/Dcxr/Aldh1a1/Gsto1/Pgd/Pmm1/Akr1a1/Pdk3/Fuca1/Sesn2/Fggy/Pgk1/Pgam1/Sds/Dgat2/Fabp5/Midn/Prkaca/Oma1/Acacb	21
GO:0010976	positive regulation of neuron projection development	19/786	239/28905	0.0794979	2.92352	4.99232	3.30014e-05	0.000967958	0.00066974	Grn/Hspb1/Atp1b2/Agt/Apoe/Twf2/Neu1/Stk24/Serpinf1/Dpysl3/P2ry2/Mdk/Bhlhb9/Caprin2/Itga3/Pak3/Rgs2/Rap1a/Fyn	19
GO:0019884	antigen processing and presentation of exogenous antigen	9/786	60/28905	0.15	5.51622	5.85472	3.31906e-05	0.000967958	0.00066974	H2-D1/H2-K1/H2-Q10/H2-M3/Mpeg1/Lgmn/B2m/H2-T23/H2-DMa	9
GO:0032760	positive regulation of tumor necrosis factor production	14/786	142/28905	0.0985915	3.62569	5.24397	3.48335e-05	0.00100548	0.000695702	H2-D1/H2-K1/Hspb1/H2-Q10/Clu/Pycard/App/Cd36/Mapkapk2/H2-T23/Cd84/Arhgef2/Lgals9/Lbp	14
GO:0006879	intracellular iron ion homeostasis	10/786	75/28905	0.133333	4.90331	5.65889	3.5104e-05	0.00100548	0.000695702	Ftl1/Fth1/B2m/Scara5/Bmyc/Ndfip1/Atp6ap1/Neo1/Hmox1/Hpx	10
GO:1904377	positive regulation of protein localization to cell periphery	10/786	75/28905	0.133333	4.90331	5.65889	3.5104e-05	0.00100548	0.000695702	Pgrmc1/Sptbn1/Sqstm1/Stac2/Clip3/Myo5b/Itga3/Lgals3/Arhgef16/Prnp	10
GO:0010563	negative regulation of phosphorus metabolic process	27/786	419/28905	0.0644391	2.36974	4.72192	3.70407e-05	0.00104847	0.000725448	Fabp4/Hspb1/Pycard/Ddit4/Agt/Apoe/Ier3/Cadm4/Gadd45b/Gstp1/Sh3bp5/Sfrp1/Sh3gl2/Ppp1r15a/Cblc/Gstp2/Prkcd/Nos1/Bak1/Dusp3/Rgs2/Nupr1/Enpp1/Midn/Prkaca/Ppm1f/Prnp	27
GO:0045936	negative regulation of phosphate metabolic process	27/786	419/28905	0.0644391	2.36974	4.72192	3.70407e-05	0.00104847	0.000725448	Fabp4/Hspb1/Pycard/Ddit4/Agt/Apoe/Ier3/Cadm4/Gadd45b/Gstp1/Sh3bp5/Sfrp1/Sh3gl2/Ppp1r15a/Cblc/Gstp2/Prkcd/Nos1/Bak1/Dusp3/Rgs2/Nupr1/Enpp1/Midn/Prkaca/Ppm1f/Prnp	27
GO:1902106	negative regulation of leukocyte differentiation	13/786	125/28905	0.104	3.82458	5.2912	3.75788e-05	0.00105102	0.000727215	Hspb1/Dtx1/C1qc/Tmem176b/Fstl3/Zbtb7b/Id2/Sfrp1/Bmyc/Mdk/Zfpm1/Tmem176a/Pf4	13
GO:1901652	response to peptide	29/786	467/28905	0.0620985	2.28366	4.67573	3.79268e-05	0.00105102	0.000727215	Mgarp/Agt/Lgmn/App/Cd36/Zbtb7b/Sort1/Rab31/Cdk5/Ctsd/Prkcd/Nos1/Cited1/Serpinf1/Sesn2/Stat6/Plcd1/Abcc1/Otop1/Gnai2/Stat2/Enpp1/Rab13/Sgcb/Prkaca/Ahsg/Arhgef2/Fyn/Prnp	29
GO:0001755	neural crest cell migration	9/786	61/28905	0.147541	5.42579	5.7852	3.80046e-05	0.00105102	0.000727215	Sema4g/Fn1/Erbb4/Efnb1/Sema6c/Nrtn/Nrp2/Folr1/Sema4f	9
GO:0001916	positive regulation of T cell mediated cytotoxicity	9/786	61/28905	0.147541	5.42579	5.7852	3.80046e-05	0.00105102	0.000727215	H2-D1/H2-K1/H2-Q10/H2-M3/B2m/Nectin2/Raet1e/H2-T23/Raet1d	9
GO:0009566	fertilization	18/786	221/28905	0.081448	2.99523	4.97806	3.83929e-05	0.00105569	0.000730446	Tsx/Mfge8/Pmis2/Tex15/Prss55/Nectin2/Gm773/Hspa1l/Rab3a/Tnp2/Kmt2c/Trim36/Hps1/Ooep/Iqcf1/Smcp/Folr1/Itgav	18
GO:0045807	positive regulation of endocytosis	17/786	201/28905	0.0845771	3.11031	5.01953	3.8902e-05	0.00106362	0.000735928	Cd63/Clu/Pycard/App/B2m/Cd36/Apoe/Rab31/Gpc3/Axl/Anxa2/Clip3/Cd151/Rap1a/Ahsg/Flot1/Lbp	17
GO:1903557	positive regulation of tumor necrosis factor superfamily cytokine production	14/786	144/28905	0.0972222	3.57533	5.17967	4.0694e-05	0.00110502	0.000764574	H2-D1/H2-K1/Hspb1/H2-Q10/Clu/Pycard/App/Cd36/Mapkapk2/H2-T23/Cd84/Arhgef2/Lgals9/Lbp	14
GO:1905954	positive regulation of lipid localization	13/786	126/28905	0.103175	3.79423	5.25532	4.08756e-05	0.00110502	0.000764574	Cidea/Scarb1/Cd36/Apoe/Plin2/Tac1/Prkcd/Atp8a1/Anxa2/P2ry2/Fabp3/Pltp/Acacb	13
GO:0019885	antigen processing and presentation of endogenous peptide antigen via MHC class I	8/786	48/28905	0.166667	6.12913	5.94606	4.15787e-05	0.00111287	0.000770008	H2-D1/H2-K1/H2-Q10/H2-M3/B2m/Raet1e/H2-T23/Raet1d	8
GO:0010634	positive regulation of epithelial cell migration	15/786	163/28905	0.0920245	3.38418	5.10347	4.16286e-05	0.00111287	0.000770008	Anxa3/Grn/Ctsh/Hspb1/Agt/Lgmn/Rtn4/Col18a1/Tac1/Hdac7/Itga3/Insl3/Adam9/Hmox1/Ppm1f	15
GO:0046032	ADP catabolic process	12/786	109/28905	0.110092	4.0486	5.33136	4.22633e-05	0.0011236	0.000777429	Gapdh/Nt5e/Ucp2/Ddit4/App/Ier3/Pgk1/Pgam1/Nupr1/Enpp1/Prkaca/Prkaa2	12
GO:0070301	cellular response to hydrogen peroxide	9/786	62/28905	0.145161	5.33828	5.7172	4.3396e-05	0.00114737	0.000793879	Mapk13/Txn1/Cyp1b1/Prkcd/Axl/Stat6/Ripk3/Pcgf2/Fyn	9
GO:0055074	calcium ion homeostasis	24/786	354/28905	0.0677966	2.49321	4.72608	4.45993e-05	0.00117274	0.000811433	Tnni3/Gstm7/Nt5e/Anxa6/Bcap31/Atp1b1/App/P2rx2/Apoe/Gsto1/Cib2/Cdk5/Tgm2/Clstn1/P2ry2/Bak1/Plcd1/Marcksl1/Enpp1/F2r/Wfs1/Gpr3/Slc25a23/Itgav	24
GO:0045765	regulation of angiogenesis	22/786	310/28905	0.0709677	2.60983	4.76436	4.65908e-05	0.00121339	0.000839559	Anxa3/Grn/Ctsh/Hspb1/Agt/Rtn4/Cyp1b1/Ecm1/Tnfrsf12a/Ppp1r15a/C3ar1/Minar1/Dcn/Glul/Serpinf1/S100a1/Mdk/Pgk1/Hmox1/Id1/Lgals3/Epn1	22
GO:1901292	nucleoside phosphate catabolic process	16/786	184/28905	0.0869565	3.19781	5.00022	4.66496e-05	0.00121339	0.000839559	Gapdh/Nt5e/Ucp2/Ddit4/App/Ier3/Pgk1/Acat1/Pde1a/Pgam1/Pde4a/Nupr1/Enpp1/Abcd1/Prkaca/Prkaa2	16
GO:0050821	protein stabilization	17/786	204/28905	0.0833333	3.06457	4.9475	4.69017e-05	0.00121339	0.000839559	Mt3/Grn/Gapdh/Atp1b2/Clu/Tesc/Atp1b1/Lamp2/Rtn4/Atp1b3/Per3/Glmp/Saxo1/Cblc/Wdr81/Wfs1/Flot1	17
GO:0001676	long-chain fatty acid metabolic process	13/786	128/28905	0.101562	3.73494	5.18466	4.82322e-05	0.00123525	0.000854684	Gstm7/Gpx1/Cyp1b1/Gstm4/Ephx1/Gstp1/Cyp2d22/Gstp2/Aig1/Acsl4/Fads1/Acot9/Abcd1	13
GO:0002475	antigen processing and presentation via MHC class Ib	8/786	49/28905	0.163265	6.00405	5.86127	4.85168e-05	0.00123525	0.000854684	H2-D1/H2-K1/H2-Q10/H2-M3/B2m/Raet1e/H2-T23/Raet1d	8
GO:0002483	antigen processing and presentation of endogenous peptide antigen	8/786	49/28905	0.163265	6.00405	5.86127	4.85168e-05	0.00123525	0.000854684	H2-D1/H2-K1/H2-Q10/H2-M3/B2m/Raet1e/H2-T23/Raet1d	8
GO:1903828	negative regulation of protein localization	19/786	246/28905	0.0772358	2.84033	4.84644	4.89031e-05	0.00123854	0.000856956	Ucp2/Txn1/App/Os9/Cd36/Apoe/Cabp1/Sfrp1/Cdk5/Nos1/Pkdcc/Ndfip1/Gdi1/Tax1bp3/Idh2/Neo1/F2r/Midn/Ppm1f	19
GO:0090497	mesenchymal cell migration	9/786	63/28905	0.142857	5.25354	5.65066	4.94194e-05	0.00124506	0.00086147	Sema4g/Fn1/Erbb4/Efnb1/Sema6c/Nrtn/Nrp2/Folr1/Sema4f	9
GO:0019377	glycolipid catabolic process	5/786	16/28905	0.3125	11.4921	7.01855	4.99668e-05	0.00125229	0.000866475	Psap/Gm2a/Prkcd/Neu1/Naga	5
GO:0010821	regulation of mitochondrion organization	14/786	147/28905	0.0952381	3.50236	5.08534	5.11019e-05	0.00126754	0.000877023	Mgarp/Chchd10/Slc25a5/Pycard/Gpx1/Vat1/Acaa2/Ier3/Dcn/Bak1/Plscr3/Bbc3/Stat2/Oma1	14
GO:1905039	carboxylic acid transmembrane transport	14/786	147/28905	0.0952381	3.50236	5.08534	5.11019e-05	0.00126754	0.000877023	Slc16a3/Slc25a1/Agt/Slc1a6/Cd36/Slc6a8/Slc36a3/Prkcd/Slc26a7/Abcc1/Rgs2/Abcd1/Slc1a5/Acacb	14
GO:0045920	negative regulation of exocytosis	7/786	37/28905	0.189189	6.9574	6.06233	5.40952e-05	0.00133207	0.000921671	Cbarp/Rap1b/Gnai2/Rap1a/Hmox1/Cd84/Lgals9	7
GO:1903037	regulation of leukocyte cell-cell adhesion	26/786	405/28905	0.0641975	2.36085	4.61112	5.45678e-05	0.00133207	0.000921671	H2-D1/H2-K1/Hspb1/H2-Q10/Pycard/Dtx1/B2m/Cd81/Zbtb7b/Gstp1/Lgals1/Il7/Mdk/Efnb1/Dusp3/Ndfip1/Gpnmb/H2-T23/Sdc4/Pf4/Aif1/H2-DMa/Lgals3/St3gal4/Lgals9/Prnp	26
GO:1903825	organic acid transmembrane transport	14/786	148/28905	0.0945946	3.4787	5.05444	5.50535e-05	0.00133207	0.000921671	Slc16a3/Slc25a1/Agt/Slc1a6/Cd36/Slc6a8/Slc36a3/Prkcd/Slc26a7/Abcc1/Rgs2/Abcd1/Slc1a5/Acacb	14
GO:0002698	negative regulation of immune effector process	15/786	167/28905	0.0898204	3.30313	4.99043	5.50875e-05	0.00133207	0.000921671	H2-D1/Grn/Bst2/H2-K1/H2-Q10/Cr1l/Zbtb7b/Axl/Ndfip1/H2-T23/Pf4/Hmox1/Cd84/Lgals3/Lgals9	15
GO:0009266	response to temperature stimulus	15/786	167/28905	0.0898204	3.30313	4.99043	5.50875e-05	0.00133207	0.000921671	Pcsk1n/Hspb1/Ucp2/Agt/Cidea/Zfp516/Scara5/Saxo1/Tac1/Nos1/Slc52a3/Rbbp7/Hmox1/Prkaca/Metrnl	15
GO:0046661	male sex differentiation	16/786	187/28905	0.0855615	3.14651	4.92342	5.66766e-05	0.00135686	0.000938823	Tsx/Sgpl1/Inha/Tesc/Prdx4/Dhh/Tex15/Pdgfra/Nr5a1/Sfrp1/Nr0b1/Insl3/Nupr1/Rab13/Ahsg/Gata1	16
GO:0055088	lipid homeostasis	16/786	187/28905	0.0855615	3.14651	4.92342	5.66766e-05	0.00135686	0.000938823	Rbp1/Fabp4/Scarb1/Npc2/Apoe/Rtn4/Sesn2/Fabp3/Plscr3/Hps1/Cyp39a1/Ampd2/Dgat2/Abcd1/Lima1/Prkaa2	16
GO:0008202	steroid metabolic process	24/786	360/28905	0.0666667	2.45165	4.63383	5.8101e-05	0.00138407	0.000957653	Cyp26b1/Sgpl1/Atp1a1/App/Scarb1/Dhh/Npc2/Apoe/Cyb5r3/Cyp1b1/Dhcr7/Ebp/Akr1c13/Aplp2/Pdgfra/Cyp2d22/Nr0b1/Hmgcs2/Hsd17b14/Cyp39a1/Dgat2/Enpp1/Lima1/Prkaa2	24
GO:0006605	protein targeting	21/786	293/28905	0.0716724	2.63574	4.70504	5.96836e-05	0.00139699	0.000966591	Mgarp/Syngr1/Clu/Arxes2/Bcap31/Lamp2/Os9/Mtch1/Syngr2/Sort1/Rhod/Cdk5/Sqstm1/Hspa1l/Cacnb3/Hspa8/Rtp4/Gdi1/Folr1/Fyn/Prnp	21
GO:0010959	regulation of metal ion transport	27/786	431/28905	0.062645	2.30376	4.55934	5.99096e-05	0.00139699	0.000966591	Cd63/Gstm7/Fgf11/Atp1b2/Atp1a1/Agt/Tesc/Atp1b1/B2m/Gnb2/Gsto1/Atp1b3/Cbarp/Nos1/Cacnb3/Stac2/Bak1/Ppp3r1/Nipsnap2/Gnai2/Best1/F2r/Cd84/Wfs1/Lgals3/Fyn/Prnp	27
GO:0097193	intrinsic apoptotic signaling pathway	23/786	338/28905	0.0680473	2.50243	4.64526	6.0333e-05	0.00139699	0.000966591	Hspb1/Clu/Pycard/Gpx1/Ddit4/Bcap31/App/Cyp1b1/Ier3/Aldh2/Bmyc/Serinc3/Stk24/Bak1/Bcl3/Crip1/Bbc3/Ripk3/Nupr1/Hmox1/Wfs1/Ppm1f/Fyn	23
GO:0009137	purine nucleoside diphosphate catabolic process	12/786	113/28905	0.106195	3.90529	5.17348	6.03852e-05	0.00139699	0.000966591	Gapdh/Nt5e/Ucp2/Ddit4/App/Ier3/Pgk1/Pgam1/Nupr1/Enpp1/Prkaca/Prkaa2	12
GO:0009181	purine ribonucleoside diphosphate catabolic process	12/786	113/28905	0.106195	3.90529	5.17348	6.03852e-05	0.00139699	0.000966591	Gapdh/Nt5e/Ucp2/Ddit4/App/Ier3/Pgk1/Pgam1/Nupr1/Enpp1/Prkaca/Prkaa2	12
GO:0046031	ADP metabolic process	12/786	113/28905	0.106195	3.90529	5.17348	6.03852e-05	0.00139699	0.000966591	Gapdh/Nt5e/Ucp2/Ddit4/App/Ier3/Pgk1/Pgam1/Nupr1/Enpp1/Prkaca/Prkaa2	12
GO:0003014	renal system process	13/786	131/28905	0.0992366	3.64941	5.0813	6.14216e-05	0.0013988	0.000967847	Psap/Agt/Lgmn/Maged2/Abcg2/Clcn5/Itga3/Gsn/Gnai2/Oit3/F2r/Wfs1/Slc25a23	13
GO:0061041	regulation of wound healing	13/786	131/28905	0.0992366	3.64941	5.0813	6.14216e-05	0.0013988	0.000967847	Cldn3/Cd36/Apoe/Cadm4/Wfdc1/Pdgfra/Tnfrsf12a/Prkcd/Anxa2/Insl3/Proc/F2r/St3gal4	13
GO:1903707	negative regulation of hemopoiesis	13/786	131/28905	0.0992366	3.64941	5.0813	6.14216e-05	0.0013988	0.000967847	Hspb1/Dtx1/C1qc/Tmem176b/Fstl3/Zbtb7b/Id2/Sfrp1/Bmyc/Mdk/Zfpm1/Tmem176a/Pf4	13
GO:0050863	regulation of T cell activation	26/786	408/28905	0.0637255	2.34349	4.56937	6.16264e-05	0.0013988	0.000967847	H2-D1/Cyp26b1/H2-K1/Hspb1/H2-Q10/Pycard/Dtx1/B2m/Cd81/Zbtb7b/Lgals1/Il7/Mdk/Efnb1/Dusp3/Ndfip1/Gpnmb/H2-T23/Sdc4/Pf4/Ripk3/Aif1/H2-DMa/Lgals3/Lgals9/Prnp	26
GO:0032970	regulation of actin filament-based process	26/786	409/28905	0.0635697	2.33776	4.55553	6.41554e-05	0.00144937	0.00100283	Tmsb4x/Rhoc/Bst2/Atp1a1/Pycard/Cdc42ep5/Dstn/Vasp/S100a10/Sptbn1/Rnd2/Twf2/Rhod/Tac1/Tmsb15a/Prkcd/Nos1/Pak3/Gsn/Sdc4/Baiap2l1/Ssh3/Lima1/Id1/Ppm1f/Pdpn	26
GO:1904646	cellular response to amyloid-beta	7/786	38/28905	0.184211	6.77431	5.95499	6.47638e-05	0.00145198	0.00100464	Lgmn/App/Cd36/Cdk5/Abcc1/Fyn/Prnp	7
GO:1901342	regulation of vasculature development	22/786	317/28905	0.0694006	2.55219	4.64595	6.48742e-05	0.00145198	0.00100464	Anxa3/Grn/Ctsh/Hspb1/Agt/Rtn4/Cyp1b1/Ecm1/Tnfrsf12a/Ppp1r15a/C3ar1/Minar1/Dcn/Glul/Serpinf1/S100a1/Mdk/Pgk1/Hmox1/Id1/Lgals3/Epn1	22
GO:0006739	NADP metabolic process	8/786	51/28905	0.156863	5.7686	5.69853	6.53043e-05	0.00145483	0.00100662	Me2/Dcxr/Pgd/Prps1/Aldh1l1/Idh1/Idh2/Acacb	8
GO:0002477	antigen processing and presentation of exogenous peptide antigen via MHC class Ib	6/786	27/28905	0.222222	8.17218	6.23361	7.20246e-05	0.00158718	0.00109819	H2-D1/H2-K1/H2-Q10/H2-M3/B2m/H2-T23	6
GO:0006883	intracellular sodium ion homeostasis	6/786	27/28905	0.222222	8.17218	6.23361	7.20246e-05	0.00158718	0.00109819	Atp1b2/Atp1a1/Agt/Tesc/Atp1b1/Atp1b3	6
GO:0043542	endothelial cell migration	18/786	232/28905	0.0775862	2.85322	4.73832	7.22346e-05	0.00158718	0.00109819	Anxa3/Grn/Hspb1/Prcp/Gpx1/Agt/Lgmn/Scarb1/Apoe/Cyp1b1/Col18a1/Dcn/Hdac7/Glul/Serpinf1/Hmox1/Rab13/Itgav	18
GO:0019883	antigen processing and presentation of endogenous antigen	8/786	52/28905	0.153846	5.65766	5.62037	7.53549e-05	0.00164822	0.00114042	H2-D1/H2-K1/H2-Q10/H2-M3/B2m/Raet1e/H2-T23/Raet1d	8
GO:1905952	regulation of lipid localization	16/786	192/28905	0.0833333	3.06457	4.79878	7.76364e-05	0.00167677	0.00116017	Agt/Cidea/Scarb1/Cd36/Apoe/Plin2/Tac1/Prkcd/Atp8a1/Anxa2/P2ry2/Fabp3/Pltp/Acsl4/Itgav/Acacb	16
GO:0033865	nucleoside bisphosphate metabolic process	12/786	116/28905	0.103448	3.80429	5.05975	7.80539e-05	0.00167677	0.00116017	Acaa2/Pdk3/Hmgcs2/Acat1/Mccc2/Hmgcl/Acsl4/Acot9/Dgat2/Enpp1/Abcd1/Acacb	12
GO:0033875	ribonucleoside bisphosphate metabolic process	12/786	116/28905	0.103448	3.80429	5.05975	7.80539e-05	0.00167677	0.00116017	Acaa2/Pdk3/Hmgcs2/Acat1/Mccc2/Hmgcl/Acsl4/Acot9/Dgat2/Enpp1/Abcd1/Acacb	12
GO:0034032	purine nucleoside bisphosphate metabolic process	12/786	116/28905	0.103448	3.80429	5.05975	7.80539e-05	0.00167677	0.00116017	Acaa2/Pdk3/Hmgcs2/Acat1/Mccc2/Hmgcl/Acsl4/Acot9/Dgat2/Enpp1/Abcd1/Acacb	12
GO:0002718	regulation of cytokine production involved in immune response	14/786	153/28905	0.0915033	3.36502	4.90384	7.90802e-05	0.00169126	0.0011702	H2-D1/Bst2/H2-K1/H2-Q10/Pycard/B2m/Cd36/Rtn4/Cd81/Litaf/Axl/Mapkapk2/H2-T23/Hmox1	14
GO:0043524	negative regulation of neuron apoptotic process	17/786	213/28905	0.0798122	2.93508	4.73913	8.02983e-05	0.00170971	0.00118297	Mt3/Grn/Ucp2/Clu/Agt/Lgmn/Apoe/Cblc/Nos1/Cited1/Axl/Mdk/Bhlhb9/Hmox1/F2r/Wfs1/Fyn	17
GO:0007264	small GTPase-mediated signal transduction	27/786	439/28905	0.0615034	2.26178	4.45391	8.15334e-05	0.00172837	0.00119587	Rhoc/Cdc42ep5/Timp2/Apoe/Rtn4/Rnd2/Cadm4/Mmd2/Rhod/Eps8l2/Rhou/Itga3/Gdi1/Cdc42se2/Tax1bp3/Rap1b/Cdc42se1/Ripor1/Rap1a/Hmox1/F2r/Aif1/Rab4a/Arhgef2/Pdpn/Itgav/Flot1	27
GO:0048608	reproductive structure development	23/786	345/28905	0.0666667	2.45165	4.53507	8.22373e-05	0.00173564	0.00120091	Tsx/Psap/Sgpl1/Inha/Agt/Tesc/Prdx4/Dhh/Tex15/Pdgfra/Nr5a1/Sfrp1/Nr0b1/Axl/Serpinf1/Bak1/Insl3/Lhx8/Nupr1/Rab13/Ahsg/Gata1/Itgav	23
GO:0051345	positive regulation of hydrolase activity	29/786	488/28905	0.0594262	2.18539	4.41542	8.26094e-05	0.00173588	0.00120107	Rhoc/Psap/Grn/Ctsh/Cldn3/Ctsl/Pycard/Bcap31/Lgmn/App/Casp8/S100a10/Mtch1/Pdgfra/Bmyc/Ctsd/Npnt/Ppp1r15a/Prkcd/Ang/Bak1/Tax1bp3/Gsn/Bbc3/Ripk3/Tbc1d9/F2r/Arhgef16/Ppm1f	29
GO:0009191	ribonucleoside diphosphate catabolic process	12/786	117/28905	0.102564	3.77178	5.02268	8.48568e-05	0.00177535	0.00122838	Gapdh/Nt5e/Ucp2/Ddit4/App/Ier3/Pgk1/Pgam1/Nupr1/Enpp1/Prkaca/Prkaa2	12
GO:1902105	regulation of leukocyte differentiation	24/786	369/28905	0.0650407	2.39186	4.49885	8.52593e-05	0.00177605	0.00122887	Rbp1/Cyp26b1/Hspb1/Dtx1/Tesc/Casp8/C1qc/Tmem176b/Fstl3/Zbtb7b/Id2/Sfrp1/Bmyc/Axl/Il7/Mdk/Ndfip1/Zfpm1/Tmem176a/Xrcc6/Pf4/Fos/H2-DMa/Lgals9	24
GO:1990845	adaptive thermogenesis	15/786	174/28905	0.0862069	3.17024	4.80062	8.79655e-05	0.00182453	0.00126241	Fabp4/Slc25a5/Ucp2/Cidea/Ckb/Cd36/Aldh1a1/Zbtb7b/Zfp516/Stat6/Fabp5/Oma1/Id1/Tle3/Gpr3	15
GO:0015748	organophosphate ester transport	13/786	136/28905	0.0955882	3.51524	4.9156	9.03978e-05	0.00186693	0.00129175	Slc25a5/Scarb1/Apoe/Prkcd/Atp8a1/Slc35b2/Prelid3a/Abcc1/Pltp/Plscr3/Slc66a2/Slc25a23/Slc37a2	13
GO:0009135	purine nucleoside diphosphate metabolic process	12/786	118/28905	0.101695	3.73981	4.98602	9.21637e-05	0.0018872	0.00130577	Gapdh/Nt5e/Ucp2/Ddit4/App/Ier3/Pgk1/Pgam1/Nupr1/Enpp1/Prkaca/Prkaa2	12
GO:0009179	purine ribonucleoside diphosphate metabolic process	12/786	118/28905	0.101695	3.73981	4.98602	9.21637e-05	0.0018872	0.00130577	Gapdh/Nt5e/Ucp2/Ddit4/App/Ier3/Pgk1/Pgam1/Nupr1/Enpp1/Prkaca/Prkaa2	12
GO:0006878	intracellular copper ion homeostasis	5/786	18/28905	0.277778	10.2152	6.53855	9.36791e-05	0.00189405	0.00131051	App/Ankrd9/Aplp2/Atox1/Prnp	5
GO:0035092	sperm DNA condensation	5/786	18/28905	0.277778	10.2152	6.53855	9.36791e-05	0.00189405	0.00131051	H1f7/Tssk6/Tnp1/Tnp2/Prm1	5
GO:0055070	copper ion homeostasis	5/786	18/28905	0.277778	10.2152	6.53855	9.36791e-05	0.00189405	0.00131051	App/Ankrd9/Aplp2/Atox1/Prnp	5
GO:0002822	regulation of adaptive immune response based on somatic recombination of immune receptors built from immunoglobulin superfamily domains	18/786	237/28905	0.0759494	2.79302	4.63395	9.48788e-05	0.00191028	0.00132174	H2-D1/H2-K1/H2-Q10/H2-M3/B2m/Cr1l/Cd81/Zbtb7b/Nectin2/Stat6/Ndfip1/Raet1e/H2-T23/Raet1d/Pf4/Ripk3/H2-DMa/Hpx	18
GO:0048771	tissue remodeling	17/786	216/28905	0.0787037	2.89431	4.67209	9.5353e-05	0.00191183	0.00132281	Cst3/Agt/Tpp1/Sfrp1/Tgm2/Timp1/Axl/Il7/Mdk/Bak1/Gpnmb/P3h4/Rab3d/Enpp1/F2r/Ahsg/Itgav	17
GO:1904375	regulation of protein localization to cell periphery	14/786	156/28905	0.0897436	3.3003	4.81644	9.75026e-05	0.00192658	0.00133302	Pgrmc1/Dag1/Sptbn1/Cdk5/Sqstm1/Pkdcc/Stac2/Clip3/Myo5b/Itga3/Rap1a/Lgals3/Arhgef16/Prnp	14
GO:0001933	negative regulation of protein phosphorylation	22/786	326/28905	0.0674847	2.48174	4.49828	9.76499e-05	0.00192658	0.00133302	Fabp4/Hspb1/Pycard/Agt/Apoe/Cadm4/Gadd45b/Gstp1/Sh3bp5/Sfrp1/Sh3gl2/Ppp1r15a/Cblc/Gstp2/Prkcd/Nos1/Bak1/Dusp3/Rgs2/Enpp1/Ppm1f/Prnp	22
GO:0042326	negative regulation of phosphorylation	23/786	349/28905	0.0659026	2.42355	4.47331	9.77159e-05	0.00192658	0.00133302	Fabp4/Hspb1/Pycard/Agt/Apoe/Cadm4/Gadd45b/Gstp1/Sh3bp5/Sfrp1/Sh3gl2/Ppp1r15a/Cblc/Gstp2/Prkcd/Nos1/Bak1/Dusp3/Rgs2/Enpp1/Midn/Ppm1f/Prnp	23
GO:0061458	reproductive system development	23/786	349/28905	0.0659026	2.42355	4.47331	9.77159e-05	0.00192658	0.00133302	Tsx/Psap/Sgpl1/Inha/Agt/Tesc/Prdx4/Dhh/Tex15/Pdgfra/Nr5a1/Sfrp1/Nr0b1/Axl/Serpinf1/Bak1/Insl3/Lhx8/Nupr1/Rab13/Ahsg/Gata1/Itgav	23
GO:0070661	leukocyte proliferation	26/786	420/28905	0.0619048	2.27654	4.40595	9.87937e-05	0.00192658	0.00133302	H2-D1/H2-K1/H2-Q10/Clu/Pycard/Cd81/Zbtb7b/Gstp1/Tac1/Prkcd/Il7/Efnb1/Stat6/Ndfip1/Nmb/Gpnmb/H2-T23/Sdc4/Cd151/Ripk3/Junb/Aif1/Lgals3/Lgals9/Fyn/Prnp	26
GO:0043407	negative regulation of MAP kinase activity	8/786	54/28905	0.148148	5.44812	5.46995	9.93251e-05	0.00192658	0.00133302	Agt/Apoe/Gstp1/Sfrp1/Cblc/Gstp2/Prkcd/Rgs2	8
GO:0071670	smooth muscle cell chemotaxis	4/786	10/28905	0.4	14.7099	7.2496	9.99753e-05	0.00192658	0.00133302	Gstp1/Gstp2/Mdk/Aif1	4
GO:0110095	cellular detoxification of aldehyde	4/786	10/28905	0.4	14.7099	7.2496	9.99753e-05	0.00192658	0.00133302	Esd/Aldh1a1/Akr1a1/Aldh2	4
GO:0043280	positive regulation of cysteine-type endopeptidase activity involved in apoptotic process	12/786	119/28905	0.10084	3.70838	4.94975	0.000100005	0.00192658	0.00133302	Pycard/Bcap31/App/Casp8/Mtch1/Bmyc/Ctsd/Bak1/Gsn/Bbc3/F2r/Ppm1f	12
GO:0007160	cell-matrix adhesion	18/786	238/28905	0.0756303	2.78129	4.61341	0.000100093	0.00192658	0.00133302	Cd63/Agt/Dag1/S100a10/Cd36/Itgb5/Fn1/Rhod/Cdk5/Npnt/Anxa2/Dusp3/Itga3/Bcam/Adam9/Sdc4/Ppm1f/Itgav	18
GO:0007159	leukocyte cell-cell adhesion	27/786	445/28905	0.0606742	2.23128	4.37633	0.000102097	0.00195732	0.00135429	H2-D1/H2-K1/Hspb1/H2-Q10/Nt5e/Pycard/Dtx1/B2m/Cd81/Zbtb7b/Gstp1/Lgals1/Il7/Mdk/Efnb1/Dusp3/Ndfip1/Gpnmb/H2-T23/Sdc4/Pf4/Aif1/H2-DMa/Lgals3/St3gal4/Lgals9/Prnp	27
GO:0019915	lipid storage	11/786	102/28905	0.107843	3.96591	5.01683	0.000105573	0.00201594	0.00139485	Gm2a/Cidea/Scarb1/Npc2/Cd36/Apoe/Plin2/Dgat2/Enpp1/Itgav/Acacb	11
GO:0033157	regulation of intracellular protein transport	15/786	177/28905	0.0847458	3.11651	4.7222	0.000106629	0.00202806	0.00140323	Txn1/Bcap31/Ifi27/Os9/Cd36/Cd81/Cabp1/Cdk5/Prkcd/Septin8/Oaz3/Ripor1/Prkaca/Edem2/Rab29	15
GO:0110053	regulation of actin filament organization	20/786	283/28905	0.0706714	2.59893	4.5192	0.000107391	0.0020299	0.00140451	Tmsb4x/Rhoc/Pycard/Cdc42ep5/Dstn/Vasp/S100a10/Sptbn1/Twf2/Tac1/Tmsb15a/Prkcd/Pak3/Gsn/Sdc4/Baiap2l1/Ssh3/Lima1/Id1/Ppm1f	20
GO:0009134	nucleoside diphosphate catabolic process	12/786	120/28905	0.1	3.67748	4.91388	0.000108413	0.0020299	0.00140451	Gapdh/Nt5e/Ucp2/Ddit4/App/Ier3/Pgk1/Pgam1/Nupr1/Enpp1/Prkaca/Prkaa2	12
GO:0106027	neuron projection organization	12/786	120/28905	0.1	3.67748	4.91388	0.000108413	0.0020299	0.00140451	Lgmn/App/Apoe/Cdk5/Bhlhb9/Caprin2/Myo5b/Itga3/Pak3/Abcd1/Fyn/Prnp	12
GO:1903076	regulation of protein localization to plasma membrane	12/786	120/28905	0.1	3.67748	4.91388	0.000108413	0.0020299	0.00140451	Pgrmc1/Sptbn1/Cdk5/Sqstm1/Pkdcc/Stac2/Clip3/Myo5b/Itga3/Lgals3/Arhgef16/Prnp	12
GO:0099175	regulation of postsynapse organization	13/786	139/28905	0.0935252	3.43937	4.81987	0.000112932	0.00210632	0.00145738	App/Apoe/Srgn/Cdk5/Hspa8/Bhlhb9/Caprin2/Pak3/Lrfn4/Nrp2/Fyn/Prnp/Nrcam	13
GO:0000041	transition metal ion transport	11/786	103/28905	0.106796	3.92741	4.976	0.000115336	0.00212959	0.00147349	Mt3/Tcn2/Slc22a17/Fth1/B2m/Scara5/Slc30a2/Nos1/Slc48a1/Atox1/Hpx	11
GO:0055092	sterol homeostasis	11/786	103/28905	0.106796	3.92741	4.976	0.000115336	0.00212959	0.00147349	Fabp4/Scarb1/Npc2/Apoe/Fabp3/Plscr3/Cyp39a1/Ampd2/Dgat2/Abcd1/Lima1	11
GO:0070663	regulation of leukocyte proliferation	21/786	307/28905	0.0684039	2.51554	4.46333	0.000115508	0.00212959	0.00147349	H2-D1/H2-K1/H2-Q10/Pycard/Cd81/Zbtb7b/Gstp1/Tac1/Il7/Efnb1/Stat6/Ndfip1/Nmb/Gpnmb/H2-T23/Sdc4/Ripk3/Aif1/Lgals3/Lgals9/Prnp	21
GO:0050769	positive regulation of neurogenesis	22/786	330/28905	0.0666667	2.45165	4.43422	0.000116439	0.00213857	0.0014797	Bex1/Dag1/Wls/Apoe/Rtn4/Rnd2/Twf2/Crabp2/Fn1/Id2/Tnfrsf12a/Islr2/Tgm2/Serpinf1/Mdk/Bhlhb9/Caprin2/Myo5b/Pak3/Gdi1/Xrcc6/Rassf10	22
GO:0033673	negative regulation of kinase activity	16/786	199/28905	0.080402	2.95677	4.63095	0.00011828	0.00216412	0.00149738	Fabp4/Hspb1/Pycard/Agt/Apoe/Gadd45b/Gstp1/Sh3bp5/Sfrp1/Cblc/Gstp2/Prkcd/Dusp3/Rgs2/Midn/Ppm1f	16
GO:0030502	negative regulation of bone mineralization	5/786	19/28905	0.263158	9.67758	6.3259	0.000124297	0.00226559	0.00156759	Ecm1/Srgn/Enpp1/Ahsg/Gata1	5
GO:0048639	positive regulation of developmental growth	17/786	221/28905	0.0769231	2.82883	4.56289	0.000125991	0.00228781	0.00158296	Agt/Ccnd2/Apoe/Rnd2/Twf2/Crabp2/Fn1/Tnfrsf12a/Islr2/Cacna2d2/Il7/Erbb4/Myo5b/Gdi1/Dio3/Trip10/Acacb	17
GO:0032411	positive regulation of transporter activity	10/786	87/28905	0.114943	4.22699	5.03983	0.000126491	0.00228824	0.00158326	Gstm7/Atp1b2/Tesc/Atp1b1/Gsto1/Atp1b3/Prkcd/Stac2/Nipsnap2/Syngr3	10
GO:0006816	calcium ion transport	27/786	451/28905	0.059867	2.2016	4.29997	0.000127186	0.00229221	0.00158601	Gstm7/Anxa6/Tmem37/Agt/Atp1b1/P2rx2/Gsto1/Cbarp/Cdk5/Nos1/Cacna2d2/Cacnb3/Stac2/Bak1/Plcd1/Ppp3r1/Nipsnap2/Gnai2/Best1/F2r/Cd84/Wfs1/Lgals3/Fyn/Prnp/Slc25a23/Itgav	27
GO:1903305	regulation of regulated secretory pathway	14/786	160/28905	0.0875	3.2178	4.70317	0.000127792	0.00229453	0.00158761	P2rx2/Cbarp/Cdk5/P2ry2/Rab3a/Rap1b/Rab3d/Gnai2/Rims4/Rap1a/Hmox1/Cd84/Gata1/Lgals9	14
GO:0034764	positive regulation of transmembrane transport	18/786	243/28905	0.0740741	2.72406	4.51224	0.00013013	0.00232783	0.00161065	Gstm7/Atp1b2/Agt/Tesc/Atp1b1/Gsto1/Atp1b3/Gpc3/Prkcd/Nos1/Stac2/Clip3/Bak1/Erbb4/Ppp3r1/Nipsnap2/Rap1a/F2r	18
GO:0008154	actin polymerization or depolymerization	16/786	201/28905	0.079602	2.92735	4.58434	0.00013287	0.00236804	0.00163847	Tmsb4x/Pycard/Cdc42ep5/Dstn/Vasp/Sptbn1/Twf2/Rhod/Tmsb15a/Prkcd/Pak3/Gsn/Baiap2l1/Aif1/Ssh3/Lima1	16
GO:0006096	glycolytic process	11/786	105/28905	0.104762	3.8526	4.89587	0.000137186	0.00243593	0.00168545	Gapdh/Ucp2/Ddit4/App/Ier3/Pgk1/Pgam1/Nupr1/Enpp1/Prkaca/Prkaa2	11
GO:0006637	acyl-CoA metabolic process	10/786	88/28905	0.113636	4.17896	4.99335	0.000139279	0.00244603	0.00169243	Acaa2/Pdk3/Hmgcs2/Acat1/Hmgcl/Acsl4/Acot9/Dgat2/Abcd1/Acacb	10
GO:0006809	nitric oxide biosynthetic process	10/786	88/28905	0.113636	4.17896	4.99335	0.000139279	0.00244603	0.00169243	Clu/Agt/H2-M3/App/Cd36/Cyb5r3/Cyp1b1/Nos1/Mtarc2/Aif1	10
GO:0035383	thioester metabolic process	10/786	88/28905	0.113636	4.17896	4.99335	0.000139279	0.00244603	0.00169243	Acaa2/Pdk3/Hmgcs2/Acat1/Hmgcl/Acsl4/Acot9/Dgat2/Abcd1/Acacb	10
GO:0008361	regulation of cell size	17/786	223/28905	0.0762332	2.80346	4.52007	0.000140475	0.00245806	0.00170076	Sema4g/Mt3/Apoe/Rtn4/Rnd2/Twf2/Crabp2/Fn1/Tnfrsf12a/Islr2/Cdk5/Ryk/Sema6c/Myo5b/Gdi1/Cdk4/Sema4f	17
GO:0031348	negative regulation of defense response	21/786	312/28905	0.0673077	2.47523	4.38023	0.000144558	0.00252034	0.00174385	H2-D1/Grn/H2-K1/H2-Q10/Nt5e/Gpx1/Apoe/Ier3/Gstp1/Wfdc1/Htra1/Mdk/Ndfip1/H2-T23/Proc/Otop1/Pf4/Stat2/Metrnl/Smpdl3b/Lgals9	21
GO:0002486	antigen processing and presentation of endogenous peptide antigen via MHC class I via ER pathway, TAP-independent	7/786	43/28905	0.162791	5.9866	5.47099	0.000146984	0.00255339	0.00176672	H2-D1/H2-K1/H2-Q10/H2-M3/Raet1e/H2-T23/Raet1d	7
GO:0032956	regulation of actin cytoskeleton organization	23/786	359/28905	0.0640669	2.35605	4.32254	0.000148319	0.00256731	0.00177635	Tmsb4x/Rhoc/Bst2/Pycard/Cdc42ep5/Dstn/Vasp/S100a10/Sptbn1/Rnd2/Twf2/Rhod/Tac1/Tmsb15a/Prkcd/Pak3/Gsn/Sdc4/Baiap2l1/Ssh3/Lima1/Id1/Ppm1f	23
GO:0048659	smooth muscle cell proliferation	16/786	203/28905	0.0788177	2.89851	4.53831	0.000149006	0.00256995	0.00177818	Agt/Apoe/Gstp1/Id2/Tgm2/Gstp2/C3ar1/Timp3/Skp2/Ang/Pde1a/Xrcc6/Gnai2/Enpp1/Hmox1/Aif1	16
GO:0061684	chaperone-mediated autophagy	4/786	11/28905	0.363636	13.3727	6.86192	0.000153722	0.00264182	0.0018279	Clu/Lamp2/Ctsa/Hspa8	4
GO:0008037	cell recognition	14/786	163/28905	0.0858896	3.15857	4.62054	0.000155563	0.00266395	0.00184322	App/Scarb1/Cd36/Rtn4/Cd81/Pmis2/Prss55/Ndn/Hspa1l/Tnp2/Smcp/Lgals3/Folr1/Nrcam	14
GO:1903706	regulation of hemopoiesis	27/786	457/28905	0.059081	2.17269	4.2248	0.000157647	0.00268445	0.0018574	Rbp1/Cyp26b1/Hspb1/Fam210b/Dtx1/Tesc/Casp8/B2m/C1qc/Tmem176b/Fstl3/Zbtb7b/Id2/Sfrp1/Bmyc/Axl/Il7/Mdk/Ndfip1/Zfpm1/Tmem176a/Xrcc6/Pf4/Fos/H2-DMa/Gata1/Lgals9	27
GO:0060485	mesenchyme development	21/786	314/28905	0.066879	2.45946	4.34744	0.000157876	0.00268445	0.0018574	Sema4g/Frzb/Agt/Dag1/Rtn4/Fn1/Sfrp1/Timp3/Zic5/Mdk/Erbb4/Efnb1/Sema6c/Ppp3r1/Nrtn/Nrp2/Zfp703/Trip10/Folr1/Pdpn/Sema4f	21
GO:2001056	positive regulation of cysteine-type endopeptidase activity	13/786	144/28905	0.0902778	3.31995	4.66603	0.000161294	0.0027262	0.00188628	Pycard/Bcap31/Lgmn/App/Casp8/Mtch1/Bmyc/Ctsd/Bak1/Gsn/Bbc3/F2r/Ppm1f	13
GO:1902307	positive regulation of sodium ion transmembrane transport	5/786	20/28905	0.25	9.1937	6.12843	0.000162031	0.0027262	0.00188628	Atp1b2/Tesc/Atp1b1/Atp1b3/Nos1	5
GO:1905146	lysosomal protein catabolic process	5/786	20/28905	0.25	9.1937	6.12843	0.000162031	0.0027262	0.00188628	Psap/Grn/Laptm4b/Lamp2/Tpp1	5
GO:0030149	sphingolipid catabolic process	6/786	31/28905	0.193548	7.1177	5.69779	0.000163308	0.00273812	0.00189453	Psap/Gm2a/Sgpl1/Prkcd/Neu1/Smpdl3b	6
GO:0050922	negative regulation of chemotaxis	8/786	58/28905	0.137931	5.07239	5.19043	0.000166321	0.00277895	0.00192279	Sema4g/Gstp1/Gstp2/Ryk/Sema6c/Dusp3/Aif1/Sema4f	8
GO:0002476	antigen processing and presentation of endogenous peptide antigen via MHC class Ib	7/786	44/28905	0.159091	5.85054	5.38333	0.000170726	0.00282314	0.00195336	H2-D1/H2-K1/H2-Q10/H2-M3/Raet1e/H2-T23/Raet1d	7
GO:0002484	antigen processing and presentation of endogenous peptide antigen via MHC class I via ER pathway	7/786	44/28905	0.159091	5.85054	5.38333	0.000170726	0.00282314	0.00195336	H2-D1/H2-K1/H2-Q10/H2-M3/Raet1e/H2-T23/Raet1d	7
GO:1904645	response to amyloid-beta	7/786	44/28905	0.159091	5.85054	5.38333	0.000170726	0.00282314	0.00195336	Lgmn/App/Cd36/Cdk5/Abcc1/Fyn/Prnp	7
GO:0006469	negative regulation of protein kinase activity	15/786	185/28905	0.0810811	2.98174	4.52096	0.00017419	0.00287056	0.00198617	Fabp4/Hspb1/Pycard/Agt/Apoe/Gadd45b/Gstp1/Sh3bp5/Sfrp1/Cblc/Gstp2/Prkcd/Dusp3/Rgs2/Ppm1f	15
GO:0097061	dendritic spine organization	11/786	108/28905	0.101852	3.74558	4.77929	0.000176512	0.00289454	0.00200277	Lgmn/App/Apoe/Cdk5/Bhlhb9/Caprin2/Myo5b/Itga3/Pak3/Fyn/Prnp	11
GO:0016125	sterol metabolic process	14/786	165/28905	0.0848485	3.12029	4.5665	0.000176849	0.00289454	0.00200277	Cyp26b1/App/Scarb1/Npc2/Apoe/Cyb5r3/Dhcr7/Ebp/Aplp2/Hmgcs2/Cyp39a1/Dgat2/Lima1/Prkaa2	14
GO:0032602	chemokine production	12/786	127/28905	0.0944882	3.47479	4.67304	0.000186107	0.00303575	0.00210047	Pycard/App/Gstp1/Gstp2/P2ry2/Il7/Zfpm1/Aif1/Cd84/Lgals9/Usp25/Lbp	12
GO:0034329	cell junction assembly	28/786	487/28905	0.0574949	2.11436	4.14653	0.000188462	0.00306378	0.00211986	Rhoc/Cldn3/Cldn11/Cgn/Agt/App/S100a10/Fn1/Lsr/Rhod/Cdk5/Hdac7/Clstn1/Bhlhb9/Erbb4/Efnb1/Dusp3/Lrfn4/Sdc4/Rap1a/Zfp703/Rab13/Prkaca/Cldn10/Ppm1f/Itgav/Rab29/Flot1	28
GO:1903532	positive regulation of secretion by cell	24/786	389/28905	0.0616967	2.26888	4.21252	0.000189602	0.00307193	0.0021255	Agt/Nnat/Wls/S100a10/Sdc1/Rtn4/Cdk5/Tac1/Pex5l/Glul/Ang/Anxa2/P2ry2/Rab3a/Myo5b/Nmb/Plcd1/Acsl4/Adam9/Sdc4/Rab3d/Prkaca/Lgals3/Gata1	24
GO:0007162	negative regulation of cell adhesion	22/786	342/28905	0.0643275	2.36563	4.24751	0.000193466	0.00312403	0.00216155	H2-D1/H2-K1/Hspb1/H2-Q10/Dtx1/Cyp1b1/Zbtb7b/Gstp1/Lgals1/Prkcd/Mdk/Dusp3/Ndfip1/Gpnmb/H2-T23/Sdc4/Pf4/Zfp703/Lgals3/Ppm1f/Lgals9/Prnp	22
GO:0030336	negative regulation of cell migration	21/786	319/28905	0.0658307	2.42091	4.26654	0.000196018	0.00313982	0.00217248	Cd63/Sin3b/Bst2/Cldn3/Atp1b2/Dag1/Apoe/Cyp1b1/Gstp1/Sfrp1/Gstp2/Dcn/Timp1/Stk24/Serpinf1/Dpysl3/Dusp3/Idh2/Rbbp7/Aif1/Srgap3	21
GO:0007289	spermatid nucleus differentiation	6/786	32/28905	0.1875	6.89528	5.57858	0.000196402	0.00313982	0.00217248	Nectin2/H1f7/Tssk6/Tnp1/Tnp2/Prm1	6
GO:0042572	retinol metabolic process	6/786	32/28905	0.1875	6.89528	5.57858	0.000196402	0.00313982	0.00217248	Rbp1/Adh1/Cyp1b1/Aldh1a1/Dhrs7/Retsat	6
GO:0007266	Rho protein signal transduction	13/786	147/28905	0.0884354	3.25219	4.57694	0.000198115	0.00315673	0.00218417	Cdc42ep5/Apoe/Eps8l2/Rhou/Itga3/Cdc42se2/Tax1bp3/Cdc42se1/Ripor1/F2r/Arhgef2/Pdpn/Flot1	13
GO:0002711	positive regulation of T cell mediated immunity	10/786	92/28905	0.108696	3.99726	4.8141	0.000201892	0.00320629	0.00221847	H2-D1/H2-K1/H2-Q10/H2-M3/B2m/Cd81/Nectin2/Raet1e/H2-T23/Raet1d	10
GO:0150104	transport across blood-brain barrier	5/786	21/28905	0.238095	8.75591	5.94434	0.000207923	0.00327585	0.0022666	Cd36/Apoe/Abcg2/Abcc1/Slc1a5	5
GO:1901028	regulation of mitochondrial outer membrane permeabilization involved in apoptotic signaling pathway	5/786	21/28905	0.238095	8.75591	5.94434	0.000207923	0.00327585	0.0022666	Chchd10/Slc25a5/Acaa2/Ier3/Bak1	5
GO:0006935	chemotaxis	27/786	465/28905	0.0580645	2.13531	4.12636	0.000208315	0.00327585	0.0022666	Sema4g/Hspb1/Lgmn/App/Gstp1/Fn1/Pdgfra/Gstp2/C3ar1/Prkcd/Mdk/Ryk/Sema6c/Dusp3/Plgrkt/Abcc1/Pf4/Nrp2/Rab13/Aif1/Lgals3/Arhgef16/Ppm1f/Lgals9/Itgav/Sema4f/Lbp	27
GO:0008064	regulation of actin polymerization or depolymerization	14/786	168/28905	0.0833333	3.06457	4.48697	0.000213474	0.00334606	0.00231517	Tmsb4x/Pycard/Cdc42ep5/Dstn/Vasp/Sptbn1/Twf2/Tmsb15a/Prkcd/Pak3/Gsn/Baiap2l1/Ssh3/Lima1	14
GO:2001234	negative regulation of apoptotic signaling pathway	18/786	253/28905	0.0711462	2.61639	4.31737	0.000214724	0.00335472	0.00232117	Hspb1/Slc25a5/Clu/Gpx1/Acaa2/Ier3/Gstp1/Gstp2/Il7/Bak1/Gnai2/Hmox1/Wfs1/Pcgf2/Lgals3/Gata1/Fyn/Itgav	18
GO:0046209	nitric oxide metabolic process	10/786	93/28905	0.107527	3.95428	4.77086	0.000220789	0.00343831	0.002379	Clu/Agt/H2-M3/App/Cd36/Cyb5r3/Cyp1b1/Nos1/Mtarc2/Aif1	10
GO:0042330	taxis	27/786	467/28905	0.0578158	2.12617	4.10206	0.000223051	0.00346233	0.00239562	Sema4g/Hspb1/Lgmn/App/Gstp1/Fn1/Pdgfra/Gstp2/C3ar1/Prkcd/Mdk/Ryk/Sema6c/Dusp3/Plgrkt/Abcc1/Pf4/Nrp2/Rab13/Aif1/Lgals3/Arhgef16/Ppm1f/Lgals9/Itgav/Sema4f/Lbp	27
GO:0042989	sequestering of actin monomers	4/786	12/28905	0.333333	12.2583	6.52163	0.000225623	0.0034798	0.00240771	Tmsb4x/Twf2/Tmsb15a/Gsn	4
GO:1901029	negative regulation of mitochondrial outer membrane permeabilization involved in apoptotic signaling pathway	4/786	12/28905	0.333333	12.2583	6.52163	0.000225623	0.0034798	0.00240771	Slc25a5/Acaa2/Ier3/Bak1	4
GO:0007009	plasma membrane organization	14/786	169/28905	0.0828402	3.04643	4.46086	0.000227052	0.00348897	0.00241406	Psap/Clu/S100a10/Sptbn1/Sh3gl2/Prkcd/Anxa2/Rab3a/Plscr3/Gsn/Baiap2l1/Abcd1/Folr1/Flot1	14
GO:1901653	cellular response to peptide	22/786	346/28905	0.0635838	2.33828	4.18702	0.000227668	0.00348897	0.00241406	Mgarp/Agt/Lgmn/App/Cd36/Zbtb7b/Rab31/Cdk5/Ctsd/Prkcd/Stat6/Abcc1/Otop1/Gnai2/Enpp1/Rab13/Sgcb/Prkaca/Ahsg/Arhgef2/Fyn/Prnp	22
GO:0009185	ribonucleoside diphosphate metabolic process	12/786	130/28905	0.0923077	3.3946	4.57496	0.000231707	0.00353516	0.00244602	Gapdh/Nt5e/Ucp2/Ddit4/App/Ier3/Pgk1/Pgam1/Nupr1/Enpp1/Prkaca/Prkaa2	12
GO:0045927	positive regulation of growth	21/786	323/28905	0.0650155	2.39093	4.20292	0.000232151	0.00353516	0.00244602	Agt/Ccnd2/Apoe/Rnd2/Twf2/Crabp2/Fn1/Tnfrsf12a/Sfrp1/Islr2/Cacna2d2/Il7/Erbb4/Myo5b/Gdi1/Acsl4/Dio3/Wfs1/Trip10/Ppm1f/Acacb	21
GO:0099173	postsynapse organization	18/786	255/28905	0.0705882	2.59587	4.27952	0.000236477	0.00358507	0.00248055	Lgmn/App/Apoe/Mpp2/Srgn/Cdk5/Sh3gl2/Hspa8/Bhlhb9/Caprin2/Myo5b/Itga3/Pak3/Lrfn4/Nrp2/Fyn/Prnp/Nrcam	18
GO:0002700	regulation of production of molecular mediator of immune response	17/786	233/28905	0.0729614	2.68314	4.3128	0.000236919	0.00358507	0.00248055	H2-D1/Bst2/H2-K1/H2-Q10/Pycard/B2m/Cd36/Rtn4/Cd81/Litaf/Axl/Stat6/Ndfip1/Mapkapk2/H2-T23/Hmox1/Hpx	17
GO:2001238	positive regulation of extrinsic apoptotic signaling pathway	8/786	61/28905	0.131148	4.82293	4.99716	0.00023789	0.00358848	0.00248291	Itm2c/Pycard/Agt/App/Casp8/Tnfrsf12a/Sfrp1/Ppp2r1a	8
GO:0042982	amyloid precursor protein metabolic process	9/786	77/28905	0.116883	4.29835	4.84536	0.000240308	0.00361364	0.00250031	Itm2c/Clu/App/Itm2b/Apoe/Rtn4/Necab3/Adam9/Prnp	9
GO:0032609	type II interferon production	13/786	150/28905	0.0866667	3.18715	4.49012	0.000241921	0.00362453	0.00250785	H2-D1/H2-K1/H2-Q10/Pycard/H2-M3/App/Axl/Bcl3/Zfpm1/Ripk3/Enpp1/Lgals9/Prnp	13
GO:0051924	regulation of calcium ion transport	19/786	278/28905	0.0683453	2.51339	4.23911	0.000242539	0.00362453	0.00250785	Gstm7/Agt/Atp1b1/Gsto1/Cbarp/Nos1/Cacnb3/Stac2/Bak1/Ppp3r1/Nipsnap2/Gnai2/Best1/F2r/Cd84/Wfs1/Lgals3/Fyn/Prnp	19
GO:0048259	regulation of receptor-mediated endocytosis	12/786	131/28905	0.0916031	3.36868	4.5429	0.000248879	0.00370776	0.00256544	Cd63/Clu/App/B2m/Ankrd13d/Sh3gl2/Anxa2/Lrpap1/Ppp3r1/Ankrd13b/Itgav/Flot1	12
GO:0046394	carboxylic acid biosynthetic process	21/786	325/28905	0.0646154	2.37622	4.17146	0.00025232	0.00374742	0.00259288	Rbp1/Gstm7/Got2/Agt/Aldh1a1/Gsto1/Gstm4/Gstp1/Akr1a1/Gstp2/Glul/Asns/Fads3/Sds/Fads1/Hacd2/Cyp39a1/Fabp5/Abcd1/Prkaa2/Acacb	21
GO:0022411	cellular component disassembly	28/786	496/28905	0.0564516	2.076	4.04124	0.000253929	0.00375971	0.00260138	Slc25a5/Cst3/Gabarapl1/Ddit4/Cidea/Lamp2/Dstn/C1qa/C1qc/Sptbn1/Twf2/Plin2/Bmyc/Cdk5/Map1lc3b/Sh3gl2/Sqstm1/Tnp1/Gas2l1/Hspa8/Dusp3/C1qb/Gsn/Lima1/Arhgef2/Pdpn/Prkaa2/Flot1	28
GO:0030832	regulation of actin filament length	14/786	171/28905	0.0818713	3.0108	4.4092	0.00025645	0.00378539	0.00261915	Tmsb4x/Pycard/Cdc42ep5/Dstn/Vasp/Sptbn1/Twf2/Tmsb15a/Prkcd/Pak3/Gsn/Baiap2l1/Ssh3/Lima1	14
GO:0120161	regulation of cold-induced thermogenesis	13/786	151/28905	0.0860927	3.16604	4.46166	0.000258253	0.00380034	0.0026295	Fabp4/Ucp2/Cidea/Cd36/Aldh1a1/Zbtb7b/Zfp516/Stat6/Fabp5/Oma1/Id1/Tle3/Gpr3	13
GO:2001057	reactive nitrogen species metabolic process	10/786	95/28905	0.105263	3.87103	4.68618	0.000263055	0.0038384	0.00265583	Clu/Agt/H2-M3/App/Cd36/Cyb5r3/Cyp1b1/Nos1/Mtarc2/Aif1	10
GO:0010232	vascular transport	5/786	22/28905	0.227273	8.35791	5.77212	0.00026308	0.0038384	0.00265583	Cd36/Apoe/Abcg2/Abcc1/Slc1a5	5
GO:0019364	pyridine nucleotide catabolic process	11/786	113/28905	0.0973451	3.57985	4.59397	0.000263232	0.0038384	0.00265583	Gapdh/Ucp2/Ddit4/App/Ier3/Pgk1/Pgam1/Nupr1/Enpp1/Prkaca/Prkaa2	11
GO:0006721	terpenoid metabolic process	9/786	78/28905	0.115385	4.24325	4.79532	0.000265193	0.00385531	0.00266753	Rbp1/Cyp26b1/Adh1/Cyp1b1/Aldh1a1/Crabp2/Hmgcs2/Dhrs7/Retsat	9
GO:0044706	multi-multicellular organism process	16/786	214/28905	0.0747664	2.74952	4.2948	0.000271916	0.00392359	0.00271477	Grn/Ctsl/Ctsb/Cr1l/Ube2a/Maged2/Gm773/Abcg2/Timp1/Tnp2/Acsl4/Ooep/Junb/Smcp/Epn1/Lgals9	16
GO:0006457	protein folding	14/786	172/28905	0.0813953	2.9933	4.38366	0.000272336	0.00392359	0.00271477	Pdia5/Fkbp10/Grn/Hspb1/Clu/Prdx4/B2m/Fkbp11/Fkbp9/Hspa1l/Dnajb7/Cct8l1/Hspa8/H2-DMa	14
GO:0050728	negative regulation of inflammatory response	14/786	172/28905	0.0813953	2.9933	4.38366	0.000272336	0.00392359	0.00271477	Grn/Nt5e/Gpx1/Apoe/Ier3/Gstp1/Wfdc1/Mdk/Ndfip1/Proc/Pf4/Metrnl/Smpdl3b/Lgals9	14
GO:0008203	cholesterol metabolic process	13/786	152/28905	0.0855263	3.14521	4.43344	0.000275517	0.00395758	0.00273829	App/Scarb1/Npc2/Apoe/Cyb5r3/Dhcr7/Ebp/Aplp2/Hmgcs2/Cyp39a1/Dgat2/Lima1/Prkaa2	13
GO:0033002	muscle cell proliferation	19/786	281/28905	0.0676157	2.48655	4.18657	0.000277693	0.00397696	0.0027517	Agt/Ccnd2/Six5/Apoe/Gstp1/Id2/Tgm2/Gstp2/C3ar1/Timp3/Skp2/Ang/Erbb4/Pde1a/Xrcc6/Gnai2/Enpp1/Hmox1/Aif1	19
GO:0006874	intracellular calcium ion homeostasis	21/786	328/28905	0.0640244	2.35448	4.12471	0.000285458	0.00406397	0.00281191	Tnni3/Gstm7/Anxa6/Bcap31/Atp1b1/App/P2rx2/Apoe/Gsto1/Cdk5/Tgm2/Clstn1/P2ry2/Bak1/Plcd1/Marcksl1/F2r/Wfs1/Gpr3/Slc25a23/Itgav	21
GO:0016053	organic acid biosynthetic process	21/786	328/28905	0.0640244	2.35448	4.12471	0.000285458	0.00406397	0.00281191	Rbp1/Gstm7/Got2/Agt/Aldh1a1/Gsto1/Gstm4/Gstp1/Akr1a1/Gstp2/Glul/Asns/Fads3/Sds/Fads1/Hacd2/Cyp39a1/Fabp5/Abcd1/Prkaa2/Acacb	21
GO:0031099	regeneration	14/786	173/28905	0.0809249	2.976	4.35829	0.000289058	0.00410309	0.00283897	Bex1/Grn/Lamb2/Gpx1/Rtn4/Cd81/Stk24/Mdk/Erbb4/Neo1/Enpp1/Hmox1/Gata1/Folr1	14
GO:0048660	regulation of smooth muscle cell proliferation	15/786	194/28905	0.0773196	2.84341	4.30715	0.000291887	0.00413106	0.00285832	Agt/Apoe/Gstp1/Id2/Tgm2/Gstp2/C3ar1/Timp3/Skp2/Ang/Pde1a/Xrcc6/Gnai2/Hmox1/Aif1	15
GO:0030199	collagen fibril organization	8/786	63/28905	0.126984	4.66982	4.8752	0.000298308	0.00420119	0.00290685	Fkbp10/Mmp11/Cyp1b1/Col18a1/Anxa2/Serpinh1/P3h4/Colgalt1	8
GO:0070542	response to fatty acid	7/786	48/28905	0.145833	5.36299	5.0579	0.000298589	0.00420119	0.00290685	Cd36/Akr1c13/Pdk3/Cdk4/Id3/Dgat2/Hmox1	7
GO:0008406	gonad development	18/786	260/28905	0.0692308	2.54595	4.18647	0.000299462	0.00420119	0.00290685	Tsx/Sgpl1/Inha/Agt/Tesc/Prdx4/Dhh/Pdgfra/Nr5a1/Sfrp1/Nr0b1/Insl3/Lhx8/Nupr1/Rab13/Ahsg/Gata1/Itgav	18
GO:0030041	actin filament polymerization	14/786	174/28905	0.0804598	2.95889	4.33311	0.000306654	0.00428959	0.00296801	Tmsb4x/Pycard/Cdc42ep5/Vasp/Sptbn1/Twf2/Rhod/Tmsb15a/Prkcd/Pak3/Gsn/Baiap2l1/Aif1/Ssh3	14
GO:0043433	negative regulation of DNA-binding transcription factor activity	13/786	154/28905	0.0844156	3.10437	4.3777	0.000313019	0.00436593	0.00302083	Pycard/Cyp1b1/Ndn/Id2/Nr0b1/Cys1/Bcl3/Anxa4/Id3/Nupr1/Id1/Prmt2/Prnp	13
GO:0002397	MHC class I protein complex assembly	4/786	13/28905	0.307692	11.3153	6.21951	0.000318897	0.0044107	0.00305181	H2-D1/H2-K1/H2-Q10/B2m	4
GO:0002502	peptide antigen assembly with MHC class I protein complex	4/786	13/28905	0.307692	11.3153	6.21951	0.000318897	0.0044107	0.00305181	H2-D1/H2-K1/H2-Q10/B2m	4
GO:0006909	phagocytosis	17/786	239/28905	0.0711297	2.61578	4.19361	0.000318978	0.0044107	0.00305181	Anxa3/Pycard/Scarb1/Cd36/Mfge8/Rab31/Tgm2/Axl/Slc48a1/Cdc42se2/Cdc42se1/Gsn/Rap1a/Aif1/Ahsg/Itgav/Lbp	17
GO:1905897	regulation of response to endoplasmic reticulum stress	9/786	80/28905	0.1125	4.13717	4.69773	0.000321385	0.00443125	0.00306603	Clu/Bcap31/App/Serinc3/Ppp1r15a/Bak1/Nupr1/Wfs1/Usp25	9
GO:0071496	cellular response to external stimulus	21/786	331/28905	0.0634441	2.33314	4.07846	0.00032235	0.00443185	0.00306644	Tle5/Atp1a1/Gabarapl1/Dag1/Lamp2/Habp4/Plin2/Map1lc3b/Cd68/Nos1/Axl/Glul/Stk24/Asns/Sesn2/Gas2l1/Ripor1/Fads1/Fos/Folr1/Prkaa2	21
GO:0043254	regulation of protein-containing complex assembly	26/786	453/28905	0.0573951	2.1107	3.98362	0.000323503	0.00443503	0.00306864	Tmsb4x/Rhoc/Clu/Pycard/Lamp2/Cdc42ep5/Vasp/Cd36/Apoe/Sptbn1/Twf2/Tmsb15a/Prkcd/Septin8/Clip3/Bak1/Hspa8/Rab3a/Pak3/Gsn/Bbc3/Baiap2l1/Ssh3/Lgals3/Arhgef2/Epn1	26
GO:0002821	positive regulation of adaptive immune response	14/786	175/28905	0.08	2.94198	4.30812	0.000325159	0.00444117	0.00307289	H2-D1/H2-K1/H2-Q10/Pycard/H2-M3/B2m/Cd81/Nectin2/Stat6/Raet1e/H2-T23/Raet1d/H2-DMa/Hpx	14
GO:0001659	temperature homeostasis	15/786	196/28905	0.0765306	2.8144	4.2613	0.000325796	0.00444117	0.00307289	Fabp4/Ucp2/Gpx1/Cidea/Cd36/Aldh1a1/Zbtb7b/Zfp516/Sqstm1/Stat6/Fabp5/Oma1/Id1/Tle3/Gpr3	15
GO:0034219	carbohydrate transmembrane transport	12/786	135/28905	0.0888889	3.26887	4.41771	0.000328805	0.00446952	0.00309251	Slc45a4/Sort1/Gpc3/Prkcd/Sesn2/Clip3/Erbb4/Rap1a/Enpp1/Fabp5/Sgcb/Acacb	12
GO:0106106	cold-induced thermogenesis	13/786	155/28905	0.083871	3.08434	4.35016	0.000333346	0.00451848	0.00312638	Fabp4/Ucp2/Cidea/Cd36/Aldh1a1/Zbtb7b/Zfp516/Stat6/Fabp5/Oma1/Id1/Tle3/Gpr3	13
GO:2000146	negative regulation of cell motility	21/786	332/28905	0.063253	2.32612	4.06316	0.000335541	0.00453547	0.00313814	Cd63/Sin3b/Bst2/Cldn3/Atp1b2/Dag1/Apoe/Cyp1b1/Gstp1/Sfrp1/Gstp2/Dcn/Timp1/Stk24/Serpinf1/Dpysl3/Dusp3/Idh2/Rbbp7/Aif1/Srgap3	21
GO:0030517	negative regulation of axon extension	7/786	49/28905	0.142857	5.25354	4.9822	0.000340268	0.00458646	0.00317342	Sema4g/Mt3/Rtn4/Cdk5/Ryk/Sema6c/Sema4f	7
GO:0050807	regulation of synapse organization	20/786	309/28905	0.0647249	2.38025	4.07825	0.000343048	0.00461103	0.00319042	Pgrmc1/Tuba1a/Tubb5/Dag1/App/Apoe/Srgn/Cdk5/Clstn1/Hspa8/Bhlhb9/Caprin2/Myo5b/Pak3/Lrfn4/Rims4/Nrp2/Fyn/Prnp/Nrcam	20
GO:0002367	cytokine production involved in immune response	14/786	176/28905	0.0795455	2.92527	4.28329	0.000344613	0.00461915	0.00319604	H2-D1/Bst2/H2-K1/H2-Q10/Pycard/B2m/Cd36/Rtn4/Cd81/Litaf/Axl/Mapkapk2/H2-T23/Hmox1	14
GO:0009132	nucleoside diphosphate metabolic process	12/786	136/28905	0.0882353	3.24484	4.38715	0.000351877	0.0046904	0.00324533	Gapdh/Nt5e/Ucp2/Ddit4/App/Ier3/Pgk1/Pgam1/Nupr1/Enpp1/Prkaca/Prkaa2	12
GO:0032649	regulation of type II interferon production	12/786	136/28905	0.0882353	3.24484	4.38715	0.000351877	0.0046904	0.00324533	H2-D1/H2-K1/H2-Q10/Pycard/H2-M3/App/Axl/Bcl3/Zfpm1/Ripk3/Lgals9/Prnp	12
GO:0031397	negative regulation of protein ubiquitination	9/786	81/28905	0.111111	4.08609	4.65012	0.000352968	0.00469193	0.0032464	Bex3/Bex4/Bex1/Bex2/Cdk5/Sqstm1/Minar1/Sh3rf2/Fyn	9
GO:0032642	regulation of chemokine production	11/786	117/28905	0.0940171	3.45746	4.45312	0.000356279	0.00470993	0.00325885	Pycard/App/Gstp1/Gstp2/P2ry2/Il7/Zfpm1/Aif1/Cd84/Lgals9/Lbp	11
GO:0072526	pyridine-containing compound catabolic process	11/786	117/28905	0.0940171	3.45746	4.45312	0.000356279	0.00470993	0.00325885	Gapdh/Ucp2/Ddit4/App/Ier3/Pgk1/Pgam1/Nupr1/Enpp1/Prkaca/Prkaa2	11
GO:0045137	development of primary sexual characteristics	18/786	264/28905	0.0681818	2.50737	4.11357	0.00035989	0.00474464	0.00328286	Tsx/Sgpl1/Inha/Agt/Tesc/Prdx4/Dhh/Pdgfra/Nr5a1/Sfrp1/Nr0b1/Insl3/Lhx8/Nupr1/Rab13/Ahsg/Gata1/Itgav	18
GO:0002573	myeloid leukocyte differentiation	19/786	287/28905	0.0662021	2.43457	4.08351	0.000361548	0.00475347	0.00328898	Rbp1/Ucp2/Tesc/App/Casp8/C1qc/Cd81/Fstl3/Id2/Sfrp1/Bmyc/Gpc3/Ndfip1/Zfpm1/Atp6ap1/Enpp1/Junb/Fos/Gata1	19
GO:0006766	vitamin metabolic process	10/786	99/28905	0.10101	3.71463	4.52352	0.000368065	0.00482597	0.00333914	Rbp1/Cyp26b1/Gsto1/Akr1a1/Aldh1l1/Slc52a3/Pltp/Pnpo/Enpp1/Folr1	10
GO:0050873	brown fat cell differentiation	8/786	65/28905	0.123077	4.52613	4.75826	0.000370702	0.00484733	0.00335392	Fabp4/Zbtb7b/Zfp516/Fabp3/Rgs2/Metrnl/Selenbp1/Fndc5	8
GO:0002703	regulation of leukocyte mediated immunity	20/786	311/28905	0.0643087	2.36494	4.04619	0.000372659	0.00485972	0.00336249	H2-D1/Bst2/H2-K1/H2-Q10/H2-M3/B2m/Cr1l/Cd81/Nectin2/Stat6/Ndfip1/Raet1e/H2-T23/Raet1d/Ripk3/Hmox1/Cd84/Gata1/Hpx/Lgals9	20
GO:0042098	T cell proliferation	18/786	265/28905	0.0679245	2.49791	4.09556	0.000376555	0.00489725	0.00338846	H2-D1/H2-K1/H2-Q10/Pycard/Cd81/Zbtb7b/Efnb1/Ndfip1/Gpnmb/H2-T23/Sdc4/Cd151/Ripk3/Aif1/Lgals3/Lgals9/Fyn/Prnp	18
GO:0072001	renal system development	22/786	359/28905	0.0612813	2.25361	3.99602	0.000378381	0.00490774	0.00339572	Psap/Sgpl1/Lamb2/Basp1/Agt/Pdgfra/Id2/Sfrp1/Mpst/Npnt/Gpc3/C3ar1/Cited1/Cys1/Anxa4/Erbb4/Itga3/Id3/Wnt6/Ampd2/Enpp1/Wfs1	22
GO:0045732	positive regulation of protein catabolic process	15/786	199/28905	0.0753769	2.77197	4.1936	0.000382992	0.00495418	0.00342785	Clu/Bcap31/App/Apoe/Cd81/Ier3/Gpc3/Sh3d19/Ndfip1/Sh3rf2/Oaz3/Adam9/Nupr1/Wfs1/Asb9	15
GO:0042129	regulation of T cell proliferation	16/786	221/28905	0.0723982	2.66243	4.14772	0.000389344	0.00502285	0.00347536	H2-D1/H2-K1/H2-Q10/Pycard/Cd81/Zbtb7b/Efnb1/Ndfip1/Gpnmb/H2-T23/Sdc4/Ripk3/Aif1/Lgals3/Lgals9/Prnp	16
GO:0007548	sex differentiation	21/786	336/28905	0.0625	2.29843	4.00248	0.000393148	0.00505837	0.00349994	Tsx/Sgpl1/Inha/Agt/Tesc/Prdx4/Dhh/Tex15/Pdgfra/Nr5a1/Sfrp1/Nr0b1/Axl/Bak1/Insl3/Lhx8/Nupr1/Rab13/Ahsg/Gata1/Itgav	21
GO:0002704	negative regulation of leukocyte mediated immunity	10/786	100/28905	0.1	3.67748	4.48418	0.000399167	0.00512212	0.00354405	H2-D1/Bst2/H2-K1/H2-Q10/Cr1l/Ndfip1/H2-T23/Hmox1/Cd84/Lgals9	10
GO:0007204	positive regulation of cytosolic calcium ion concentration	15/786	200/28905	0.075	2.75811	4.17131	0.000403878	0.00515386	0.00356601	Agt/Bcap31/Cd36/Cib2/Cdk5/C3ar1/Tac1/Gng3/P2ry2/Cacnb3/Bak1/Nmb/F2r/Gata1/Itgav	15
GO:0002396	MHC protein complex assembly	5/786	24/28905	0.208333	7.66142	5.45829	0.000405926	0.00515386	0.00356601	H2-D1/H2-K1/H2-Q10/B2m/H2-DMa	5
GO:0002501	peptide antigen assembly with MHC protein complex	5/786	24/28905	0.208333	7.66142	5.45829	0.000405926	0.00515386	0.00356601	H2-D1/H2-K1/H2-Q10/B2m/H2-DMa	5
GO:0042759	long-chain fatty acid biosynthetic process	5/786	24/28905	0.208333	7.66142	5.45829	0.000405926	0.00515386	0.00356601	Gstm7/Gstm4/Gstp1/Gstp2/Fads1	5
GO:1902904	negative regulation of supramolecular fiber organization	14/786	179/28905	0.0782123	2.87624	4.20986	0.000409057	0.00517996	0.00358407	Tmsb4x/Clu/Apoe/Sptbn1/Twf2/Tmsb15a/Prkcd/Clip3/Gas2l1/Hspa8/Gsn/Ssh3/Lima1/Arhgef2	14
GO:0031102	neuron projection regeneration	8/786	66/28905	0.121212	4.45755	4.70155	0.000411918	0.0052025	0.00359966	Bex1/Grn/Lamb2/Rtn4/Stk24/Neo1/Enpp1/Folr1	8
GO:0045088	regulation of innate immune response	27/786	486/28905	0.0555556	2.04304	3.8771	0.000416329	0.00524444	0.00362868	H2-D1/Grn/H2-K1/H2-Q10/Pycard/Tspan6/H2-M3/Lamp2/App/Casp8/Cd36/Apoe/Rtn4/Nectin2/Sqstm1/Ifi35/Hspa8/Mapkapk2/H2-T23/Otop1/Xrcc6/Stat2/Hpx/Smpdl3b/Lgals9/Flot1/Lbp	27
GO:0046479	glycosphingolipid catabolic process	4/786	14/28905	0.285714	10.5071	5.94868	0.00043687	0.00546031	0.00377805	Psap/Gm2a/Prkcd/Neu1	4
GO:0098883	synapse pruning	4/786	14/28905	0.285714	10.5071	5.94868	0.00043687	0.00546031	0.00377805	C1qa/C1qc/Cdk5/C1qb	4
GO:1905048	regulation of metallopeptidase activity	4/786	14/28905	0.285714	10.5071	5.94868	0.00043687	0.00546031	0.00377805	Cldn3/Timp2/Timp3/Timp1	4
GO:0006959	humoral immune response	21/786	339/28905	0.0619469	2.27809	3.95754	0.000441845	0.00550818	0.00381117	H2-D1/H2-K1/H2-Q10/Gapdh/App/C1qa/B2m/Wfdc10/C1qc/Cr1l/Cd81/Cst9/Tac1/Ang/Bcl3/C1qb/H2-T23/Pf4/H2-DMa/Lgals3/Hpx	21
GO:0050920	regulation of chemotaxis	17/786	246/28905	0.0691057	2.54135	4.05909	0.000444857	0.0055314	0.00382724	Sema4g/Hspb1/Lgmn/App/Gstp1/Fn1/Pdgfra/Gstp2/C3ar1/Mdk/Ryk/Sema6c/Dusp3/Aif1/Ppm1f/Sema4f/Lbp	17
GO:0090322	regulation of superoxide metabolic process	6/786	37/28905	0.162162	5.96348	5.05091	0.000448946	0.00556785	0.00385246	Agt/App/Cd36/Gstp1/Prkcd/Gnai2	6
GO:1904951	positive regulation of establishment of protein localization	22/786	364/28905	0.0604396	2.22265	3.92473	0.000456274	0.00563597	0.00389959	Pgrmc1/Bcap31/Nnat/App/Wls/Cd81/Cdk5/Prkcd/Hspa1l/Glul/Ang/Cacnb3/Oaz3/Acsl4/Adam9/Ripor1/Bbc3/Prkaca/Edem2/Fyn/Prnp/Rab29	22
GO:0030193	regulation of blood coagulation	8/786	67/28905	0.119403	4.39102	4.64596	0.000456781	0.00563597	0.00389959	Cd36/Apoe/Pdgfra/Prkcd/Anxa2/Proc/F2r/St3gal4	8
GO:0033559	unsaturated fatty acid metabolic process	12/786	140/28905	0.0857143	3.15213	4.26766	0.000458353	0.00563698	0.00390029	Gstm7/Gpx1/Cyp1b1/Ephx1/Gstp1/Cyp2d22/Gstp2/Fads1/Fabp5/Abcd1/Pdpn/Ces2h	12
GO:0002263	cell activation involved in immune response	21/786	340/28905	0.0617647	2.27139	3.94266	0.000459205	0.00563698	0.00390029	Anxa3/Grn/Pycard/H2-M3/App/Cd81/Zbtb7b/Lgals1/Ifi35/Mdk/Bcl3/Stat6/Ndfip1/Pf4/Enpp1/Hmox1/Cd84/Lgals3/Gata1/Lgals9/Lbp	21
GO:0042632	cholesterol homeostasis	10/786	102/28905	0.0980392	3.60537	4.40698	0.000467952	0.00572416	0.0039606	Fabp4/Scarb1/Npc2/Apoe/Fabp3/Plscr3/Cyp39a1/Ampd2/Dgat2/Lima1	10
GO:0051047	positive regulation of secretion	25/786	439/28905	0.0569476	2.09424	3.86252	0.000468686	0.00572416	0.0039606	Agt/Nnat/Wls/S100a10/Sdc1/Rtn4/Cdk5/Map1lc3b/Tac1/Pex5l/Glul/Ang/Anxa2/P2ry2/Rab3a/Myo5b/Nmb/Plcd1/Acsl4/Adam9/Sdc4/Rab3d/Prkaca/Lgals3/Gata1	25
GO:0045444	fat cell differentiation	18/786	270/28905	0.0666667	2.45165	4.0067	0.000470296	0.00572928	0.00396415	Fabp4/Frzb/Mmp11/Arxes2/Gpx1/Zbtb7b/Zfp516/Pdgfra/Id2/Sort1/Sfrp1/Clip3/Fabp3/Rgs2/Enpp1/Metrnl/Selenbp1/Fndc5	18
GO:0050803	regulation of synapse structure or activity	20/786	317/28905	0.0630915	2.32018	3.95148	0.000475259	0.00576374	0.00398799	Pgrmc1/Tuba1a/Tubb5/Dag1/App/Apoe/Srgn/Cdk5/Clstn1/Hspa8/Bhlhb9/Caprin2/Myo5b/Pak3/Lrfn4/Rims4/Nrp2/Fyn/Prnp/Nrcam	20
GO:0002709	regulation of T cell mediated immunity	11/786	121/28905	0.0909091	3.34316	4.31827	0.00047552	0.00576374	0.00398799	H2-D1/H2-K1/H2-Q10/H2-M3/B2m/Cd81/Nectin2/Raet1e/H2-T23/Raet1d/Ripk3	11
GO:0010884	positive regulation of lipid storage	5/786	25/28905	0.2	7.35496	5.31465	0.000496123	0.00598332	0.00413992	Cidea/Scarb1/Cd36/Plin2/Acacb	5
GO:0030325	adrenal gland development	5/786	25/28905	0.2	7.35496	5.31465	0.000496123	0.00598332	0.00413992	Ly6e/Pdgfra/Nr5a1/Nr0b1/Mdk	5
GO:0015909	long-chain fatty acid transport	8/786	68/28905	0.117647	4.32645	4.59146	0.000505526	0.00608148	0.00420784	Fabp4/Cd36/Apoe/Plin2/Fabp3/Nmb/Abcc1/Abcd1	8
GO:1904659	glucose transmembrane transport	11/786	122/28905	0.0901639	3.31576	4.28545	0.000510052	0.00612063	0.00423493	Sort1/Gpc3/Prkcd/Sesn2/Clip3/Erbb4/Rap1a/Enpp1/Fabp5/Sgcb/Acacb	11
GO:0001822	kidney development	21/786	343/28905	0.0612245	2.25152	3.89835	0.0005149	0.00616343	0.00426454	Sgpl1/Lamb2/Basp1/Agt/Pdgfra/Id2/Sfrp1/Mpst/Npnt/Gpc3/C3ar1/Cited1/Cys1/Anxa4/Erbb4/Itga3/Id3/Wnt6/Ampd2/Enpp1/Wfs1	21
GO:0051962	positive regulation of nervous system development	23/786	392/28905	0.0586735	2.15771	3.85842	0.000517141	0.00617489	0.00427247	Bex1/Dag1/Wls/Apoe/Rtn4/Rnd2/Twf2/Crabp2/Fn1/Id2/Tnfrsf12a/Islr2/Tgm2/Serpinf1/Clstn1/Mdk/Bhlhb9/Caprin2/Myo5b/Pak3/Gdi1/Xrcc6/Rassf10	23
GO:0098581	detection of external biotic stimulus	6/786	38/28905	0.157895	5.80655	4.95695	0.00052098	0.00620533	0.00429354	H2-D1/H2-K1/H2-Q10/Scarb1/Itgav/Lbp	6
GO:0008643	carbohydrate transport	13/786	163/28905	0.0797546	2.93296	4.1376	0.000540337	0.00642	0.00444207	Slc45a4/Sort1/Gpc3/Prkcd/Sesn2/Clip3/Erbb4/Rap1a/Enpp1/Fabp5/Sgcb/Slc37a2/Acacb	13
GO:0008645	hexose transmembrane transport	11/786	123/28905	0.0894309	3.2888	4.25296	0.000546655	0.00647907	0.00448294	Sort1/Gpc3/Prkcd/Sesn2/Clip3/Erbb4/Rap1a/Enpp1/Fabp5/Sgcb/Acacb	11
GO:0072330	monocarboxylic acid biosynthetic process	16/786	228/28905	0.0701754	2.58069	4.00624	0.000548049	0.00647963	0.00448333	Rbp1/Gstm7/Agt/Aldh1a1/Gstm4/Gstp1/Gstp2/Fads3/Sds/Fads1/Hacd2/Cyp39a1/Fabp5/Abcd1/Prkaa2/Acacb	16
GO:0014032	neural crest cell development	9/786	86/28905	0.104651	3.84853	4.42303	0.00055174	0.00649138	0.00449145	Sema4g/Fn1/Erbb4/Efnb1/Sema6c/Nrtn/Nrp2/Folr1/Sema4f	9
GO:2000379	positive regulation of reactive oxygen species metabolic process	9/786	86/28905	0.104651	3.84853	4.42303	0.00055174	0.00649138	0.00449145	Agt/App/Cd36/Dcxr/Cyp1b1/Gstp1/Prkcd/Gnai2/Ripk3	9
GO:0001523	retinoid metabolic process	8/786	69/28905	0.115942	4.26375	4.53799	0.000558399	0.00652188	0.00451256	Rbp1/Cyp26b1/Adh1/Cyp1b1/Aldh1a1/Crabp2/Dhrs7/Retsat	8
GO:0070613	regulation of protein processing	8/786	69/28905	0.115942	4.26375	4.53799	0.000558399	0.00652188	0.00451256	S100a10/Ctsz/Ppp1r15a/Tnp1/Tnp2/Plgrkt/Gsn/Prkaca	8
GO:1900046	regulation of hemostasis	8/786	69/28905	0.115942	4.26375	4.53799	0.000558399	0.00652188	0.00451256	Cd36/Apoe/Pdgfra/Prkcd/Anxa2/Proc/F2r/St3gal4	8
GO:1902905	positive regulation of supramolecular fiber organization	14/786	185/28905	0.0756757	2.78296	4.06748	0.000569212	0.00663208	0.0045888	Rhoc/Pycard/App/Cdc42ep5/Dstn/Vasp/S100a10/Tac1/Gsn/Colgalt1/Sdc4/Baiap2l1/Id1/Ppm1f	14
GO:0002456	T cell mediated immunity	13/786	164/28905	0.0792683	2.91508	4.11195	0.000572572	0.00663908	0.00459365	H2-D1/Ctsh/H2-K1/H2-Q10/H2-M3/B2m/Cr1l/Cd81/Nectin2/Raet1e/H2-T23/Raet1d/Ripk3	13
GO:0010950	positive regulation of endopeptidase activity	13/786	164/28905	0.0792683	2.91508	4.11195	0.000572572	0.00663908	0.00459365	Pycard/Bcap31/Lgmn/App/Casp8/Mtch1/Bmyc/Ctsd/Bak1/Gsn/Bbc3/F2r/Ppm1f	13
GO:0007042	lysosomal lumen acidification	4/786	15/28905	0.266667	9.80662	5.70389	0.000582955	0.0066789	0.0046212	Tmem9/Creg1/Grn/Lamp2	4
GO:0030007	intracellular potassium ion homeostasis	4/786	15/28905	0.266667	9.80662	5.70389	0.000582955	0.0066789	0.0046212	Atp1b2/Atp1a1/Atp1b1/Atp1b3	4
GO:0036376	sodium ion export across plasma membrane	4/786	15/28905	0.266667	9.80662	5.70389	0.000582955	0.0066789	0.0046212	Atp1b2/Atp1a1/Atp1b1/Atp1b3	4
GO:0042590	antigen processing and presentation of exogenous peptide antigen via MHC class I	4/786	15/28905	0.266667	9.80662	5.70389	0.000582955	0.0066789	0.0046212	H2-D1/H2-K1/H2-Q10/Mpeg1	4
GO:0051764	actin crosslink formation	4/786	15/28905	0.266667	9.80662	5.70389	0.000582955	0.0066789	0.0046212	Dpysl3/Gas2l1/Baiap2l1/Aif1	4
GO:0032963	collagen metabolic process	11/786	124/28905	0.0887097	3.26228	4.2208	0.000585423	0.0066789	0.0046212	Ctsl/Mmp11/Cst3/Ctsb/Fn1/Prkcd/Serpinh1/P3h4/Rap1a/F2r/Id1	11
GO:0002764	immune response-regulating signaling pathway	27/786	497/28905	0.054326	1.99783	3.75149	0.000585723	0.0066789	0.0046212	H2-D1/Ctsh/H2-K1/H2-Q10/Pycard/Tspan6/Lamp2/App/Cd36/Rtn4/Cd81/Nectin2/C3ar1/Sqstm1/Cacnb3/Ifi35/Hspa8/Dusp3/Mapkapk2/Rap1a/Lgals3/Smpdl3b/Fyn/Prnp/Rab29/Flot1/Lbp	27
GO:0042130	negative regulation of T cell proliferation	10/786	105/28905	0.0952381	3.50236	4.29476	0.000589359	0.00670448	0.0046389	H2-D1/H2-K1/H2-Q10/Zbtb7b/Ndfip1/Gpnmb/H2-T23/Sdc4/Lgals9/Prnp	10
GO:0014850	response to muscle activity	5/786	26/28905	0.192308	7.07208	5.17873	0.000600597	0.00676476	0.00468061	Agt/Dag1/Metrnl/Fndc5/Prkaa2	5
GO:0070168	negative regulation of biomineral tissue development	5/786	26/28905	0.192308	7.07208	5.17873	0.000600597	0.00676476	0.00468061	Ecm1/Srgn/Enpp1/Ahsg/Gata1	5
GO:0150146	cell junction disassembly	5/786	26/28905	0.192308	7.07208	5.17873	0.000600597	0.00676476	0.00468061	C1qa/C1qc/Cdk5/Dusp3/C1qb	5
GO:0034381	plasma lipoprotein particle clearance	6/786	39/28905	0.153846	5.65766	4.86628	0.000601687	0.00676476	0.00468061	Scarb1/Cd36/Apoe/Anxa2/Lrpap1/Dgat2	6
GO:0046329	negative regulation of JNK cascade	6/786	39/28905	0.153846	5.65766	4.86628	0.000601687	0.00676476	0.00468061	Gstp1/Sfrp1/Gstp2/Dusp3/Sh3rf2/Cdc42se1	6
GO:0010823	negative regulation of mitochondrion organization	7/786	54/28905	0.12963	4.7671	4.63249	0.000623896	0.00696564	0.0048196	Slc25a5/Gpx1/Vat1/Acaa2/Ier3/Bak1/Oma1	7
GO:0031103	axon regeneration	7/786	54/28905	0.12963	4.7671	4.63249	0.000623896	0.00696564	0.0048196	Bex1/Grn/Lamb2/Stk24/Neo1/Enpp1/Folr1	7
GO:0045773	positive regulation of axon extension	7/786	54/28905	0.12963	4.7671	4.63249	0.000623896	0.00696564	0.0048196	Apoe/Twf2/Fn1/Tnfrsf12a/Islr2/Myo5b/Gdi1	7
GO:0006720	isoprenoid metabolic process	10/786	106/28905	0.0943396	3.46932	4.25826	0.000635191	0.00707533	0.00489549	Rbp1/Cyp26b1/Adh1/Cyp1b1/Aldh1a1/Crabp2/Hmgcs2/Dhrs7/Retsat/Dpm3	10
GO:1901605	alpha-amino acid metabolic process	15/786	209/28905	0.0717703	2.63934	3.97669	0.000640033	0.00711279	0.00492142	Ucp2/Got2/Prdx4/Cyp2d22/Mpst/Ahcy/Nos1/Glul/Asns/Acat1/Mccc2/Hmgcl/Sds/Oat/Nit2	15
GO:0001666	response to hypoxia	16/786	232/28905	0.0689655	2.53619	3.92775	0.000661489	0.00733429	0.00507468	Mt3/Mgarp/Ucp2/Ddit4/Atp1b1/Acaa2/Sod3/P2rx2/Cr1l/Rtn4/Pdk3/Bmyc/Ang/Pgk1/Hmox1/Prmt2	16
GO:0015749	monosaccharide transmembrane transport	11/786	126/28905	0.0873016	3.2105	4.15746	0.000669858	0.00741002	0.00512707	Sort1/Gpc3/Prkcd/Sesn2/Clip3/Erbb4/Rap1a/Enpp1/Fabp5/Sgcb/Acacb	11
GO:0016101	diterpenoid metabolic process	8/786	71/28905	0.112676	4.14364	4.43404	0.000677553	0.00746084	0.00516223	Rbp1/Cyp26b1/Adh1/Cyp1b1/Aldh1a1/Crabp2/Dhrs7/Retsat	8
GO:0050771	negative regulation of axonogenesis	8/786	71/28905	0.112676	4.14364	4.43404	0.000677553	0.00746084	0.00516223	Sema4g/Mt3/Rtn4/Cdk5/Ryk/Sema6c/Gdi1/Sema4f	8
GO:0002824	positive regulation of adaptive immune response based on somatic recombination of immune receptors built from immunoglobulin superfamily domains	13/786	167/28905	0.0778443	2.86271	4.03613	0.00067919	0.00746178	0.00516289	H2-D1/H2-K1/H2-Q10/H2-M3/B2m/Cd81/Nectin2/Stat6/Raet1e/H2-T23/Raet1d/H2-DMa/Hpx	13
GO:0046364	monosaccharide biosynthetic process	10/786	107/28905	0.0934579	3.4369	4.2222	0.000683926	0.00749671	0.00518705	Gapdh/Gsto1/Pgd/Akr1a1/Sesn2/Pgk1/Pgam1/Sds/Dgat2/Prkaca	10
GO:0046686	response to cadmium ion	6/786	40/28905	0.15	5.51622	4.7787	0.000691761	0.00755946	0.00523047	Mt3/Mt2/Gsn/Hmox1/Fos/Prnp	6
GO:0051348	negative regulation of transferase activity	16/786	233/28905	0.0686695	2.52531	3.90838	0.000692793	0.00755946	0.00523047	Fabp4/Hspb1/Pycard/Agt/Apoe/Gadd45b/Gstp1/Sh3bp5/Sfrp1/Cblc/Gstp2/Prkcd/Dusp3/Rgs2/Midn/Ppm1f	16
GO:0050730	regulation of peptidyl-tyrosine phosphorylation	17/786	256/28905	0.0664062	2.44208	3.87475	0.000697746	0.0075684	0.00523665	Agt/App/Cd36/Cadm4/Aplp2/Pdgfra/Sfrp1/Cblc/Prkcd/Il7/Erbb4/Prmt2/Arhgef2/Gata1/Hpx/Fyn/Prnp	17
GO:0071241	cellular response to inorganic substance	17/786	256/28905	0.0664062	2.44208	3.87475	0.000697746	0.0075684	0.00523665	Mt3/Tuba1a/Fabp4/Lgmn/B2m/Fn1/Adcy7/Id2/Slc41a1/Mt2/Gsn/Hmox1/Junb/Fos/Prnp/Slc25a23/Prkaa2	17
GO:0061462	protein localization to lysosome	7/786	55/28905	0.127273	4.68043	4.5677	0.000698331	0.0075684	0.00523665	Clu/Lamp2/Rtn4/Cd81/Sort1/Glmp/Hspa8	7
GO:0050678	regulation of epithelial cell proliferation	24/786	426/28905	0.056338	2.07182	3.7261	0.000700774	0.00757781	0.00524317	Grn/Ctsl/Gpx1/Ccnd2/B2m/Apoe/Rtn4/Ecm1/Wfdc1/Sfrp1/Bmyc/Gpc3/Col18a1/Htra1/Glul/Ang/Serpinf1/Mdk/Erbb4/Cdk4/Nupr1/Zfp703/Hmox1/Id1	24
GO:0034308	primary alcohol metabolic process	9/786	89/28905	0.101124	3.7188	4.29483	0.000709664	0.00765673	0.00529777	Rbp1/Adh1/Cyp1b1/Aldh1a1/Akr1c13/Akr1a1/Dhrs7/Retsat/Slc37a2	9
GO:0048145	regulation of fibroblast proliferation	11/786	127/28905	0.0866142	3.18522	4.12626	0.000715731	0.00770492	0.00533111	Agt/Fth1/Gstp1/Fn1/Pdgfra/Sfrp1/Bmyc/Anxa2/Cdk4/Kmt2c/Nupr1	11
GO:0050670	regulation of lymphocyte proliferation	18/786	280/28905	0.0642857	2.36409	3.83479	0.000719565	0.00770697	0.00533253	H2-D1/H2-K1/H2-Q10/Pycard/Cd81/Zbtb7b/Tac1/Il7/Efnb1/Ndfip1/Gpnmb/H2-T23/Sdc4/Ripk3/Aif1/Lgals3/Lgals9/Prnp	18
GO:0010954	positive regulation of protein processing	5/786	27/28905	0.185185	6.81015	5.04982	0.000720727	0.00770697	0.00533253	S100a10/Tnp1/Tnp2/Plgrkt/Gsn	5
GO:0032930	positive regulation of superoxide anion generation	5/786	27/28905	0.185185	6.81015	5.04982	0.000720727	0.00770697	0.00533253	Agt/App/Gstp1/Prkcd/Gnai2	5
GO:0019216	regulation of lipid metabolic process	22/786	377/28905	0.0583554	2.14601	3.74467	0.000727572	0.0077507	0.00536279	Psap/Atp1a1/Agt/Cidea/Scarb1/Dhh/Apoe/Dhcr7/Pdk3/Id2/Lsr/Nr0b1/Prkcd/Erbb4/Fabp3/Idh1/Acsl4/Dgat2/Fabp5/Abcd1/Prkaa2/Acacb	22
GO:1904062	regulation of monoatomic cation transmembrane transport	20/786	328/28905	0.0609756	2.24237	3.78328	0.000728037	0.0077507	0.00536279	Cd63/Gstm7/Fgf11/Atp1b2/Tesc/Atp1b1/App/Gnb2/Gsto1/Atp1b3/Cbarp/Nos1/Cacnb3/Stac2/Bak1/Ppp3r1/Nipsnap2/F2r/Fyn/Prnp	20
GO:0006801	superoxide metabolic process	8/786	72/28905	0.111111	4.08609	4.38349	0.00074437	0.00785507	0.005435	Mt3/Agt/App/Sod3/Cd36/Gstp1/Prkcd/Gnai2	8
GO:0046640	regulation of alpha-beta T cell proliferation	8/786	72/28905	0.111111	4.08609	4.38349	0.00074437	0.00785507	0.005435	H2-D1/H2-K1/H2-Q10/Cd81/Zbtb7b/Ndfip1/H2-T23/Lgals9	8
GO:0050818	regulation of coagulation	8/786	72/28905	0.111111	4.08609	4.38349	0.00074437	0.00785507	0.005435	Cd36/Apoe/Pdgfra/Prkcd/Anxa2/Proc/F2r/St3gal4	8
GO:0090559	regulation of membrane permeability	8/786	72/28905	0.111111	4.08609	4.38349	0.00074437	0.00785507	0.005435	Cldn3/Chchd10/Slc25a5/Laptm4b/Acaa2/Ier3/Bak1/Lbp	8
GO:0030833	regulation of actin filament polymerization	12/786	148/28905	0.0810811	2.98174	4.04107	0.000753924	0.00793847	0.00549271	Tmsb4x/Pycard/Cdc42ep5/Vasp/Sptbn1/Twf2/Tmsb15a/Prkcd/Pak3/Gsn/Baiap2l1/Ssh3	12
GO:0050679	positive regulation of epithelial cell proliferation	16/786	235/28905	0.0680851	2.50382	3.86995	0.000759209	0.00793946	0.0054934	Grn/Ccnd2/Rtn4/Ecm1/Sfrp1/Bmyc/Col18a1/Htra1/Glul/Ang/Mdk/Erbb4/Cdk4/Zfp703/Hmox1/Id1	16
GO:0051044	positive regulation of membrane protein ectodomain proteolysis	4/786	16/28905	0.25	9.1937	5.48106	0.000760617	0.00793946	0.0054934	App/Apoe/Sh3d19/Adam9	4
GO:0110096	cellular response to aldehyde	4/786	16/28905	0.25	9.1937	5.48106	0.000760617	0.00793946	0.0054934	Esd/Aldh1a1/Akr1a1/Aldh2	4
GO:1902950	regulation of dendritic spine maintenance	4/786	16/28905	0.25	9.1937	5.48106	0.000760617	0.00793946	0.0054934	App/Apoe/Fyn/Prnp	4
GO:0070664	negative regulation of leukocyte proliferation	11/786	128/28905	0.0859375	3.16034	4.09537	0.000764184	0.00795942	0.00550721	H2-D1/H2-K1/H2-Q10/Zbtb7b/Gstp1/Ndfip1/Gpnmb/H2-T23/Sdc4/Lgals9/Prnp	11
GO:0034331	cell junction maintenance	7/786	56/28905	0.125	4.59685	4.50445	0.000779624	0.0081027	0.00560634	Grn/Cldn3/Chchd10/Mpp2/Sort1/Rab3a/F2r	7
GO:0032409	regulation of transporter activity	16/786	236/28905	0.0677966	2.49321	3.85088	0.000794402	0.0082385	0.00570031	Gstm7/Fgf11/Atp1b2/Tesc/Atp1b1/App/Gsto1/Atp1b3/Cbarp/Prkcd/Cacnb3/Stac2/Ndfip1/Nipsnap2/Syngr3/Prnp	16
GO:1903317	regulation of protein maturation	8/786	73/28905	0.109589	4.03012	4.33385	0.000816386	0.00844828	0.00584545	S100a10/Ctsz/Ppp1r15a/Tnp1/Tnp2/Plgrkt/Gsn/Prkaca	8
GO:0019318	hexose metabolic process	17/786	260/28905	0.0653846	2.40451	3.80344	0.000828905	0.00855942	0.00592235	Fuca2/Gapdh/Dcxr/Aldh1a1/Pmm1/Pdk3/Fuca1/Sesn2/Pgk1/Pgam1/Sds/Dgat2/Fabp5/Midn/Prkaca/Oma1/Acacb	17
GO:0009991	response to extracellular stimulus	25/786	457/28905	0.0547046	2.01175	3.64499	0.000834059	0.00857616	0.00593393	Pcsk1n/Mt3/Rbp1/Tle5/Gabarapl1/Lamp2/Apoe/Plin2/Map1lc3b/Cd68/Ahcy/Axl/Glul/Stk24/Asns/Sesn2/Gas2l1/Ripor1/Fads1/Enpp1/Fos/Oma1/Folr1/Prkaa2/Acacb	25
GO:0046323	glucose import	9/786	91/28905	0.0989011	3.63707	4.21241	0.00083409	0.00857616	0.00593393	Sort1/Gpc3/Prkcd/Sesn2/Erbb4/Rap1a/Enpp1/Sgcb/Acacb	9
GO:0032469	endoplasmic reticulum calcium ion homeostasis	5/786	28/28905	0.178571	6.56693	4.9273	0.000857935	0.00874657	0.00605185	Bcap31/App/Tgm2/Bak1/Wfs1	5
GO:0046184	aldehyde biosynthetic process	5/786	28/28905	0.178571	6.56693	4.9273	0.000857935	0.00874657	0.00605185	Gapdh/Adh1/Pgk1/Pgam1/Pnpo	5
GO:0071276	cellular response to cadmium ion	5/786	28/28905	0.178571	6.56693	4.9273	0.000857935	0.00874657	0.00605185	Mt3/Mt2/Gsn/Hmox1/Fos	5
GO:0097062	dendritic spine maintenance	5/786	28/28905	0.178571	6.56693	4.9273	0.000857935	0.00874657	0.00605185	App/Apoe/Itga3/Fyn/Prnp	5
GO:0097009	energy homeostasis	11/786	130/28905	0.0846154	3.11171	4.0345	0.000869275	0.00884345	0.00611888	Pcsk1n/Prcp/Cd36/Apoe/Sqstm1/Ampd2/Enpp1/Oma1/Metrnl/Prkaa2/Acacb	11
GO:0032944	regulation of mononuclear cell proliferation	18/786	285/28905	0.0631579	2.32262	3.75157	0.000881931	0.00895327	0.00619486	H2-D1/H2-K1/H2-Q10/Pycard/Cd81/Zbtb7b/Tac1/Il7/Efnb1/Ndfip1/Gpnmb/H2-T23/Sdc4/Ripk3/Aif1/Lgals3/Lgals9/Prnp	18
GO:0048662	negative regulation of smooth muscle cell proliferation	8/786	74/28905	0.108108	3.97566	4.28508	0.000893891	0.00901803	0.00623967	Agt/Apoe/Gstp1/Gstp2/Timp3/Ang/Hmox1/Aif1	8
GO:0007338	single fertilization	13/786	172/28905	0.0755814	2.77949	3.91345	0.000893932	0.00901803	0.00623967	Mfge8/Pmis2/Prss55/Gm773/Hspa1l/Rab3a/Tnp2/Kmt2c/Trim36/Hps1/Iqcf1/Smcp/Folr1	13
GO:0120254	olefinic compound metabolic process	13/786	172/28905	0.0755814	2.77949	3.91345	0.000893932	0.00901803	0.00623967	Rbp1/Gstm7/Gpx1/Adh1/Cyp1b1/Aldh1a1/Ephx1/Gstp1/Cyp2d22/Gstp2/Dhrs7/Retsat/Fads1	13
GO:0035023	regulation of Rho protein signal transduction	9/786	92/28905	0.0978261	3.59754	4.17207	0.000902642	0.00906788	0.00627416	Apoe/Eps8l2/Itga3/Cdc42se2/Cdc42se1/Ripor1/F2r/Arhgef2/Flot1	9
GO:1903321	negative regulation of protein modification by small protein conjugation or removal	9/786	92/28905	0.0978261	3.59754	4.17207	0.000902642	0.00906788	0.00627416	Bex3/Bex4/Bex1/Bex2/Cdk5/Sqstm1/Minar1/Sh3rf2/Fyn	9
GO:0002706	regulation of lymphocyte mediated immunity	16/786	239/28905	0.0669456	2.46191	3.79426	0.000908431	0.00910702	0.00630124	H2-D1/H2-K1/H2-Q10/H2-M3/B2m/Cr1l/Cd81/Nectin2/Stat6/Ndfip1/Raet1e/H2-T23/Raet1d/Ripk3/Hpx/Lgals9	16
GO:0002757	immune response-activating signaling pathway	26/786	486/28905	0.0534979	1.96738	3.59583	0.00091646	0.00916841	0.00634372	H2-D1/H2-K1/H2-Q10/Pycard/Tspan6/Lamp2/App/Cd36/Rtn4/Cd81/Nectin2/C3ar1/Sqstm1/Cacnb3/Ifi35/Hspa8/Dusp3/Mapkapk2/Rap1a/Lgals3/Smpdl3b/Fyn/Prnp/Rab29/Flot1/Lbp	26
GO:0007611	learning or memory	20/786	335/28905	0.0597015	2.19551	3.67969	0.000943285	0.0094172	0.00651586	Pgrmc1/Tuba1a/Gm2a/Nptx2/Agt/Lgmn/App/Ccnd2/B2m/Foxo6/Apoe/Cdk5/Tac1/Atp8a1/Serpinf1/Mdk/Bhlhb9/Itga3/Lhx8/Prnp	20
GO:0048144	fibroblast proliferation	12/786	152/28905	0.0789474	2.90327	3.93343	0.000953129	0.00949577	0.00657022	Gpx1/Agt/Fth1/Gstp1/Fn1/Pdgfra/Sfrp1/Bmyc/Anxa2/Cdk4/Kmt2c/Nupr1	12
GO:0055089	fatty acid homeostasis	4/786	17/28905	0.235294	8.6529	5.27694	0.00097336	0.00966455	0.00668701	Apoe/Dgat2/Abcd1/Prkaa2	4
GO:0015914	phospholipid transport	9/786	93/28905	0.0967742	3.55885	4.13229	0.000975697	0.00966455	0.00668701	Scarb1/Apoe/Prkcd/Atp8a1/Prelid3a/Abcc1/Pltp/Plscr3/Slc66a2	9
GO:0002720	positive regulation of cytokine production involved in immune response	10/786	112/28905	0.0892857	3.28347	4.04809	0.000976154	0.00966455	0.00668701	H2-D1/H2-K1/H2-Q10/Pycard/B2m/Cd36/Rtn4/Cd81/Mapkapk2/H2-T23	10
GO:0002366	leukocyte activation involved in immune response	20/786	336/28905	0.0595238	2.18898	3.6651	0.000978104	0.00966455	0.00668701	Anxa3/Grn/Pycard/H2-M3/Cd81/Zbtb7b/Lgals1/Ifi35/Mdk/Bcl3/Stat6/Ndfip1/Pf4/Enpp1/Hmox1/Cd84/Lgals3/Gata1/Lgals9/Lbp	20
GO:0050777	negative regulation of immune response	16/786	241/28905	0.06639	2.44148	3.75698	0.000991934	0.00978112	0.00676766	H2-D1/Grn/H2-K1/H2-Q10/Gpx1/Cr1l/Zbtb7b/Stat6/Ndfip1/H2-T23/Otop1/Pf4/Stat2/Lgals3/Smpdl3b/Lgals9	16
GO:0031341	regulation of cell killing	12/786	153/28905	0.0784314	2.8843	3.90708	0.00100925	0.0099112	0.00685767	H2-D1/H2-K1/H2-Q10/H2-M3/B2m/Cr1l/Nectin2/Raet1e/H2-T23/Raet1d/Ripk3/Lgals9	12
GO:1904064	positive regulation of cation transmembrane transport	12/786	153/28905	0.0784314	2.8843	3.90708	0.00100925	0.0099112	0.00685767	Gstm7/Atp1b2/Tesc/Atp1b1/Gsto1/Atp1b3/Nos1/Stac2/Bak1/Ppp3r1/Nipsnap2/F2r	12
GO:0097345	mitochondrial outer membrane permeabilization	5/786	29/28905	0.172414	6.34048	4.81062	0.00101368	0.0099143	0.00685981	Chchd10/Slc25a5/Acaa2/Ier3/Bak1	5
GO:1903319	positive regulation of protein maturation	5/786	29/28905	0.172414	6.34048	4.81062	0.00101368	0.0099143	0.00685981	S100a10/Tnp1/Tnp2/Plgrkt/Gsn	5
GO:0030261	chromosome condensation	6/786	43/28905	0.139535	5.13137	4.53268	0.00102549	0.00992891	0.00686992	H1f0/H1f7/Prm1/Prm2/Prm3/H1f2	6
GO:0038179	neurotrophin signaling pathway	6/786	43/28905	0.139535	5.13137	4.53268	0.00102549	0.00992891	0.00686992	Bex1/Ddit4/Agt/Ndn/Sort1/Rap1a	6
GO:0043277	apoptotic cell clearance	6/786	43/28905	0.139535	5.13137	4.53268	0.00102549	0.00992891	0.00686992	Scarb1/Cd36/Mfge8/Tgm2/Axl/Itgav	6
GO:0050919	negative chemotaxis	6/786	43/28905	0.139535	5.13137	4.53268	0.00102549	0.00992891	0.00686992	Sema4g/Ryk/Sema6c/Nrp2/Itgav/Sema4f	6
GO:0055078	sodium ion homeostasis	6/786	43/28905	0.139535	5.13137	4.53268	0.00102549	0.00992891	0.00686992	Atp1b2/Atp1a1/Agt/Tesc/Atp1b1/Atp1b3	6
GO:0030098	lymphocyte differentiation	26/786	490/28905	0.0530612	1.95132	3.55091	0.0010306	0.00995834	0.00689028	Psap/Ctsl/Cyp26b1/Hspb1/Slc25a5/Dtx1/Tpd52/B2m/Zbtb7b/Id2/Sfrp1/Lgals1/Axl/Hdac7/Il7/Mdk/Bak1/Bcl3/Stat6/Ndfip1/Xrcc6/Pf4/Ripk3/Enpp1/H2-DMa/Lgals9	26
GO:0008630	intrinsic apoptotic signaling pathway in response to DNA damage	10/786	113/28905	0.0884956	3.25441	4.01445	0.00104537	0.0100808	0.00697501	Clu/Pycard/Ddit4/Ier3/Bak1/Bcl3/Crip1/Bbc3/Nupr1/Hmox1	10
GO:0050768	negative regulation of neurogenesis	13/786	175/28905	0.0742857	2.73184	3.84194	0.00104818	0.0100876	0.00697975	Sema4g/Mt3/B2m/Rtn4/Id2/Cdk5/Ryk/Sema6c/Gdi1/Idh2/Id1/Arhgef2/Sema4f	13
GO:1903035	negative regulation of response to wounding	9/786	94/28905	0.0957447	3.52099	4.09305	0.00105347	0.0101184	0.00700102	Cldn3/Apoe/Wfdc1/Pdgfra/Prkcd/Anxa2/Mdk/Proc/Neo1	9
GO:0002455	humoral immune response mediated by circulating immunoglobulin	7/786	59/28905	0.118644	4.36311	4.3233	0.0010691	0.0102481	0.00709074	C1qa/C1qc/Cr1l/Cd81/Bcl3/C1qb/Hpx	7
GO:2000116	regulation of cysteine-type endopeptidase activity	15/786	220/28905	0.0681818	2.50737	3.75228	0.00107964	0.0103285	0.00714637	Cst3/Pycard/Gpx1/Bcap31/Lgmn/App/Casp8/Mtch1/Bmyc/Ctsd/Bak1/Gsn/Bbc3/F2r/Ppm1f	15
GO:0031668	cellular response to extracellular stimulus	17/786	267/28905	0.0636704	2.34147	3.68175	0.00110924	0.0105719	0.00731482	Tle5/Gabarapl1/Lamp2/Plin2/Map1lc3b/Cd68/Axl/Glul/Stk24/Asns/Sesn2/Gas2l1/Ripor1/Fads1/Fos/Folr1/Prkaa2	17
GO:0002699	positive regulation of immune effector process	19/786	315/28905	0.0603175	2.21816	3.63449	0.00110948	0.0105719	0.00731482	H2-D1/H2-K1/H2-Q10/Pycard/H2-M3/B2m/Cd36/Rtn4/Cd81/Nectin2/Stat6/Raet1e/Mapkapk2/H2-T23/Raet1d/Rap1a/Gata1/Hpx/Lbp	19
GO:0014812	muscle cell migration	11/786	134/28905	0.0820896	3.01883	3.9162	0.0011155	0.0106083	0.00733997	Tmsb4x/Agt/Cyp1b1/Gstp1/Plekho1/S100a11/Gstp2/P2ry2/Mdk/Enpp1/Aif1	11
GO:0043648	dicarboxylic acid metabolic process	9/786	95/28905	0.0947368	3.48393	4.05434	0.00113619	0.0107837	0.00746138	Got2/Me2/Grhpr/Glul/Aldh1l1/Idh1/Folr1/Oat/Nit2	9
GO:0002460	adaptive immune response based on somatic recombination of immune receptors built from immunoglobulin superfamily domains	26/786	494/28905	0.0526316	1.93552	3.5064	0.00115687	0.0109458	0.00757353	H2-D1/Ctsh/H2-K1/H2-Q10/H2-M3/C1qa/B2m/C1qc/Cr1l/Cd81/Zbtb7b/Nectin2/C3ar1/Prkcd/Bcl3/Stat6/Ndfip1/Raet1e/C1qb/H2-T23/Raet1d/Pf4/Ripk3/Enpp1/H2-DMa/Hpx	26
GO:0038084	vascular endothelial growth factor signaling pathway	6/786	44/28905	0.136364	5.01475	4.45573	0.00116046	0.0109458	0.00757353	Cd63/Hspb1/Cadm4/Pdgfra/Dcn/Nrp2	6
GO:1901568	fatty acid derivative metabolic process	6/786	44/28905	0.136364	5.01475	4.45573	0.00116046	0.0109458	0.00757353	Hmgcs2/Acat1/Hmgcl/Acsl4/Dgat2/Abcd1	6
GO:0046633	alpha-beta T cell proliferation	8/786	77/28905	0.103896	3.82076	4.14376	0.00116237	0.0109458	0.00757353	H2-D1/H2-K1/H2-Q10/Cd81/Zbtb7b/Ndfip1/H2-T23/Lgals9	8
GO:0051090	regulation of DNA-binding transcription factor activity	22/786	391/28905	0.056266	2.06917	3.55874	0.00116641	0.0109624	0.007585	Anxa3/Clu/Pycard/App/Cd36/Cyp1b1/Ndn/Id2/Nr0b1/Cys1/Bcl3/Anxa4/Id3/Ripk3/Nupr1/Enpp1/Hmgn3/Cd84/Id1/Prmt2/Arhgef2/Prnp	22
GO:0006826	iron ion transport	7/786	60/28905	0.116667	4.29039	4.26559	0.00118235	0.011069	0.00765875	Slc22a17/Fth1/B2m/Scara5/Nos1/Slc48a1/Hpx	7
GO:1900271	regulation of long-term synaptic potentiation	7/786	60/28905	0.116667	4.29039	4.26559	0.00118235	0.011069	0.00765875	Lgmn/App/Apoe/Sqstm1/Nos1/Rab3a/Prnp	7
GO:0001910	regulation of leukocyte mediated cytotoxicity	11/786	135/28905	0.0814815	2.99647	3.88731	0.00118529	0.011075	0.00766288	H2-D1/H2-K1/H2-Q10/H2-M3/B2m/Nectin2/Raet1e/H2-T23/Raet1d/Ripk3/Lgals9	11
GO:0015850	organic hydroxy compound transport	19/786	317/28905	0.0599369	2.20417	3.60425	0.00119434	0.0111305	0.00770131	Slc16a3/Agt/Scarb1/Npc2/Cd36/Apoe/Rtn4/Slc44a1/Tgm2/Tac1/Nos1/Anxa2/Rab3a/Plcd1/Pltp/Slc10a2/Lima1/Lgals3/Acacb	19
GO:0019395	fatty acid oxidation	10/786	115/28905	0.0869565	3.19781	3.94828	0.00119586	0.0111305	0.00770131	Acaa2/Echs1/Sesn2/Fabp3/Etfb/Acat1/Dgat2/Abcd1/Hao2/Acacb	10
GO:0010001	glial cell differentiation	18/786	293/28905	0.0614334	2.2592	3.62198	0.0012067	0.0111881	0.00774119	Tuba1a/Grn/Lamb2/Clu/Dtx1/Agt/Dag1/App/Dhh/C1qa/Rtn4/Id2/Cdk5/Mdk/Abcc1/Ppp3r1/Ncmap/Enpp1	18
GO:0032386	regulation of intracellular transport	18/786	293/28905	0.0614334	2.2592	3.62198	0.0012067	0.0111881	0.00774119	Txn1/Bcap31/Ifi27/Os9/Cd36/Cd81/Ier3/Cabp1/Cdk5/Prkcd/Anxa2/Septin8/Oaz3/Ripor1/Reep6/Prkaca/Edem2/Rab29	18
GO:0010594	regulation of endothelial cell migration	13/786	178/28905	0.0730337	2.6858	3.77191	0.00122406	0.0112682	0.00779656	Anxa3/Grn/Hspb1/Prcp/Agt/Lgmn/Apoe/Col18a1/Dcn/Hdac7/Glul/Serpinf1/Hmox1	13
GO:1901874	negative regulation of post-translational protein modification	9/786	96/28905	0.09375	3.44764	4.01614	0.00122408	0.0112682	0.00779656	Bex3/Bex4/Bex1/Bex2/Cdk5/Sqstm1/Minar1/Sh3rf2/Fyn	9
GO:0035337	fatty-acyl-CoA metabolic process	4/786	18/28905	0.222222	8.17218	5.08893	0.0012247	0.0112682	0.00779656	Acat1/Acsl4/Dgat2/Abcd1	4
GO:1900221	regulation of amyloid-beta clearance	4/786	18/28905	0.222222	8.17218	5.08893	0.0012247	0.0112682	0.00779656	Clu/App/Apoe/Lrpap1	4
GO:1901606	alpha-amino acid catabolic process	8/786	78/28905	0.102564	3.77178	4.09823	0.0012649	0.0116159	0.00803714	Got2/Ahcy/Nos1/Acat1/Mccc2/Hmgcl/Sds/Oat	8
GO:0050830	defense response to Gram-positive bacterium	14/786	201/28905	0.0696517	2.56143	3.71398	0.00127573	0.011693	0.00809048	H2-D1/H2-K1/H2-Q10/Pycard/Mpeg1/App/B2m/Cd36/Tac1/Ang/H2-T23/Defb19/Lyz1/Lbp	14
GO:0035924	cellular response to vascular endothelial growth factor stimulus	7/786	61/28905	0.114754	4.22006	4.20912	0.00130478	0.0119262	0.00825184	Cd63/Hspb1/Cadm4/Pdgfra/Dcn/Mapkapk2/Nrp2	7
GO:0010935	regulation of macrophage cytokine production	6/786	45/28905	0.133333	4.90331	4.38108	0.00130861	0.0119262	0.00825184	Pycard/Cd36/Rtn4/Litaf/Axl/Mapkapk2	6
GO:0014823	response to activity	6/786	45/28905	0.133333	4.90331	4.38108	0.00130861	0.0119262	0.00825184	Agt/Dag1/Anxa2/Metrnl/Fndc5/Prkaa2	6
GO:0048864	stem cell development	9/786	97/28905	0.0927835	3.4121	3.97845	0.00131737	0.0119834	0.00829141	Sema4g/Fn1/Erbb4/Efnb1/Sema6c/Nrtn/Nrp2/Folr1/Sema4f	9
GO:0050867	positive regulation of cell activation	23/786	421/28905	0.0546318	2.00908	3.48702	0.00134417	0.012204	0.00844409	H2-D1/H2-K1/H2-Q10/Pycard/B2m/Cd81/Zbtb7b/Nectin2/Lgals1/Tac1/Axl/Il7/Mdk/Efnb1/Stat6/H2-T23/Xrcc6/Hps1/Aif1/H2-DMa/Pdpn/Lgals9/Lbp	23
GO:0007565	female pregnancy	13/786	180/28905	0.0722222	2.65596	3.72603	0.00135445	0.0122742	0.00849267	Grn/Ctsl/Ctsb/Cr1l/Ube2a/Maged2/Abcg2/Timp1/Acsl4/Ooep/Junb/Epn1/Lgals9	13
GO:1901264	carbohydrate derivative transport	8/786	79/28905	0.101266	3.72403	4.05344	0.00137451	0.012384	0.00856863	Psap/Slc25a5/Scarb1/Slc35b2/Pltp/Slc25a23/Slc37a2/Lbp	8
GO:1901657	glycosyl compound metabolic process	8/786	79/28905	0.101266	3.72403	4.05344	0.00137451	0.012384	0.00856863	Fuca2/Nt5e/Akr1c13/Akr1a1/Ahcy/Abcg2/Fuca1/Naga	8
GO:0002237	response to molecule of bacterial origin	23/786	422/28905	0.0545024	2.00431	3.47475	0.00138623	0.012384	0.00856863	Pycard/H2-M3/Scarb1/B2m/Cd36/Gstp1/Litaf/Mgst1/Cd68/Nos1/Cited1/Axl/Mapkapk2/Cdk4/Plscr3/Adam9/Pf4/F2r/Cd84/Gata1/Lgals9/Itgav/Lbp	23
GO:0032928	regulation of superoxide anion generation	5/786	31/28905	0.16129	5.93142	4.59293	0.0013868	0.012384	0.00856863	Agt/App/Gstp1/Prkcd/Gnai2	5
GO:0090594	inflammatory response to wounding	5/786	31/28905	0.16129	5.93142	4.59293	0.0013868	0.012384	0.00856863	Grn/Timp1/Mdk/Hmox1/F2r	5
GO:0099558	maintenance of synapse structure	5/786	31/28905	0.16129	5.93142	4.59293	0.0013868	0.012384	0.00856863	Grn/Chchd10/Mpp2/Sort1/Rab3a	5
GO:1901021	positive regulation of calcium ion transmembrane transporter activity	5/786	31/28905	0.16129	5.93142	4.59293	0.0013868	0.012384	0.00856863	Gstm7/Atp1b1/Gsto1/Stac2/Nipsnap2	5
GO:0070371	ERK1 and ERK2 cascade	21/786	371/28905	0.0566038	2.08159	3.50558	0.00138715	0.012384	0.00856863	Mt3/Ctsh/Pycard/Agt/App/Cd36/Apoe/Gstp1/Fn1/Pdgfra/Bmyc/Npnt/Gstp2/Erbb4/Dusp3/Gpnmb/Rap1b/Gnai2/Rap1a/F2r/Itgav	21
GO:0006898	receptor-mediated endocytosis	17/786	273/28905	0.0622711	2.29001	3.58045	0.00140999	0.0125299	0.00866954	Cd63/Clu/App/B2m/Cd36/Apoe/Sdc1/Cd81/Ankrd13d/Rab31/Sh3gl2/Anxa2/Lrpap1/Ppp3r1/Ankrd13b/Itgav/Flot1	17
GO:0002696	positive regulation of leukocyte activation	22/786	397/28905	0.0554156	2.0379	3.48143	0.00141493	0.0125299	0.00866954	H2-D1/H2-K1/H2-Q10/Pycard/B2m/Cd81/Zbtb7b/Nectin2/Lgals1/Tac1/Axl/Il7/Mdk/Efnb1/Stat6/H2-T23/Xrcc6/Hps1/Aif1/H2-DMa/Lgals9/Lbp	22
GO:0042063	gliogenesis	22/786	397/28905	0.0554156	2.0379	3.48143	0.00141493	0.0125299	0.00866954	Tuba1a/Grn/Lamb2/Atp1b2/Clu/Dtx1/Agt/Dag1/App/Dhh/C1qa/Rtn4/Fn1/Ndn/Id2/Cdk5/Mdk/Idh2/Abcc1/Ppp3r1/Ncmap/Enpp1	22
GO:0009063	amino acid catabolic process	9/786	98/28905	0.0918367	3.37728	3.94125	0.00141631	0.0125299	0.00866954	Got2/Ahcy/Nos1/Etfb/Acat1/Mccc2/Hmgcl/Sds/Oat	9
GO:0002526	acute inflammatory response	11/786	138/28905	0.0797101	2.93133	3.80223	0.00141651	0.0125299	0.00866954	H2-D1/H2-K1/H2-Q10/Prcp/Gstp1/Fn1/Tac1/H2-T23/Nupr1/Ahsg/Lbp	11
GO:0042692	muscle cell differentiation	25/786	476/28905	0.052521	1.93145	3.42588	0.00146694	0.0129521	0.00896171	Tmsb4x/Pld3/Cyp26b1/Lamb2/Gpx1/Agt/Myoz2/Ccnd2/P2rx2/Cd81/Pdgfra/Id2/Sort1/Plekho1/Npnt/Cacna2d2/Tnnt1/Csrp2/Ntn3/Rgs2/Rbpms2/Neo1/Sgcb/Trip10/Flot1	25
GO:0051180	vitamin transport	6/786	46/28905	0.130435	4.79671	4.3086	0.00147077	0.0129622	0.00896867	Tcn2/Scarb1/Abcg2/Slc52a3/Abcc1/Folr1	6
GO:0030323	respiratory tube development	16/786	251/28905	0.063745	2.34421	3.57604	0.00151372	0.0132363	0.00915835	Ctsh/Dag1/Ctsz/Dhcr7/Traf4/Pdgfra/Gpc3/Pkdcc/Hs6st1/Anxa2/Rab3a/Itga3/Ppp3r1/Hps1/Id1/Pdpn	16
GO:0033194	response to hydroperoxide	4/786	19/28905	0.210526	7.74207	4.91492	0.00151814	0.0132363	0.00915835	Gpx1/Cd36/Mgst1/Prkcd	4
GO:1901570	fatty acid derivative biosynthetic process	4/786	19/28905	0.210526	7.74207	4.91492	0.00151814	0.0132363	0.00915835	Hmgcs2/Acat1/Hmgcl/Acsl4	4
GO:1902430	negative regulation of amyloid-beta formation	4/786	19/28905	0.210526	7.74207	4.91492	0.00151814	0.0132363	0.00915835	Clu/Apoe/Rtn4/Prnp	4
GO:0002712	regulation of B cell mediated immunity	9/786	99/28905	0.0909091	3.34316	3.90453	0.00152113	0.0132363	0.00915835	H2-D1/H2-K1/H2-Q10/Cr1l/Nectin2/Stat6/Ndfip1/H2-T23/Hpx	9
GO:0002889	regulation of immunoglobulin mediated immune response	9/786	99/28905	0.0909091	3.34316	3.90453	0.00152113	0.0132363	0.00915835	H2-D1/H2-K1/H2-Q10/Cr1l/Nectin2/Stat6/Ndfip1/H2-T23/Hpx	9
GO:0071901	negative regulation of protein serine/threonine kinase activity	9/786	99/28905	0.0909091	3.34316	3.90453	0.00152113	0.0132363	0.00915835	Pycard/Agt/Apoe/Gstp1/Sfrp1/Cblc/Gstp2/Prkcd/Rgs2	9
GO:0008637	apoptotic mitochondrial changes	10/786	119/28905	0.0840336	3.09032	3.8202	0.00154991	0.0134382	0.00929802	Chchd10/Slc25a5/Pycard/Gpx1/Acaa2/Ier3/Bak1/Erbb4/Plscr3/Bbc3	10
GO:0014909	smooth muscle cell migration	10/786	119/28905	0.0840336	3.09032	3.8202	0.00154991	0.0134382	0.00929802	Tmsb4x/Agt/Cyp1b1/Gstp1/S100a11/Gstp2/P2ry2/Mdk/Enpp1/Aif1	10
GO:0051961	negative regulation of nervous system development	13/786	183/28905	0.0710383	2.61242	3.65836	0.00157155	0.0136012	0.00941083	Sema4g/Mt3/B2m/Rtn4/Id2/Cdk5/Ryk/Sema6c/Gdi1/Idh2/Id1/Arhgef2/Sema4f	13
GO:0006516	glycoprotein catabolic process	5/786	32/28905	0.15625	5.74606	4.4911	0.00160724	0.0138391	0.00957545	Ctsl/Cst3/Hgsnat/Fbxo2/Edem2	5
GO:0007263	nitric oxide mediated signal transduction	5/786	32/28905	0.15625	5.74606	4.4911	0.00160724	0.0138391	0.00957545	Gapdh/Cd36/Apoe/Nos1/Mt2	5
GO:0009988	cell-cell recognition	8/786	81/28905	0.0987654	3.63208	3.96602	0.00161629	0.0138391	0.00957545	Cd81/Pmis2/Prss55/Hspa1l/Tnp2/Smcp/Lgals3/Folr1	8
GO:0032414	positive regulation of ion transmembrane transporter activity	8/786	81/28905	0.0987654	3.63208	3.96602	0.00161629	0.0138391	0.00957545	Gstm7/Atp1b2/Tesc/Atp1b1/Gsto1/Atp1b3/Stac2/Nipsnap2	8
GO:0072665	protein localization to vacuole	8/786	81/28905	0.0987654	3.63208	3.96602	0.00161629	0.0138391	0.00957545	Clu/Lamp2/Rtn4/Cd81/Sort1/Glmp/Sqstm1/Hspa8	8
GO:1903036	positive regulation of response to wounding	8/786	81/28905	0.0987654	3.63208	3.96602	0.00161629	0.0138391	0.00957545	Grn/Cldn3/Cd36/Stk24/Mdk/Insl3/F2r/St3gal4	8
GO:0001912	positive regulation of leukocyte mediated cytotoxicity	9/786	100/28905	0.09	3.30973	3.86828	0.0016321	0.013934	0.00964105	H2-D1/H2-K1/H2-Q10/H2-M3/B2m/Nectin2/Raet1e/H2-T23/Raet1d	9
GO:0050890	cognition	21/786	376/28905	0.0558511	2.05391	3.4391	0.00163316	0.013934	0.00964105	Pgrmc1/Tuba1a/Gm2a/Nptx2/Agt/Lgmn/App/Ccnd2/B2m/Foxo6/Apoe/Cdk5/Tac1/Atp8a1/Serpinf1/Mdk/Bhlhb9/Itga3/Lhx8/St3gal4/Prnp	21
GO:0014044	Schwann cell development	6/786	47/28905	0.12766	4.69466	4.23819	0.0016478	0.0140078	0.00969215	Lamb2/Dag1/Dhh/Cdk5/Ppp3r1/Ncmap	6
GO:0006633	fatty acid biosynthetic process	12/786	162/28905	0.0740741	2.72406	3.67904	0.00164925	0.0140078	0.00969215	Gstm7/Agt/Gstm4/Gstp1/Gstp2/Fads3/Fads1/Hacd2/Fabp5/Abcd1/Prkaa2/Acacb	12
GO:0050672	negative regulation of lymphocyte proliferation	10/786	120/28905	0.0833333	3.06457	3.78902	0.00165055	0.0140078	0.00969215	H2-D1/H2-K1/H2-Q10/Zbtb7b/Ndfip1/Gpnmb/H2-T23/Sdc4/Lgals9/Prnp	10
GO:2000241	regulation of reproductive process	15/786	230/28905	0.0652174	2.39836	3.55976	0.00167775	0.0142137	0.00983458	Prdx4/Nr5a1/Sfrp1/Tac1/Timp1/Stra8/Serpinf1/P2ry2/Ppp2r1a/Insl3/Nupr1/Ooep/Iqcf1/Prkaca/Gpr3	15
GO:0045620	negative regulation of lymphocyte differentiation	7/786	64/28905	0.109375	4.02224	4.04674	0.00173228	0.0146233	0.010118	Hspb1/Dtx1/Zbtb7b/Id2/Sfrp1/Mdk/Pf4	7
GO:0046622	positive regulation of organ growth	7/786	64/28905	0.109375	4.02224	4.04674	0.00173228	0.0146233	0.010118	Agt/Ccnd2/Cacna2d2/Il7/Erbb4/Trip10/Acacb	7
GO:0046651	lymphocyte proliferation	21/786	378/28905	0.0555556	2.04304	3.4128	0.00174148	0.0146233	0.010118	H2-D1/H2-K1/H2-Q10/Pycard/Cd81/Zbtb7b/Tac1/Prkcd/Il7/Efnb1/Ndfip1/Gpnmb/H2-T23/Sdc4/Cd151/Ripk3/Aif1/Lgals3/Lgals9/Fyn/Prnp	21
GO:0002090	regulation of receptor internalization	8/786	82/28905	0.097561	3.58779	3.92334	0.00174918	0.0146233	0.010118	Cd63/App/Ankrd13d/Sh3gl2/Lrpap1/Ppp3r1/Ankrd13b/Flot1	8
GO:0050772	positive regulation of axonogenesis	9/786	101/28905	0.0891089	3.27696	3.83249	0.00174945	0.0146233	0.010118	Apoe/Rnd2/Twf2/Crabp2/Fn1/Tnfrsf12a/Islr2/Myo5b/Gdi1	9
GO:0120162	positive regulation of cold-induced thermogenesis	9/786	101/28905	0.0891089	3.27696	3.83249	0.00174945	0.0146233	0.010118	Fabp4/Ucp2/Cd36/Zbtb7b/Zfp516/Stat6/Fabp5/Oma1/Gpr3	9
GO:1900542	regulation of purine nucleotide metabolic process	9/786	101/28905	0.0891089	3.27696	3.83249	0.00174945	0.0146233	0.010118	Ddit4/Me2/App/Ier3/Pdk3/Nos1/Nupr1/Prkaca/Prkaa2	9
GO:0099504	synaptic vesicle cycle	15/786	231/28905	0.0649351	2.38797	3.54106	0.00175042	0.0146233	0.010118	Grn/P2rx2/Syn3/Cdk5/Sh3gl2/P2ry2/Scrn1/Rab3a/Myo5b/Rap1b/Atp6ap1/Ppp3r1/Rims4/Rap1a/Prkaca	15
GO:0045089	positive regulation of innate immune response	22/786	404/28905	0.0544554	2.00259	3.39292	0.0017609	0.0146465	0.0101341	H2-D1/H2-K1/H2-Q10/Pycard/Tspan6/H2-M3/Lamp2/App/Cd36/Rtn4/Nectin2/Sqstm1/Ifi35/Hspa8/Mapkapk2/H2-T23/Xrcc6/Hpx/Smpdl3b/Lgals9/Flot1/Lbp	22
GO:0007179	transforming growth factor beta receptor signaling pathway	14/786	208/28905	0.0673077	2.47523	3.56995	0.0017614	0.0146465	0.0101341	Cidea/Itgb5/Npnt/Cited1/Htra1/Itga3/Htra3/Adam9/Peg10/Rbbp7/Zfp703/Fos/Folr1/Lgals9	14
GO:0009100	glycoprotein metabolic process	20/786	353/28905	0.0566572	2.08356	3.42462	0.00176233	0.0146465	0.0101341	Itm2c/Ctsl/Cst3/Itm2b/Pmm1/B3gnt3/Hs6st1/Slc35b2/Hgsnat/B4gat1/Fbxo2/Necab3/Xylt2/Mgat4a/Pomgnt2/Dpm3/Edem2/Gata1/St3gal4/Galnt1	20
GO:0007411	axon guidance	16/786	255/28905	0.0627451	2.30744	3.50606	0.00177899	0.0147595	0.0102122	Sema4g/Lamb2/Dag1/App/Vasp/Cdk5/Ryk/Efnb1/Sema6c/B4gat1/Ntn3/Neo1/Nrp2/Nrcam/Sema4f/Flot1	16
GO:0002833	positive regulation of response to biotic stimulus	23/786	431/28905	0.0533643	1.96246	3.3658	0.00181845	0.0150609	0.0104208	H2-D1/Grn/H2-K1/H2-Q10/Pycard/Tspan6/H2-M3/Lamp2/App/Cd36/Rtn4/Nectin2/Sqstm1/Ifi35/Hspa8/Mapkapk2/H2-T23/Xrcc6/Hpx/Smpdl3b/Lgals9/Flot1/Lbp	23
GO:0046034	ATP metabolic process	15/786	232/28905	0.0646552	2.37768	3.52246	0.00182569	0.0150949	0.0104443	Gapdh/Nt5e/Ucp2/Ddit4/Atp1b1/App/Ier3/Hspa8/Pgk1/Pgam1/Ampd2/Nupr1/Enpp1/Prkaca/Prkaa2	15
GO:0098739	import across plasma membrane	14/786	209/28905	0.0669856	2.46338	3.54986	0.0018419	0.0151469	0.0104803	Atp1b2/Atp1a1/Agt/Atp1b1/Slc1a6/Cd36/Atp1b3/Prkcd/Abcc1/Ppp3r1/Rgs2/Slc1a5/Fyn/Prnp	14
GO:0097485	neuron projection guidance	16/786	256/28905	0.0625	2.29843	3.48877	0.00185107	0.0151469	0.0104803	Sema4g/Lamb2/Dag1/App/Vasp/Cdk5/Ryk/Efnb1/Sema6c/B4gat1/Ntn3/Neo1/Nrp2/Nrcam/Sema4f/Flot1	16
GO:0033598	mammary gland epithelial cell proliferation	5/786	33/28905	0.151515	5.57194	4.39349	0.00185236	0.0151469	0.0104803	Gpx1/Rtn4/Id2/Stat6/Zfp703	5
GO:0048011	neurotrophin TRK receptor signaling pathway	5/786	33/28905	0.151515	5.57194	4.39349	0.00185236	0.0151469	0.0104803	Bex1/Ddit4/Agt/Ndn/Sort1	5
GO:0071398	cellular response to fatty acid	5/786	33/28905	0.151515	5.57194	4.39349	0.00185236	0.0151469	0.0104803	Akr1c13/Pdk3/Cdk4/Id3/Dgat2	5
GO:1902110	positive regulation of mitochondrial membrane permeability involved in apoptotic process	5/786	33/28905	0.151515	5.57194	4.39349	0.00185236	0.0151469	0.0104803	Chchd10/Slc25a5/Acaa2/Ier3/Bak1	5
GO:0035795	negative regulation of mitochondrial membrane permeability	4/786	20/28905	0.2	7.35496	4.75316	0.00185716	0.0151469	0.0104803	Slc25a5/Acaa2/Ier3/Bak1	4
GO:0046514	ceramide catabolic process	4/786	20/28905	0.2	7.35496	4.75316	0.00185716	0.0151469	0.0104803	Psap/Gm2a/Prkcd/Neu1	4
GO:0032945	negative regulation of mononuclear cell proliferation	10/786	122/28905	0.0819672	3.01433	3.72763	0.00186769	0.0152026	0.0105188	H2-D1/H2-K1/H2-Q10/Zbtb7b/Ndfip1/Gpnmb/H2-T23/Sdc4/Lgals9/Prnp	10
GO:0006140	regulation of nucleotide metabolic process	9/786	102/28905	0.0882353	3.24484	3.79714	0.00187347	0.0152026	0.0105188	Ddit4/Me2/App/Ier3/Pdk3/Nos1/Nupr1/Prkaca/Prkaa2	9
GO:2001237	negative regulation of extrinsic apoptotic signaling pathway	9/786	102/28905	0.0882353	3.24484	3.79714	0.00187347	0.0152026	0.0105188	Gpx1/Gstp1/Gstp2/Il7/Hmox1/Lgals3/Gata1/Fyn/Itgav	9
GO:0043281	regulation of cysteine-type endopeptidase activity involved in apoptotic process	13/786	187/28905	0.0695187	2.55654	3.57021	0.00190513	0.0154335	0.0106786	Pycard/Gpx1/Bcap31/App/Casp8/Mtch1/Bmyc/Ctsd/Bak1/Gsn/Bbc3/F2r/Ppm1f	13
GO:0002274	myeloid leukocyte activation	17/786	281/28905	0.0604982	2.22481	3.44943	0.00191583	0.0154941	0.0107205	Anxa3/Grn/Clu/Pycard/App/C1qa/Fn1/Nectin2/Prkcd/Ifi35/Adam9/Hmox1/Aif1/Cd84/Gata1/Lgals9/Lbp	17
GO:0072006	nephron development	12/786	165/28905	0.0727273	2.67453	3.60647	0.00192525	0.0155441	0.0107551	Lamb2/Basp1/Agt/Pdgfra/Npnt/Gpc3/C3ar1/Cited1/Erbb4/Itga3/Wnt6/Ampd2	12
GO:0045921	positive regulation of exocytosis	9/786	103/28905	0.0873786	3.21333	3.76222	0.00200441	0.0161562	0.0111786	S100a10/Sdc1/Cdk5/Anxa2/Rab3a/Myo5b/Sdc4/Rab3d/Gata1	9
GO:0032147	activation of protein kinase activity	8/786	84/28905	0.0952381	3.50236	3.83995	0.00204078	0.0163811	0.0113342	Mt3/Agt/Traf4/Prkcd/Ang/Sesn2/Ripk3/Prnp	8
GO:0032272	negative regulation of protein polymerization	8/786	84/28905	0.0952381	3.50236	3.83995	0.00204078	0.0163811	0.0113342	Tmsb4x/Sptbn1/Twf2/Tmsb15a/Prkcd/Clip3/Gsn/Ssh3	8
GO:0006767	water-soluble vitamin metabolic process	6/786	49/28905	0.122449	4.50304	4.10313	0.00204988	0.0163811	0.0113342	Gsto1/Akr1a1/Aldh1l1/Slc52a3/Pnpo/Folr1	6
GO:0009595	detection of biotic stimulus	6/786	49/28905	0.122449	4.50304	4.10313	0.00204988	0.0163811	0.0113342	H2-D1/H2-K1/H2-Q10/Scarb1/Itgav/Lbp	6
GO:0050856	regulation of T cell receptor signaling pathway	6/786	49/28905	0.122449	4.50304	4.10313	0.00204988	0.0163811	0.0113342	Cd81/Nectin2/Dusp3/Lgals3/Prnp/Rab29	6
GO:0009064	glutamine family amino acid metabolic process	7/786	66/28905	0.106061	3.90036	3.94388	0.00207275	0.0163811	0.0113342	Ucp2/Got2/Nos1/Glul/Asns/Oat/Nit2	7
GO:0060999	positive regulation of dendritic spine development	7/786	66/28905	0.106061	3.90036	3.94388	0.00207275	0.0163811	0.0113342	Grn/Palm/Foxo6/Apoe/Bhlhb9/Caprin2/Pak3	7
GO:0061077	chaperone-mediated protein folding	7/786	66/28905	0.106061	3.90036	3.94388	0.00207275	0.0163811	0.0113342	Hspb1/Clu/Fkbp11/Hspa1l/Dnajb7/Hspa8/H2-DMa	7
GO:0045955	negative regulation of calcium ion-dependent exocytosis	3/786	10/28905	0.3	11.0324	5.305	0.00208338	0.0163811	0.0113342	Cbarp/Rap1b/Gnai2	3
GO:0060136	embryonic process involved in female pregnancy	3/786	10/28905	0.3	11.0324	5.305	0.00208338	0.0163811	0.0113342	Abcg2/Acsl4/Junb	3
GO:0071447	cellular response to hydroperoxide	3/786	10/28905	0.3	11.0324	5.305	0.00208338	0.0163811	0.0113342	Cd36/Mgst1/Prkcd	3
GO:0071481	cellular response to X-ray	3/786	10/28905	0.3	11.0324	5.305	0.00208338	0.0163811	0.0113342	Ccnd2/Sfrp1/Xrcc6	3
GO:1902224	ketone body metabolic process	3/786	10/28905	0.3	11.0324	5.305	0.00208338	0.0163811	0.0113342	Hmgcs2/Acat1/Hmgcl	3
GO:2000567	regulation of memory T cell activation	3/786	10/28905	0.3	11.0324	5.305	0.00208338	0.0163811	0.0113342	H2-D1/H2-K1/H2-Q10	3
GO:2000568	positive regulation of memory T cell activation	3/786	10/28905	0.3	11.0324	5.305	0.00208338	0.0163811	0.0113342	H2-D1/H2-K1/H2-Q10	3
GO:0034440	lipid oxidation	10/786	124/28905	0.0806452	2.96571	3.66748	0.00210733	0.0165423	0.0114458	Acaa2/Echs1/Sesn2/Fabp3/Etfb/Acat1/Dgat2/Abcd1/Hao2/Acacb	10
GO:0002726	positive regulation of T cell cytokine production	5/786	34/28905	0.147059	5.40806	4.29978	0.00212375	0.0165901	0.0114788	H2-D1/H2-K1/H2-Q10/B2m/Cd81	5
GO:0052652	cyclic purine nucleotide metabolic process	5/786	34/28905	0.147059	5.40806	4.29978	0.00212375	0.0165901	0.0114788	Adcy7/Pth2/Pde1a/Pde4a/Ampd2	5
GO:1904706	negative regulation of vascular associated smooth muscle cell proliferation	5/786	34/28905	0.147059	5.40806	4.29978	0.00212375	0.0165901	0.0114788	Agt/Gstp1/Gstp2/Timp3/Hmox1	5
GO:0018108	peptidyl-tyrosine phosphorylation	18/786	309/28905	0.0582524	2.14222	3.37495	0.00216747	0.0168966	0.0116909	Agt/App/Cd36/Cadm4/Aplp2/Pdgfra/Sfrp1/Cblc/Prkcd/Pkdcc/Il7/Erbb4/Prmt2/Arhgef2/Gata1/Hpx/Fyn/Prnp	18
GO:0032943	mononuclear cell proliferation	21/786	385/28905	0.0545455	2.0059	3.322	0.00217001	0.0168966	0.0116909	H2-D1/H2-K1/H2-Q10/Pycard/Cd81/Zbtb7b/Tac1/Prkcd/Il7/Efnb1/Ndfip1/Gpnmb/H2-T23/Sdc4/Cd151/Ripk3/Aif1/Lgals3/Lgals9/Fyn/Prnp	21
GO:0051251	positive regulation of lymphocyte activation	20/786	360/28905	0.0555556	2.04304	3.3295	0.00221392	0.0172106	0.0119082	H2-D1/H2-K1/H2-Q10/Pycard/B2m/Cd81/Zbtb7b/Lgals1/Tac1/Axl/Il7/Mdk/Efnb1/Stat6/H2-T23/Xrcc6/Hps1/Aif1/H2-DMa/Lgals9	20
GO:0001906	cell killing	17/786	285/28905	0.0596491	2.19359	3.38557	0.00222106	0.0172383	0.0119274	H2-D1/Ctsh/H2-K1/H2-Q10/Gapdh/H2-M3/B2m/Cr1l/Nectin2/Tac1/Raet1e/H2-T23/Raet1d/Ripk3/Lyz1/Lgals3/Lgals9	17
GO:0007034	vacuolar transport	12/786	168/28905	0.0714286	2.62677	3.5355	0.00223801	0.0173419	0.011999	Psap/Grn/Clu/Lamp2/Sort1/Slc30a2/Sqstm1/Slc48a1/Tmem50a/Hspa8/Ndfip1/Hgsnat	12
GO:0048143	astrocyte activation	4/786	21/28905	0.190476	7.00473	4.60219	0.00224522	0.0173419	0.011999	Grn/Agt/App/C1qa	4
GO:0099509	regulation of presynaptic cytosolic calcium ion concentration	4/786	21/28905	0.190476	7.00473	4.60219	0.00224522	0.0173419	0.011999	P2rx2/Cdk5/P2ry2/Marcksl1	4
GO:0018212	peptidyl-tyrosine modification	18/786	311/28905	0.0578778	2.12845	3.34514	0.0023236	0.0179186	0.012398	Agt/App/Cd36/Cadm4/Aplp2/Pdgfra/Sfrp1/Cblc/Prkcd/Pkdcc/Il7/Erbb4/Prmt2/Arhgef2/Gata1/Hpx/Fyn/Prnp	18
GO:0002702	positive regulation of production of molecular mediator of immune response	12/786	169/28905	0.0710059	2.61123	3.51219	0.00235104	0.0180147	0.0124645	H2-D1/H2-K1/H2-Q10/Pycard/B2m/Cd36/Rtn4/Cd81/Stat6/Mapkapk2/H2-T23/Hpx	12
GO:0002708	positive regulation of lymphocyte mediated immunity	12/786	169/28905	0.0710059	2.61123	3.51219	0.00235104	0.0180147	0.0124645	H2-D1/H2-K1/H2-Q10/H2-M3/B2m/Cd81/Nectin2/Stat6/Raet1e/H2-T23/Raet1d/Hpx	12
GO:0031333	negative regulation of protein-containing complex assembly	12/786	169/28905	0.0710059	2.61123	3.51219	0.00235104	0.0180147	0.0124645	Tmsb4x/Clu/Lamp2/Sptbn1/Twf2/Tmsb15a/Prkcd/Clip3/Hspa8/Gsn/Ssh3/Arhgef2	12
GO:0034767	positive regulation of monoatomic ion transmembrane transport	12/786	169/28905	0.0710059	2.61123	3.51219	0.00235104	0.0180147	0.0124645	Gstm7/Atp1b2/Tesc/Atp1b1/Gsto1/Atp1b3/Nos1/Stac2/Bak1/Ppp3r1/Nipsnap2/F2r	12
GO:0032722	positive regulation of chemokine production	8/786	86/28905	0.0930233	3.42091	3.75906	0.00236931	0.0181258	0.0125414	Pycard/App/P2ry2/Il7/Aif1/Cd84/Lgals9/Lbp	8
GO:0009187	cyclic nucleotide metabolic process	5/786	35/28905	0.142857	5.25354	4.20971	0.002423	0.0184194	0.0127446	Adcy7/Pth2/Pde1a/Pde4a/Ampd2	5
GO:0032815	negative regulation of natural killer cell activation	5/786	35/28905	0.142857	5.25354	4.20971	0.002423	0.0184194	0.0127446	H2-D1/H2-K1/H2-Q10/H2-T23/Lgals9	5
GO:1902686	mitochondrial outer membrane permeabilization involved in programmed cell death	5/786	35/28905	0.142857	5.25354	4.20971	0.002423	0.0184194	0.0127446	Chchd10/Slc25a5/Acaa2/Ier3/Bak1	5
GO:1905898	positive regulation of response to endoplasmic reticulum stress	5/786	35/28905	0.142857	5.25354	4.20971	0.002423	0.0184194	0.0127446	Bcap31/App/Serinc3/Bak1/Wfs1	5
GO:0034976	response to endoplasmic reticulum stress	16/786	263/28905	0.0608365	2.23725	3.36996	0.00242726	0.0184227	0.0127468	Clu/Bcap31/App/Os9/Parp16/Serinc3/Ppp1r15a/Sesn2/Bak1/Fbxo2/Bbc3/Nupr1/Wfs1/Edem2/Usp25/Flot1	16
GO:0002437	inflammatory response to antigenic stimulus	9/786	106/28905	0.0849057	3.12239	3.65999	0.00244153	0.0185018	0.0128016	H2-D1/H2-K1/H2-Q10/Gpx1/Cd81/Cd68/Ahcy/H2-T23/Enpp1	9
GO:0062012	regulation of small molecule metabolic process	21/786	389/28905	0.0539846	1.98527	3.27097	0.00245271	0.0185459	0.0128321	Ddit4/Agt/Me2/App/Apoe/Ier3/Dhcr7/Pdk3/Nos1/Sesn2/Fabp3/Plcd1/Acsl4/Dgat2/Nupr1/Fabp5/Midn/Abcd1/Prkaca/Prkaa2/Acacb	21
GO:0030837	negative regulation of actin filament polymerization	7/786	68/28905	0.102941	3.78564	3.84499	0.00246277	0.0185459	0.0128321	Tmsb4x/Sptbn1/Twf2/Tmsb15a/Prkcd/Gsn/Ssh3	7
GO:0032720	negative regulation of tumor necrosis factor production	7/786	68/28905	0.102941	3.78564	3.84499	0.00246277	0.0185459	0.0128321	Cidea/Gstp1/Gstp2/Axl/Bcl3/Gpnmb/Lbp	7
GO:1901019	regulation of calcium ion transmembrane transporter activity	7/786	68/28905	0.102941	3.78564	3.84499	0.00246277	0.0185459	0.0128321	Gstm7/Atp1b1/Gsto1/Cbarp/Cacnb3/Stac2/Nipsnap2	7
GO:0045429	positive regulation of nitric oxide biosynthetic process	6/786	51/28905	0.117647	4.32645	3.97515	0.00252192	0.0189321	0.0130993	Clu/Agt/H2-M3/App/Cd36/Aif1	6
GO:2000404	regulation of T cell migration	6/786	51/28905	0.117647	4.32645	3.97515	0.00252192	0.0189321	0.0130993	Pycard/App/Ecm1/Ripk3/Aif1/Lgals9	6
GO:0009062	fatty acid catabolic process	9/786	107/28905	0.0841121	3.09321	3.62672	0.00260294	0.0194796	0.0134781	Acaa2/Echs1/Aig1/Sesn2/Etfb/Acat1/Abcd1/Hao2/Acacb	9
GO:0014910	regulation of smooth muscle cell migration	9/786	107/28905	0.0841121	3.09321	3.62672	0.00260294	0.0194796	0.0134781	Tmsb4x/Agt/Cyp1b1/Gstp1/S100a11/Gstp2/P2ry2/Mdk/Aif1	9
GO:2001242	regulation of intrinsic apoptotic signaling pathway	13/786	194/28905	0.0670103	2.46429	3.42133	0.00262865	0.0196414	0.0135901	Hspb1/Clu/Pycard/Gpx1/Bcap31/App/Bmyc/Serinc3/Bbc3/Ripk3/Nupr1/Wfs1/Fyn	13
GO:0034765	regulation of monoatomic ion transmembrane transport	20/786	366/28905	0.0546448	2.00955	3.24968	0.00267524	0.0198214	0.0137147	Cd63/Gstm7/Fgf11/Atp1b2/Tesc/Atp1b1/App/Gnb2/Gsto1/Atp1b3/Cbarp/Nos1/Cacnb3/Stac2/Bak1/Ppp3r1/Nipsnap2/F2r/Fyn/Prnp	20
GO:0061082	myeloid leukocyte cytokine production	7/786	69/28905	0.101449	3.73078	3.79694	0.00267777	0.0198214	0.0137147	Pycard/Cd36/Rtn4/Litaf/Axl/Mapkapk2/Hmox1	7
GO:1903556	negative regulation of tumor necrosis factor superfamily cytokine production	7/786	69/28905	0.101449	3.73078	3.79694	0.00267777	0.0198214	0.0137147	Cidea/Gstp1/Gstp2/Axl/Bcl3/Gpnmb/Lbp	7
GO:0030812	negative regulation of nucleotide catabolic process	4/786	22/28905	0.181818	6.68633	4.4608	0.0026857	0.0198214	0.0137147	Ddit4/Ier3/Nupr1/Prkaca	4
GO:0033122	negative regulation of purine nucleotide catabolic process	4/786	22/28905	0.181818	6.68633	4.4608	0.0026857	0.0198214	0.0137147	Ddit4/Ier3/Nupr1/Prkaca	4
GO:0045820	negative regulation of glycolytic process	4/786	22/28905	0.181818	6.68633	4.4608	0.0026857	0.0198214	0.0137147	Ddit4/Ier3/Nupr1/Prkaca	4
GO:1902992	negative regulation of amyloid precursor protein catabolic process	4/786	22/28905	0.181818	6.68633	4.4608	0.0026857	0.0198214	0.0137147	Clu/Apoe/Rtn4/Prnp	4
GO:1905709	negative regulation of membrane permeability	4/786	22/28905	0.181818	6.68633	4.4608	0.0026857	0.0198214	0.0137147	Slc25a5/Acaa2/Ier3/Bak1	4
GO:0036293	response to decreased oxygen levels	16/786	266/28905	0.0601504	2.21202	3.32018	0.00271622	0.020016	0.0138493	Mt3/Mgarp/Ucp2/Ddit4/Atp1b1/Acaa2/Sod3/P2rx2/Cr1l/Rtn4/Pdk3/Bmyc/Ang/Pgk1/Hmox1/Prmt2	16
GO:0031623	receptor internalization	11/786	150/28905	0.0733333	2.69682	3.48349	0.00273984	0.0201592	0.0139483	Cd63/App/Cd36/Cd81/Ankrd13d/Rab31/Sh3gl2/Lrpap1/Ppp3r1/Ankrd13b/Flot1	11
GO:0006084	acetyl-CoA metabolic process	5/786	36/28905	0.138889	5.10761	4.12302	0.00275172	0.0201849	0.0139661	Acaa2/Pdk3/Hmgcs2/Acat1/Acacb	5
GO:0090317	negative regulation of intracellular protein transport	5/786	36/28905	0.138889	5.10761	4.12302	0.00275172	0.0201849	0.0139661	Txn1/Os9/Cd36/Cabp1/Cdk5	5
GO:0046849	bone remodeling	9/786	108/28905	0.0833333	3.06457	3.59383	0.00277269	0.0203077	0.0140511	Tpp1/Sfrp1/Il7/Mdk/P3h4/Rab3d/Enpp1/Ahsg/Itgav	9
GO:0010934	macrophage cytokine production	6/786	52/28905	0.115385	4.24325	3.9136	0.00278645	0.0203117	0.0140539	Pycard/Cd36/Rtn4/Litaf/Axl/Mapkapk2	6
GO:0002246	wound healing involved in inflammatory response	3/786	11/28905	0.272727	10.0295	5.00779	0.002807	0.0203117	0.0140539	Timp1/Hmox1/F2r	3
GO:0002419	T cell mediated cytotoxicity directed against tumor cell target	3/786	11/28905	0.272727	10.0295	5.00779	0.002807	0.0203117	0.0140539	H2-D1/H2-K1/H2-Q10	3
GO:0033869	nucleoside bisphosphate catabolic process	3/786	11/28905	0.272727	10.0295	5.00779	0.002807	0.0203117	0.0140539	Acat1/Enpp1/Abcd1	3
GO:0034031	ribonucleoside bisphosphate catabolic process	3/786	11/28905	0.272727	10.0295	5.00779	0.002807	0.0203117	0.0140539	Acat1/Enpp1/Abcd1	3
GO:0034034	purine nucleoside bisphosphate catabolic process	3/786	11/28905	0.272727	10.0295	5.00779	0.002807	0.0203117	0.0140539	Acat1/Enpp1/Abcd1	3
GO:0035709	memory T cell activation	3/786	11/28905	0.272727	10.0295	5.00779	0.002807	0.0203117	0.0140539	H2-D1/H2-K1/H2-Q10	3
GO:0051561	positive regulation of mitochondrial calcium ion concentration	3/786	11/28905	0.272727	10.0295	5.00779	0.002807	0.0203117	0.0140539	Bcap31/Tgm2/Slc25a23	3
GO:0035966	response to topologically incorrect protein	10/786	129/28905	0.0775194	2.85076	3.52225	0.00281585	0.0203452	0.014077	Hspb1/Clu/Hspb8/Os9/Parp16/Ppp1r15a/Bak1/Creb3l4/Wfs1/Edem2	10
GO:0032675	regulation of interleukin-6 production	12/786	173/28905	0.0693642	2.55085	3.42059	0.00285069	0.020566	0.0142298	Mapk13/Pycard/App/Cd36/Nmb/Mapkapk2/F2r/Aif1/Cd84/Arhgef2/Lgals9/Lbp	12
GO:0061045	negative regulation of wound healing	7/786	70/28905	0.1	3.67748	3.74978	0.0029069	0.0209088	0.014467	Cldn3/Apoe/Wfdc1/Pdgfra/Prkcd/Anxa2/Proc	7
GO:0097006	regulation of plasma lipoprotein particle levels	7/786	70/28905	0.1	3.67748	3.74978	0.0029069	0.0209088	0.014467	Scarb1/Cd36/Apoe/Anxa2/Lrpap1/Pltp/Dgat2	7
GO:0050852	T cell receptor signaling pathway	11/786	152/28905	0.0723684	2.66133	3.43343	0.00303509	0.0217983	0.0150825	H2-D1/H2-K1/H2-Q10/Cd81/Nectin2/Cacnb3/Dusp3/Lgals3/Fyn/Prnp/Rab29	11
GO:0014037	Schwann cell differentiation	6/786	53/28905	0.113208	4.16319	3.85359	0.0030712	0.0219593	0.0151939	Lamb2/Dag1/Dhh/Cdk5/Ppp3r1/Ncmap	6
GO:0032816	positive regulation of natural killer cell activation	6/786	53/28905	0.113208	4.16319	3.85359	0.0030712	0.0219593	0.0151939	H2-D1/H2-K1/H2-Q10/Axl/H2-T23/Hps1	6
GO:1904407	positive regulation of nitric oxide metabolic process	6/786	53/28905	0.113208	4.16319	3.85359	0.0030712	0.0219593	0.0151939	Clu/Agt/H2-M3/App/Cd36/Aif1	6
GO:0042168	heme metabolic process	5/786	37/28905	0.135135	4.96957	4.03949	0.00311153	0.0220511	0.0152574	Pgrmc1/Blvrb/Slc48a1/Hmox1/Hpx	5
GO:0042573	retinoic acid metabolic process	5/786	37/28905	0.135135	4.96957	4.03949	0.00311153	0.0220511	0.0152574	Rbp1/Cyp26b1/Adh1/Aldh1a1/Crabp2	5
GO:0048846	axon extension involved in axon guidance	5/786	37/28905	0.135135	4.96957	4.03949	0.00311153	0.0220511	0.0152574	Sema4g/Ryk/Sema6c/Nrp2/Sema4f	5
GO:0090313	regulation of protein targeting to membrane	5/786	37/28905	0.135135	4.96957	4.03949	0.00311153	0.0220511	0.0152574	Cdk5/Cacnb3/Gdi1/Fyn/Prnp	5
GO:0097242	amyloid-beta clearance	5/786	37/28905	0.135135	4.96957	4.03949	0.00311153	0.0220511	0.0152574	Clu/App/Cd36/Apoe/Lrpap1	5
GO:1902284	neuron projection extension involved in neuron projection guidance	5/786	37/28905	0.135135	4.96957	4.03949	0.00311153	0.0220511	0.0152574	Sema4g/Ryk/Sema6c/Nrp2/Sema4f	5
GO:0031343	positive regulation of cell killing	9/786	110/28905	0.0818182	3.00885	3.52919	0.00313839	0.0221333	0.0153143	H2-D1/H2-K1/H2-Q10/H2-M3/B2m/Nectin2/Raet1e/H2-T23/Raet1d	9
GO:0044272	sulfur compound biosynthetic process	10/786	131/28905	0.0763359	2.80724	3.4661	0.00314765	0.0221333	0.0153143	Gstp1/Pdk3/Mpst/Gstp2/Hs6st1/Slc35b2/Acat1/Acsl4/Xylt2/Acacb	10
GO:0001885	endothelial cell development	7/786	71/28905	0.0985915	3.62569	3.70348	0.00315073	0.0221333	0.0153143	Cldn3/Gpx1/Agt/Col18a1/Proc/Rap1a/Id1	7
GO:0008347	glial cell migration	7/786	71/28905	0.0985915	3.62569	3.70348	0.00315073	0.0221333	0.0153143	Atp1b2/Rtn4/Fn1/Ndn/Cdk5/Idh2/Enpp1	7
GO:0014911	positive regulation of smooth muscle cell migration	7/786	71/28905	0.0985915	3.62569	3.70348	0.00315073	0.0221333	0.0153143	Tmsb4x/Agt/Cyp1b1/S100a11/P2ry2/Mdk/Aif1	7
GO:0140115	export across plasma membrane	7/786	71/28905	0.0985915	3.62569	3.70348	0.00315073	0.0221333	0.0153143	Atp1b2/Atp1a1/Atp1b1/Atp1b3/Slc30a2/Abcg2/Abcc1	7
GO:0031667	response to nutrient levels	22/786	424/28905	0.0518868	1.90813	3.1495	0.00317052	0.0222399	0.015388	Pcsk1n/Mt3/Rbp1/Gabarapl1/Lamp2/Apoe/Plin2/Map1lc3b/Cd68/Ahcy/Glul/Stk24/Asns/Sesn2/Gas2l1/Ripor1/Fads1/Enpp1/Oma1/Folr1/Prkaa2/Acacb	22
GO:0070861	regulation of protein exit from endoplasmic reticulum	4/786	23/28905	0.173913	6.39562	4.32795	0.00318191	0.0222873	0.0154208	Bcap31/Os9/Cd81/Edem2	4
GO:0044403	biological process involved in symbiotic interaction	15/786	246/28905	0.0609756	2.24237	3.27173	0.00319583	0.0223299	0.0154503	Ly6e/Fuca2/Gapdh/Gpx1/Ctsb/Scarb1/Apoe/Fn1/Nectin2/Lgals1/Axl/Hspa8/Gsn/Itgav/Rab29	15
GO:0019730	antimicrobial humoral response	14/786	222/28905	0.0630631	2.31913	3.2987	0.00319728	0.0223299	0.0154503	H2-D1/H2-K1/H2-Q10/Gapdh/App/B2m/Wfdc10/Cst9/Tac1/Ang/Bcl3/H2-T23/Pf4/Lgals3	14
GO:0099003	vesicle-mediated transport in synapse	16/786	271/28905	0.0590406	2.17121	3.23868	0.00326095	0.0227416	0.0157351	Grn/P2rx2/Syn3/Cdk5/Sh3gl2/Clstn1/P2ry2/Scrn1/Rab3a/Myo5b/Rap1b/Atp6ap1/Ppp3r1/Rims4/Rap1a/Prkaca	16
GO:0051017	actin filament bundle assembly	12/786	176/28905	0.0681818	2.50737	3.35357	0.0032793	0.0228365	0.0158008	Rhoc/S100a10/Itgb5/Rhod/Tac1/Dpysl3/Sdc4/Baiap2l1/Aif1/Lima1/Id1/Ppm1f	12
GO:0046631	alpha-beta T cell activation	14/786	223/28905	0.0627803	2.30873	3.28011	0.00332864	0.0231465	0.0160153	Psap/H2-D1/Ctsl/H2-K1/H2-Q10/H2-M3/Cd81/Zbtb7b/Bcl3/Stat6/Ndfip1/H2-T23/Pf4/Lgals9	14
GO:0002269	leukocyte activation involved in inflammatory response	6/786	54/28905	0.111111	4.08609	3.79503	0.00337711	0.0234497	0.0162251	Grn/Clu/App/C1qa/Enpp1/Aif1	6
GO:0007596	blood coagulation	12/786	177/28905	0.0677966	2.49321	3.33154	0.00343322	0.023805	0.0164709	Cd36/Apoe/Pdgfra/Prkcd/Axl/Anxa2/Proc/Hps1/F2r/Gata1/Pdpn/St3gal4	12
GO:0030324	lung development	15/786	248/28905	0.0604839	2.22428	3.2373	0.00344714	0.0238671	0.0165139	Ctsh/Dag1/Ctsz/Dhcr7/Pdgfra/Gpc3/Pkdcc/Hs6st1/Anxa2/Rab3a/Itga3/Ppp3r1/Hps1/Id1/Pdpn	15
GO:0046890	regulation of lipid biosynthetic process	14/786	224/28905	0.0625	2.29843	3.26163	0.00346437	0.0239519	0.0165726	Atp1a1/Agt/Scarb1/Dhh/Apoe/Dhcr7/Nr0b1/Prkcd/Erbb4/Fabp3/Idh1/Dgat2/Fabp5/Abcd1	14
GO:0035794	positive regulation of mitochondrial membrane permeability	5/786	38/28905	0.131579	4.83879	3.95891	0.00350404	0.024173	0.0167255	Chchd10/Slc25a5/Acaa2/Ier3/Bak1	5
GO:0071675	regulation of mononuclear cell migration	10/786	133/28905	0.075188	2.76502	3.411	0.00350985	0.024173	0.0167255	Pycard/Lgmn/App/Ecm1/C3ar1/Mdk/Ripk3/Aif1/Lgals3/Lgals9	10
GO:0022409	positive regulation of cell-cell adhesion	19/786	349/28905	0.0544413	2.00207	3.14884	0.00351141	0.024173	0.0167255	H2-D1/H2-K1/H2-Q10/Pycard/B2m/Cd81/Fstl3/Zbtb7b/Lgals1/Il7/Mdk/Efnb1/H2-T23/Aif1/H2-DMa/Pdpn/St3gal4/Lgals9/Flot1	19
GO:0002449	lymphocyte mediated immunity	24/786	482/28905	0.0497925	1.83111	3.07636	0.00357	0.0245412	0.0169803	H2-D1/Ctsh/H2-K1/H2-Q10/H2-M3/C1qa/B2m/C1qc/Cr1l/Cd81/Nectin2/Prkcd/Bcl3/Stat6/Ndfip1/Raet1e/C1qb/H2-T23/Raet1d/Ripk3/Enpp1/H2-DMa/Hpx/Lgals9	24
GO:0032496	response to lipopolysaccharide	21/786	402/28905	0.0522388	1.92107	3.10922	0.00359514	0.0246787	0.0170755	Pycard/Scarb1/B2m/Cd36/Gstp1/Litaf/Mgst1/Cd68/Nos1/Cited1/Axl/Mapkapk2/Cdk4/Plscr3/Adam9/Pf4/F2r/Cd84/Gata1/Lgals9/Lbp	21
GO:0050878	regulation of body fluid levels	19/786	350/28905	0.0542857	1.99635	3.13541	0.00362146	0.024824	0.017176	Cd36/Apoe/Zbtb7b/Pdgfra/Map1lc3b/Prkcd/Axl/Anxa2/P2ry2/Erbb4/Proc/Gnai2/Hps1/Enpp1/F2r/Wfs1/Gata1/Pdpn/St3gal4	19
GO:0043301	negative regulation of leukocyte degranulation	3/786	12/28905	0.25	9.1937	4.74641	0.00366746	0.0248436	0.0171896	Hmox1/Cd84/Lgals9	3
GO:0046166	glyceraldehyde-3-phosphate biosynthetic process	3/786	12/28905	0.25	9.1937	4.74641	0.00366746	0.0248436	0.0171896	Gapdh/Pgk1/Pgam1	3
GO:0051121	hepoxilin metabolic process	3/786	12/28905	0.25	9.1937	4.74641	0.00366746	0.0248436	0.0171896	Gstm7/Gstp1/Gstp2	3
GO:0051122	hepoxilin biosynthetic process	3/786	12/28905	0.25	9.1937	4.74641	0.00366746	0.0248436	0.0171896	Gstm7/Gstp1/Gstp2	3
GO:0070863	positive regulation of protein exit from endoplasmic reticulum	3/786	12/28905	0.25	9.1937	4.74641	0.00366746	0.0248436	0.0171896	Bcap31/Cd81/Edem2	3
GO:1901678	iron coordination entity transport	3/786	12/28905	0.25	9.1937	4.74641	0.00366746	0.0248436	0.0171896	Slc22a17/Slc48a1/Hpx	3
GO:1904152	regulation of retrograde protein transport, ER to cytosol	3/786	12/28905	0.25	9.1937	4.74641	0.00366746	0.0248436	0.0171896	Bcap31/Os9/Edem2	3
GO:0051341	regulation of oxidoreductase activity	7/786	73/28905	0.0958904	3.52635	3.61333	0.00368495	0.0248436	0.0171896	Mt3/Scarb1/Apoe/Gstp1/S100a1/Ripk3/Lgals9	7
GO:2001244	positive regulation of intrinsic apoptotic signaling pathway	7/786	73/28905	0.0958904	3.52635	3.61333	0.00368495	0.0248436	0.0171896	Clu/Bcap31/Bmyc/Serinc3/Bbc3/Ripk3/Nupr1	7
GO:0170033	L-amino acid metabolic process	11/786	156/28905	0.0705128	2.5931	3.33567	0.00370227	0.0248436	0.0171896	Ucp2/Got2/Prdx4/Mpst/Ahcy/Nos1/Glul/Asns/Sds/Oat/Nit2	11
GO:0060996	dendritic spine development	10/786	134/28905	0.0746269	2.74439	3.38383	0.00370294	0.0248436	0.0171896	Grn/Palm/Foxo6/Apoe/Cdk5/Bhlhb9/Caprin2/Myo5b/Pak3/Acsl4	10
GO:0071560	cellular response to transforming growth factor beta stimulus	15/786	250/28905	0.06	2.20649	3.20319	0.00371444	0.0248436	0.0171896	Cidea/Itgb5/Npnt/Cited1/Htra1/Itga3/Htra3/Adam9/Peg10/Rbbp7/Zfp703/Fos/Folr1/Lgals9/Fyn	15
GO:0000303	response to superoxide	4/786	24/28905	0.166667	6.12913	4.20275	0.00373711	0.0248436	0.0171896	Mt3/Ucp2/Sod3/Cd36	4
GO:0001813	regulation of antibody-dependent cellular cytotoxicity	4/786	24/28905	0.166667	6.12913	4.20275	0.00373711	0.0248436	0.0171896	H2-D1/H2-K1/H2-Q10/H2-T23	4
GO:0001815	positive regulation of antibody-dependent cellular cytotoxicity	4/786	24/28905	0.166667	6.12913	4.20275	0.00373711	0.0248436	0.0171896	H2-D1/H2-K1/H2-Q10/H2-T23	4
GO:0006541	glutamine metabolic process	4/786	24/28905	0.166667	6.12913	4.20275	0.00373711	0.0248436	0.0171896	Ucp2/Glul/Asns/Nit2	4
GO:0006706	steroid catabolic process	4/786	24/28905	0.166667	6.12913	4.20275	0.00373711	0.0248436	0.0171896	Scarb1/Apoe/Hsd17b14/Cyp39a1	4
GO:0006740	NADPH regeneration	4/786	24/28905	0.166667	6.12913	4.20275	0.00373711	0.0248436	0.0171896	Pgd/Prps1/Aldh1l1/Acacb	4
GO:0034383	low-density lipoprotein particle clearance	4/786	24/28905	0.166667	6.12913	4.20275	0.00373711	0.0248436	0.0171896	Scarb1/Cd36/Anxa2/Dgat2	4
GO:0035751	regulation of lysosomal lumen pH	4/786	24/28905	0.166667	6.12913	4.20275	0.00373711	0.0248436	0.0171896	Tmem9/Creg1/Grn/Lamp2	4
GO:0042026	protein refolding	4/786	24/28905	0.166667	6.12913	4.20275	0.00373711	0.0248436	0.0171896	Hspb1/B2m/Hspa1l/Hspa8	4
GO:0042742	defense response to bacterium	22/786	430/28905	0.0511628	1.8815	3.07904	0.00374429	0.0248436	0.0171896	Defb36/Anxa3/H2-D1/Grn/H2-K1/H2-Q10/Pycard/H2-M3/Mpeg1/App/B2m/Cd36/Wfdc10/Tac1/Prkcd/Ang/Bcl3/H2-T23/Defb19/Lyz1/Lgals9/Lbp	22
GO:0006986	response to unfolded protein	9/786	113/28905	0.079646	2.92897	3.43493	0.00375703	0.0248436	0.0171896	Hspb1/Hspb8/Os9/Parp16/Ppp1r15a/Bak1/Creb3l4/Wfs1/Edem2	9
GO:0032755	positive regulation of interleukin-6 production	9/786	113/28905	0.079646	2.92897	3.43493	0.00375703	0.0248436	0.0171896	Mapk13/Pycard/App/Cd36/F2r/Aif1/Arhgef2/Lgals9/Lbp	9
GO:0001909	leukocyte mediated cytotoxicity	12/786	179/28905	0.0670391	2.46535	3.28792	0.00375856	0.0248436	0.0171896	H2-D1/Ctsh/H2-K1/H2-Q10/H2-M3/B2m/Nectin2/Raet1e/H2-T23/Raet1d/Ripk3/Lgals9	12
GO:0009267	cellular response to starvation	12/786	179/28905	0.0670391	2.46535	3.28792	0.00375856	0.0248436	0.0171896	Gabarapl1/Lamp2/Plin2/Map1lc3b/Glul/Stk24/Asns/Sesn2/Gas2l1/Ripor1/Fads1/Prkaa2	12
GO:0050709	negative regulation of protein secretion	8/786	93/28905	0.0860215	3.16342	3.49371	0.003856	0.0254528	0.0176111	Ucp2/Apoe/Sfrp1/Nos1/Idh2/Neo1/F2r/Midn	8
GO:0002761	regulation of myeloid leukocyte differentiation	11/786	157/28905	0.0700637	2.57658	3.31171	0.00388613	0.0255815	0.0177001	Rbp1/Tesc/Casp8/C1qc/Fstl3/Id2/Sfrp1/Bmyc/Ndfip1/Zfpm1/Fos	11
GO:0051099	positive regulation of binding	11/786	157/28905	0.0700637	2.57658	3.31171	0.00388613	0.0255815	0.0177001	H1f0/Txn1/App/B2m/S100a10/Apoe/Cdk5/Anxa2/Ripor1/Fam220a/Flot1	11
GO:0022604	regulation of cell morphogenesis	16/786	276/28905	0.057971	2.13187	3.15893	0.0038928	0.0255904	0.0177062	Cldn3/Palm/Cdc42ep5/Wls/Fn1/Plekho1/Rhou/Sh3d19/Bhlhb9/Caprin2/Myo5b/Pak3/Cdc42se2/Cdc42se1/Pdpn/Fyn	16
GO:0045619	regulation of lymphocyte differentiation	14/786	227/28905	0.061674	2.26805	3.20675	0.0038989	0.0255955	0.0177098	Cyp26b1/Hspb1/Dtx1/Zbtb7b/Id2/Sfrp1/Axl/Il7/Mdk/Ndfip1/Xrcc6/Pf4/H2-DMa/Lgals9	14
GO:0043409	negative regulation of MAPK cascade	12/786	180/28905	0.0666667	2.45165	3.26633	0.00393028	0.0256305	0.017734	Agt/Dag1/Apoe/Gstp1/Sfrp1/Cblc/Gstp2/Prkcd/Dusp3/Sh3rf2/Rgs2/Cdc42se1	12
GO:0050817	coagulation	12/786	180/28905	0.0666667	2.45165	3.26633	0.00393028	0.0256305	0.017734	Cd36/Apoe/Pdgfra/Prkcd/Axl/Anxa2/Proc/Hps1/F2r/Gata1/Pdpn/St3gal4	12
GO:0061572	actin filament bundle organization	12/786	180/28905	0.0666667	2.45165	3.26633	0.00393028	0.0256305	0.017734	Rhoc/S100a10/Itgb5/Rhod/Tac1/Dpysl3/Sdc4/Baiap2l1/Aif1/Lima1/Id1/Ppm1f	12
GO:0014002	astrocyte development	5/786	39/28905	0.128205	4.71472	3.8811	0.00393086	0.0256305	0.017734	Grn/Lamb2/Agt/App/C1qa	5
GO:1903725	regulation of phospholipid metabolic process	5/786	39/28905	0.128205	4.71472	3.8811	0.00393086	0.0256305	0.017734	Scarb1/Prkcd/Erbb4/Fabp3/Idh1	5
GO:0090287	regulation of cellular response to growth factor stimulus	18/786	327/28905	0.0550459	2.0243	3.11441	0.00394545	0.0256908	0.0177757	Cd63/Mt3/Agt/Cidea/Fstl3/Cadm4/Sfrp1/Npnt/Gpc3/Dcn/Htra1/Itga3/Htra3/Peg10/Neo1/Rbbp7/Zfp703/Folr1	18
GO:0051146	striated muscle cell differentiation	19/786	353/28905	0.0538244	1.97938	3.09536	0.00396894	0.0257886	0.0178434	Pld3/Cyp26b1/Gpx1/Agt/Myoz2/Ccnd2/P2rx2/Cd81/Pdgfra/Sort1/Plekho1/Tnnt1/Csrp2/Ntn3/Rgs2/Neo1/Sgcb/Trip10/Flot1	19
GO:0048678	response to axon injury	7/786	74/28905	0.0945946	3.4787	3.56944	0.00397655	0.0257886	0.0178434	Bex1/Grn/Lamb2/Stk24/Neo1/Enpp1/Folr1	7
GO:0070050	neuron cellular homeostasis	7/786	74/28905	0.0945946	3.4787	3.56944	0.00397655	0.0257886	0.0178434	App/P2rx2/Cdk5/P2ry2/Fggy/Atp6ap1/Marcksl1	7
GO:0042116	macrophage activation	9/786	114/28905	0.0789474	2.90327	3.40421	0.00398318	0.0257969	0.0178491	Grn/Clu/App/C1qa/Ifi35/Aif1/Cd84/Lgals9/Lbp	9
GO:0016064	immunoglobulin mediated immune response	17/786	302/28905	0.0562914	2.07011	3.12546	0.00400886	0.0259283	0.0179401	H2-D1/H2-K1/H2-Q10/C1qa/C1qc/Cr1l/Cd81/Nectin2/Prkcd/Bcl3/Stat6/Ndfip1/C1qb/H2-T23/Enpp1/H2-DMa/Hpx	17
GO:0001503	ossification	24/786	487/28905	0.0492813	1.81231	3.0226	0.00405683	0.0262033	0.0181303	Dhh/Fstl3/Ebp/Ecm1/Id2/Sort1/Srgn/Sfrp1/Npnt/Gpc3/Tac1/Cited1/Pkdcc/Hdac7/P2ry2/Mdk/Id3/Hemgn/Enpp1/Junb/Prkaca/Id1/Ahsg/Gata1	24
GO:0007599	hemostasis	12/786	181/28905	0.0662983	2.43811	3.24488	0.00410825	0.0264998	0.0183355	Cd36/Apoe/Pdgfra/Prkcd/Axl/Anxa2/Proc/Hps1/F2r/Gata1/Pdpn/St3gal4	12
GO:0033674	positive regulation of kinase activity	19/786	355/28905	0.0535211	1.96823	3.06888	0.00421559	0.0271559	0.0187894	Mt3/Agt/App/Ccnd2/Traf4/Mmd2/Pdgfra/Cdk5/Tpd52l1/Prkcd/Axl/Ang/Sesn2/Ryk/Erbb4/Adam9/Xrcc6/Ripk3/Prnp	19
GO:0032368	regulation of lipid transport	11/786	159/28905	0.0691824	2.54417	3.26434	0.00427569	0.0274571	0.0189978	Agt/Apoe/Tac1/Prkcd/Atp8a1/Anxa2/P2ry2/Fabp3/Pltp/Acsl4/Itgav	11
GO:0032814	regulation of natural killer cell activation	7/786	75/28905	0.0933333	3.43232	3.52629	0.00428531	0.0274571	0.0189978	H2-D1/H2-K1/H2-Q10/Axl/H2-T23/Hps1/Lgals9	7
GO:0032635	interleukin-6 production	12/786	182/28905	0.0659341	2.42471	3.22358	0.00429263	0.0274571	0.0189978	Mapk13/Pycard/App/Cd36/Nmb/Mapkapk2/F2r/Aif1/Cd84/Arhgef2/Lgals9/Lbp	12
GO:0045766	positive regulation of angiogenesis	12/786	182/28905	0.0659341	2.42471	3.22358	0.00429263	0.0274571	0.0189978	Anxa3/Grn/Ctsh/Hspb1/Rtn4/Cyp1b1/Ecm1/C3ar1/S100a1/Mdk/Hmox1/Lgals3	12
GO:0032984	protein-containing complex disassembly	15/786	254/28905	0.0590551	2.17174	3.13595	0.0043	0.0274571	0.0189978	Gabarapl1/Ddit4/Lamp2/Dstn/Sptbn1/Twf2/Bmyc/Map1lc3b/Sh3gl2/Tnp1/Gas2l1/Hspa8/Gsn/Lima1/Arhgef2	15
GO:0000305	response to oxygen radical	4/786	25/28905	0.16	5.88397	4.08446	0.00435444	0.0274571	0.0189978	Mt3/Ucp2/Sod3/Cd36	4
GO:0002519	natural killer cell tolerance induction	4/786	25/28905	0.16	5.88397	4.08446	0.00435444	0.0274571	0.0189978	H2-D1/H2-K1/H2-Q10/H2-T23	4
GO:0009081	branched-chain amino acid metabolic process	4/786	25/28905	0.16	5.88397	4.08446	0.00435444	0.0274571	0.0189978	Acat1/Mccc2/Hmgcl/Sds	4
GO:0032639	TRAIL production	4/786	25/28905	0.16	5.88397	4.08446	0.00435444	0.0274571	0.0189978	H2-D1/H2-K1/H2-Q10/H2-T23	4
GO:0032679	regulation of TRAIL production	4/786	25/28905	0.16	5.88397	4.08446	0.00435444	0.0274571	0.0189978	H2-D1/H2-K1/H2-Q10/H2-T23	4
GO:0032759	positive regulation of TRAIL production	4/786	25/28905	0.16	5.88397	4.08446	0.00435444	0.0274571	0.0189978	H2-D1/H2-K1/H2-Q10/H2-T23	4
GO:0035634	response to stilbenoid	4/786	25/28905	0.16	5.88397	4.08446	0.00435444	0.0274571	0.0189978	Cidea/Cd36/Gsta2/Ifit3	4
GO:0042219	cellular modified amino acid catabolic process	4/786	25/28905	0.16	5.88397	4.08446	0.00435444	0.0274571	0.0189978	Ahcy/Aldh1l1/Pcyox1/Dio3	4
GO:0042537	benzene-containing compound metabolic process	4/786	25/28905	0.16	5.88397	4.08446	0.00435444	0.0274571	0.0189978	Gstm7/Cyp1b1/Gstm4/Hao2	4
GO:0051457	maintenance of protein location in nucleus	4/786	25/28905	0.16	5.88397	4.08446	0.00435444	0.0274571	0.0189978	Chchd10/Txn1/Nr5a1/Cdk5	4
GO:0097202	activation of cysteine-type endopeptidase activity	4/786	25/28905	0.16	5.88397	4.08446	0.00435444	0.0274571	0.0189978	Pycard/Lgmn/Casp8/Bak1	4
GO:0010810	regulation of cell-substrate adhesion	14/786	230/28905	0.0608696	2.23847	3.15273	0.00437675	0.0274571	0.0189978	Dag1/S100a10/Cd36/Spock2/Fn1/Rhod/Npnt/Lgals1/Mdk/Dusp3/Itga3/Sdc4/Ppm1f/Pdpn	14
GO:0006109	regulation of carbohydrate metabolic process	13/786	206/28905	0.0631068	2.32074	3.18059	0.00438255	0.0274571	0.0189978	Ddit4/App/Ier3/Pdk3/Sesn2/Plcd1/Dgat2/Nupr1/Enpp1/Midn/Prkaca/Prkaa2/Acacb	13
GO:0032729	positive regulation of type II interferon production	8/786	95/28905	0.0842105	3.09683	3.4225	0.00439077	0.0274571	0.0189978	H2-D1/H2-K1/H2-Q10/Pycard/H2-M3/App/Bcl3/Zfpm1	8
GO:0007340	acrosome reaction	5/786	40/28905	0.125	4.59685	3.8059	0.00439359	0.0274571	0.0189978	Gm773/Rab3a/Tnp2/Trim36/Iqcf1	5
GO:0010765	positive regulation of sodium ion transport	5/786	40/28905	0.125	4.59685	3.8059	0.00439359	0.0274571	0.0189978	Atp1b2/Tesc/Atp1b1/Atp1b3/Nos1	5
GO:1902108	regulation of mitochondrial membrane permeability involved in apoptotic process	5/786	40/28905	0.125	4.59685	3.8059	0.00439359	0.0274571	0.0189978	Chchd10/Slc25a5/Acaa2/Ier3/Bak1	5
GO:1905710	positive regulation of membrane permeability	5/786	40/28905	0.125	4.59685	3.8059	0.00439359	0.0274571	0.0189978	Chchd10/Slc25a5/Acaa2/Ier3/Bak1	5
GO:0019724	B cell mediated immunity	17/786	305/28905	0.0557377	2.04974	3.08135	0.0044226	0.0276025	0.0190985	H2-D1/H2-K1/H2-Q10/C1qa/C1qc/Cr1l/Cd81/Nectin2/Prkcd/Bcl3/Stat6/Ndfip1/C1qb/H2-T23/Enpp1/H2-DMa/Hpx	17
GO:0032673	regulation of interleukin-4 production	6/786	57/28905	0.105263	3.87103	3.6275	0.00443124	0.0276206	0.019111	H2-D1/H2-K1/H2-Q10/Ndfip1/Zfpm1/H2-T23	6
GO:0071559	response to transforming growth factor beta	15/786	255/28905	0.0588235	2.16322	3.11933	0.00445756	0.0277487	0.0191996	Cidea/Itgb5/Npnt/Cited1/Htra1/Itga3/Htra3/Adam9/Peg10/Rbbp7/Zfp703/Fos/Folr1/Lgals9/Fyn	15
GO:0014074	response to purine-containing compound	9/786	116/28905	0.0775862	2.85322	3.34374	0.00446733	0.0277737	0.0192169	Gstm7/Nt5e/P2rx2/Cib2/Cited1/Rap1b/Rap1a/Enpp1/Prkaa2	9
GO:0046328	regulation of JNK cascade	11/786	160/28905	0.06875	2.52827	3.24092	0.00448178	0.0278132	0.0192443	Pycard/App/Gadd45b/Gstp1/Traf4/Sfrp1/Tpd52l1/Gstp2/Dusp3/Sh3rf2/Cdc42se1	11
GO:0048732	gland development	24/786	491/28905	0.0488798	1.79755	2.98003	0.00448526	0.0278132	0.0192443	Ly6e/Psap/Frzb/Gpx1/Dag1/Wls/Rtn4/Zbtb7b/Pdgfra/Nr5a1/Id2/Sfrp1/Mpst/Lsr/Nr0b1/Tgm2/Serpinf1/Mdk/Erbb4/Stat6/Proc/Ripk3/Zfp703/Hmox1	24
GO:0051928	positive regulation of calcium ion transport	10/786	138/28905	0.0724638	2.66484	3.2776	0.00456098	0.0282464	0.019544	Gstm7/Atp1b1/Gsto1/Stac2/Bak1/Ppp3r1/Nipsnap2/F2r/Wfs1/Lgals3	10
GO:0009620	response to fungus	7/786	76/28905	0.0921053	3.38715	3.48388	0.00461185	0.0285247	0.0197365	Gapdh/Clec4a1/App/Tac1/Ang/Bak1/Defb19	7
GO:0007341	penetration of zona pellucida	3/786	13/28905	0.230769	8.48649	4.5139	0.00467202	0.0285866	0.0197794	Gm773/Tnp2/Smcp	3
GO:0017038	protein import	3/786	13/28905	0.230769	8.48649	4.5139	0.00467202	0.0285866	0.0197794	Clu/App/Apoe	3
GO:0032908	regulation of transforming growth factor beta1 production	3/786	13/28905	0.230769	8.48649	4.5139	0.00467202	0.0285866	0.0197794	Agt/Laptm4b/Lum	3
GO:0035973	aggrephagy	3/786	13/28905	0.230769	8.48649	4.5139	0.00467202	0.0285866	0.0197794	Hspb8/Sqstm1/Wdr81	3
GO:0051000	positive regulation of nitric-oxide synthase activity	3/786	13/28905	0.230769	8.48649	4.5139	0.00467202	0.0285866	0.0197794	Scarb1/Apoe/S100a1	3
GO:0070262	peptidyl-serine dephosphorylation	3/786	13/28905	0.230769	8.48649	4.5139	0.00467202	0.0285866	0.0197794	Ppp1r15a/Ppp2r1a/Ppm1f	3
GO:1990535	neuron projection maintenance	3/786	13/28905	0.230769	8.48649	4.5139	0.00467202	0.0285866	0.0197794	App/Abcd1/Prnp	3
GO:2000271	positive regulation of fibroblast apoptotic process	3/786	13/28905	0.230769	8.48649	4.5139	0.00467202	0.0285866	0.0197794	Sfrp1/Bbc3/Nupr1	3
GO:1904427	positive regulation of calcium ion transmembrane transport	8/786	96/28905	0.0833333	3.06457	3.38759	0.00467865	0.0285866	0.0197794	Gstm7/Atp1b1/Gsto1/Stac2/Bak1/Ppp3r1/Nipsnap2/F2r	8
GO:1903169	regulation of calcium ion transmembrane transport	12/786	184/28905	0.0652174	2.39836	3.18139	0.00468127	0.0285866	0.0197794	Gstm7/Atp1b1/Gsto1/Cbarp/Cacnb3/Stac2/Bak1/Ppp3r1/Nipsnap2/F2r/Fyn/Prnp	12
GO:0042177	negative regulation of protein catabolic process	9/786	117/28905	0.0769231	2.82883	3.31399	0.00472598	0.0288231	0.019943	Cst3/Laptm4b/Timp2/Ctsa/Timp3/Timp1/Anxa2/Fyn/Usp25	9
GO:0141091	transforming growth factor beta receptor superfamily signaling pathway	19/786	359/28905	0.0529248	1.9463	3.01643	0.00474701	0.0288975	0.0199945	Cidea/Fstl3/Itgb5/Sfrp1/Npnt/Gpc3/Cited1/Htra1/Itga3/Htra3/Adam9/Peg10/Neo1/Rbbp7/Zfp703/Fos/Id1/Folr1/Lgals9	19
GO:0032271	regulation of protein polymerization	13/786	208/28905	0.0625	2.29843	3.14211	0.0047502	0.0288975	0.0199945	Tmsb4x/Pycard/Cdc42ep5/Vasp/Sptbn1/Twf2/Tmsb15a/Prkcd/Clip3/Pak3/Gsn/Baiap2l1/Ssh3	13
GO:0006520	amino acid metabolic process	16/786	282/28905	0.0567376	2.08651	3.06544	0.00478019	0.0290433	0.0200954	Ucp2/Got2/Prdx4/Aldh1a1/Cyp2d22/Mpst/Ahcy/Nos1/Glul/Asns/Acat1/Mccc2/Hmgcl/Sds/Oat/Nit2	16
GO:0009205	purine ribonucleoside triphosphate metabolic process	15/786	257/28905	0.0583658	2.14639	3.08633	0.00478678	0.0290467	0.0200977	Gapdh/Nt5e/Ucp2/Ddit4/Atp1b1/App/Ier3/Hspa8/Pgk1/Pgam1/Ampd2/Nupr1/Enpp1/Prkaca/Prkaa2	15
GO:0006110	regulation of glycolytic process	6/786	58/28905	0.103448	3.80429	3.57418	0.00483124	0.0291328	0.0201573	Ddit4/App/Ier3/Nupr1/Prkaca/Prkaa2	6
GO:0010883	regulation of lipid storage	6/786	58/28905	0.103448	3.80429	3.57418	0.00483124	0.0291328	0.0201573	Cidea/Scarb1/Cd36/Plin2/Itgav/Acacb	6
GO:0030811	regulation of nucleotide catabolic process	6/786	58/28905	0.103448	3.80429	3.57418	0.00483124	0.0291328	0.0201573	Ddit4/App/Ier3/Nupr1/Prkaca/Prkaa2	6
GO:0033121	regulation of purine nucleotide catabolic process	6/786	58/28905	0.103448	3.80429	3.57418	0.00483124	0.0291328	0.0201573	Ddit4/App/Ier3/Nupr1/Prkaca/Prkaa2	6
GO:0052372	modulation by symbiont of entry into host	6/786	58/28905	0.103448	3.80429	3.57418	0.00483124	0.0291328	0.0201573	Ly6e/Fuca2/Nectin2/Lgals1/Gsn/Itgav	6
GO:1904018	positive regulation of vasculature development	12/786	185/28905	0.0648649	2.38539	3.16051	0.00488587	0.0293996	0.0203419	Anxa3/Grn/Ctsh/Hspb1/Rtn4/Cyp1b1/Ecm1/C3ar1/S100a1/Mdk/Hmox1/Lgals3	12
GO:0051353	positive regulation of oxidoreductase activity	5/786	41/28905	0.121951	4.48473	3.73313	0.00489382	0.0293996	0.0203419	Scarb1/Apoe/S100a1/Ripk3/Lgals9	5
GO:0071634	regulation of transforming growth factor beta production	5/786	41/28905	0.121951	4.48473	3.73313	0.00489382	0.0293996	0.0203419	Agt/Laptm4b/Fn1/Lum/Itgav	5
GO:0030258	lipid modification	13/786	209/28905	0.062201	2.28743	3.12303	0.00494309	0.0296216	0.0204955	Acaa2/Echs1/Sesn2/Fabp3/Ggta1/Etfb/Acat1/Dgat2/Abcd1/Hao2/St3gal4/Mboat1/Acacb	13
GO:0044703	multi-organism reproductive process	13/786	209/28905	0.062201	2.28743	3.12303	0.00494309	0.0296216	0.0204955	Grn/Ctsl/Ctsb/Cr1l/Ube2a/Maged2/Abcg2/Timp1/Acsl4/Ooep/Junb/Epn1/Lgals9	13
GO:0042391	regulation of membrane potential	24/786	495/28905	0.0484848	1.78302	2.93786	0.00495084	0.0296299	0.0205013	Chchd10/Atp1b2/Ucp2/Atp1a1/Agt/Atp1b1/App/Slc1a6/P2rx2/B2m/Cd36/Mpp2/Atp1b3/Cdk5/Tac1/Nos1/Pex5l/Dcn/Cacnb3/Bak1/Gna14/Rims4/Abcd1/Nrcam	24
GO:0006635	fatty acid beta-oxidation	7/786	77/28905	0.0909091	3.34316	3.44216	0.0049568	0.0296299	0.0205013	Acaa2/Echs1/Sesn2/Etfb/Acat1/Abcd1/Acacb	7
GO:0051098	regulation of binding	19/786	361/28905	0.0526316	1.93552	2.99046	0.00503272	0.0299603	0.0207298	Tle5/H1f0/Txn1/App/B2m/S100a10/Apoe/Habp4/Aplp2/Id2/Cdk5/Anxa2/Lrpap1/Zfpm1/Ripor1/Fam220a/Id1/Gata1/Flot1	19
GO:0002495	antigen processing and presentation of peptide antigen via MHC class II	4/786	26/28905	0.153846	5.65766	3.97241	0.00503696	0.0299603	0.0207298	Pycard/Lgmn/B2m/H2-DMa	4
GO:0009110	vitamin biosynthetic process	4/786	26/28905	0.153846	5.65766	3.97241	0.00503696	0.0299603	0.0207298	Gsto1/Akr1a1/Pltp/Pnpo	4
GO:2000566	positive regulation of CD8-positive, alpha-beta T cell proliferation	4/786	26/28905	0.153846	5.65766	3.97241	0.00503696	0.0299603	0.0207298	H2-D1/H2-K1/H2-Q10/H2-T23	4
GO:0008631	intrinsic apoptotic signaling pathway in response to oxidative stress	6/786	59/28905	0.101695	3.73981	3.52204	0.00525715	0.0311161	0.0215296	Hspb1/Gpx1/Cyp1b1/Aldh2/Stk24/Fyn	6
GO:0061900	glial cell activation	6/786	59/28905	0.101695	3.73981	3.52204	0.00525715	0.0311161	0.0215296	Grn/Clu/Agt/App/C1qa/Aif1	6
GO:1902305	regulation of sodium ion transmembrane transport	6/786	59/28905	0.101695	3.73981	3.52204	0.00525715	0.0311161	0.0215296	Fgf11/Atp1b2/Tesc/Atp1b1/Atp1b3/Nos1	6
GO:2000300	regulation of synaptic vesicle exocytosis	6/786	59/28905	0.101695	3.73981	3.52204	0.00525715	0.0311161	0.0215296	P2rx2/P2ry2/Rab3a/Rap1b/Rims4/Rap1a	6
GO:0031669	cellular response to nutrient levels	14/786	235/28905	0.0595745	2.19084	3.06453	0.00527784	0.0311633	0.0215622	Gabarapl1/Lamp2/Plin2/Map1lc3b/Cd68/Glul/Stk24/Asns/Sesn2/Gas2l1/Ripor1/Fads1/Folr1/Prkaa2	14
GO:0019935	cyclic-nucleotide-mediated signaling	9/786	119/28905	0.0756303	2.78129	3.25542	0.00527808	0.0311633	0.0215622	Gapdh/App/Cd36/Apoe/Pex5l/Insl3/Pde1a/Pde4a/Gpr3	9
GO:0044409	symbiont entry into host	8/786	98/28905	0.0816327	3.00203	3.31913	0.00529764	0.0312239	0.0216042	Ly6e/Fuca2/Ctsb/Nectin2/Lgals1/Axl/Gsn/Itgav	8
GO:0002714	positive regulation of B cell mediated immunity	7/786	78/28905	0.0897436	3.3003	3.40113	0.00532079	0.0312239	0.0216042	H2-D1/H2-K1/H2-Q10/Nectin2/Stat6/H2-T23/Hpx	7
GO:0002891	positive regulation of immunoglobulin mediated immune response	7/786	78/28905	0.0897436	3.3003	3.40113	0.00532079	0.0312239	0.0216042	H2-D1/H2-K1/H2-Q10/Nectin2/Stat6/H2-T23/Hpx	7
GO:0007193	adenylate cyclase-inhibiting G protein-coupled receptor signaling pathway	7/786	78/28905	0.0897436	3.3003	3.40113	0.00532079	0.0312239	0.0216042	Psap/Palm/App/Adcy7/Insl3/Rgs2/Gnai2	7
GO:0010822	positive regulation of mitochondrion organization	7/786	78/28905	0.0897436	3.3003	3.40113	0.00532079	0.0312239	0.0216042	Mgarp/Chchd10/Slc25a5/Pycard/Dcn/Bak1/Bbc3	7
GO:0031396	regulation of protein ubiquitination	13/786	211/28905	0.0616114	2.26575	3.0852	0.00534774	0.0313439	0.0216872	Bex3/Bex4/Bex1/Bex2/Cdk5/Sqstm1/Minar1/Skp2/Ndfip1/Fbxo2/Sh3rf2/Wfs1/Fyn	13
GO:0010639	negative regulation of organelle organization	20/786	390/28905	0.0512821	1.88589	2.94486	0.00540497	0.0316408	0.0218926	Tmsb4x/Slc25a5/Gpx1/Vat1/Acaa2/Sptbn1/Ier3/Twf2/Tmsb15a/Prkcd/Clip3/Gas2l1/Bak1/Gsn/Nbdy/Nupr1/Ssh3/Oma1/Lima1/Arhgef2	20
GO:0001894	tissue homeostasis	16/786	286/28905	0.0559441	2.05733	3.0044	0.00545861	0.0318772	0.0220562	Tuba1a/Nt5e/Atp1b2/Tpp1/Aldh1a1/Tex15/Cib2/Lsr/Sh3gl2/Il7/Rab3d/Enpp1/F2r/Ahsg/Gata1/Itgav	16
GO:0060249	anatomical structure homeostasis	16/786	286/28905	0.0559441	2.05733	3.0044	0.00545861	0.0318772	0.0220562	Tuba1a/Nt5e/Atp1b2/Tpp1/Aldh1a1/Tex15/Cib2/Lsr/Sh3gl2/Il7/Rab3d/Enpp1/F2r/Ahsg/Gata1/Itgav	16
GO:0070588	calcium ion transmembrane transport	18/786	338/28905	0.0532544	1.95842	2.96328	0.00553116	0.0322618	0.0223223	Gstm7/Tmem37/Atp1b1/P2rx2/Gsto1/Cbarp/Cacna2d2/Cacnb3/Stac2/Bak1/Plcd1/Ppp3r1/Nipsnap2/F2r/Fyn/Prnp/Slc25a23/Itgav	18
GO:0010811	positive regulation of cell-substrate adhesion	10/786	142/28905	0.0704225	2.58978	3.17507	0.00556822	0.0324386	0.0224446	Dag1/S100a10/Cd36/Spock2/Fn1/Npnt/Mdk/Itga3/Sdc4/Ppm1f	10
GO:0030099	myeloid cell differentiation	24/786	500/28905	0.048	1.76519	2.88568	0.00558875	0.0325188	0.0225001	Rbp1/Fam210b/Slc25a5/Ucp2/Tesc/App/Casp8/B2m/C1qc/Cd81/Fstl3/Id2/Sfrp1/Bmyc/Gpc3/Slc48a1/Ndfip1/Zfpm1/Atp6ap1/Enpp1/Junb/Fos/Gata1/Slc1a5	24
GO:0001570	vasculogenesis	8/786	99/28905	0.0808081	2.9717	3.28555	0.00562964	0.0326977	0.0226239	Tnni3/Sgpl1/Rtn4/Cited1/Hdac7/Rap1a/Enpp1/Junb	8
GO:0034249	negative regulation of amide metabolic process	11/786	165/28905	0.0666667	2.45165	3.12645	0.00563357	0.0326977	0.0226239	Gapdh/Clu/Parp16/Apoe/Rtn4/Ang/Sesn2/Caprin2/Rgs2/Wfs1/Prnp	11
GO:0051258	protein polymerization	16/786	287/28905	0.0557491	2.05016	2.98929	0.00563989	0.0326977	0.0226239	Tmsb4x/Tuba1a/Pycard/Cdc42ep5/Vasp/Sptbn1/Twf2/Rhod/Tmsb15a/Prkcd/Clip3/Pak3/Gsn/Baiap2l1/Aif1/Ssh3	16
GO:0048146	positive regulation of fibroblast proliferation	7/786	79/28905	0.0886076	3.25853	3.36076	0.00570445	0.0329054	0.0227676	Agt/Fn1/Pdgfra/Bmyc/Anxa2/Cdk4/Kmt2c	7
GO:0006695	cholesterol biosynthetic process	6/786	60/28905	0.1	3.67748	3.47102	0.0057099	0.0329054	0.0227676	Apoe/Cyb5r3/Dhcr7/Ebp/Hmgcs2/Prkaa2	6
GO:0035036	sperm-egg recognition	6/786	60/28905	0.1	3.67748	3.47102	0.0057099	0.0329054	0.0227676	Pmis2/Prss55/Hspa1l/Tnp2/Smcp/Folr1	6
GO:1902653	secondary alcohol biosynthetic process	6/786	60/28905	0.1	3.67748	3.47102	0.0057099	0.0329054	0.0227676	Apoe/Cyb5r3/Dhcr7/Ebp/Hmgcs2/Prkaa2	6
GO:1903533	regulation of protein targeting	6/786	60/28905	0.1	3.67748	3.47102	0.0057099	0.0329054	0.0227676	Cdk5/Hspa1l/Cacnb3/Gdi1/Fyn/Prnp	6
GO:0002082	regulation of oxidative phosphorylation	4/786	27/28905	0.148148	5.44812	3.86603	0.00578761	0.0330269	0.0228517	Cox7a1/Nupr1/Abcd1/Slc25a23	4
GO:0007035	vacuolar acidification	4/786	27/28905	0.148148	5.44812	3.86603	0.00578761	0.0330269	0.0228517	Tmem9/Creg1/Grn/Lamp2	4
GO:0031639	plasminogen activation	4/786	27/28905	0.148148	5.44812	3.86603	0.00578761	0.0330269	0.0228517	S100a10/Ctsz/Plgrkt/Pgk1	4
GO:0048843	negative regulation of axon extension involved in axon guidance	4/786	27/28905	0.148148	5.44812	3.86603	0.00578761	0.0330269	0.0228517	Sema4g/Ryk/Sema6c/Sema4f	4
GO:1901385	regulation of voltage-gated calcium channel activity	4/786	27/28905	0.148148	5.44812	3.86603	0.00578761	0.0330269	0.0228517	Cbarp/Cacnb3/Stac2/Nipsnap2	4
GO:1903579	negative regulation of ATP metabolic process	4/786	27/28905	0.148148	5.44812	3.86603	0.00578761	0.0330269	0.0228517	Ddit4/Ier3/Nupr1/Prkaca	4
GO:0032486	Rap protein signal transduction	3/786	14/28905	0.214286	7.88032	4.30508	0.00582707	0.0330269	0.0228517	Timp2/Rap1b/Rap1a	3
GO:0032490	detection of molecule of bacterial origin	3/786	14/28905	0.214286	7.88032	4.30508	0.00582707	0.0330269	0.0228517	Scarb1/Itgav/Lbp	3
GO:0042364	water-soluble vitamin biosynthetic process	3/786	14/28905	0.214286	7.88032	4.30508	0.00582707	0.0330269	0.0228517	Gsto1/Akr1a1/Pnpo	3
GO:0042983	amyloid precursor protein biosynthetic process	3/786	14/28905	0.214286	7.88032	4.30508	0.00582707	0.0330269	0.0228517	Itm2c/Itm2b/Necab3	3
GO:0042984	regulation of amyloid precursor protein biosynthetic process	3/786	14/28905	0.214286	7.88032	4.30508	0.00582707	0.0330269	0.0228517	Itm2c/Itm2b/Necab3	3
GO:0061687	detoxification of inorganic compound	3/786	14/28905	0.214286	7.88032	4.30508	0.00582707	0.0330269	0.0228517	Mt3/Txn1/Mt2	3
GO:0098917	retrograde trans-synaptic signaling	3/786	14/28905	0.214286	7.88032	4.30508	0.00582707	0.0330269	0.0228517	Dag1/Nos1/Fabp5	3
GO:1900272	negative regulation of long-term synaptic potentiation	3/786	14/28905	0.214286	7.88032	4.30508	0.00582707	0.0330269	0.0228517	App/Apoe/Prnp	3
GO:0007043	cell-cell junction assembly	11/786	166/28905	0.0662651	2.43688	3.10406	0.00588965	0.0333032	0.0230428	Rhoc/Cldn3/Cldn11/Cgn/Agt/Lsr/Hdac7/Zfp703/Rab13/Prkaca/Cldn10	11
GO:1904019	epithelial cell apoptotic process	11/786	166/28905	0.0662651	2.43688	3.10406	0.00588965	0.0333032	0.0230428	Casp8/Sort1/Col18a1/Anxa2/Mdk/Gsn/Nupr1/Hmox1/Wfs1/Id1/Prkaa2	11
GO:0034446	substrate adhesion-dependent cell spreading	8/786	100/28905	0.08	2.94198	3.25239	0.00597725	0.0337588	0.0233581	Lamb2/S100a10/Fn1/Sfrp1/Axl/Mdk/Pdpn/Itgav	8
GO:0032412	regulation of monoatomic ion transmembrane transporter activity	13/786	214/28905	0.0607477	2.23398	3.02924	0.006004	0.0337925	0.0233814	Gstm7/Fgf11/Atp1b2/Tesc/Atp1b1/App/Gsto1/Atp1b3/Cbarp/Cacnb3/Stac2/Nipsnap2/Prnp	13
GO:0009314	response to radiation	22/786	448/28905	0.0491071	1.80591	2.87421	0.00600918	0.0337925	0.0233814	Tuba1a/Mapk13/Txn1/Gpx1/App/Ccnd2/Ube2a/Id2/Per3/Sfrp1/Bmyc/Cdk5/Prkcd/Timp1/Bak1/Bcl3/Nabp1/Crip1/Reep6/Xrcc6/Bbc3/Best1	22
GO:0071604	transforming growth factor beta production	5/786	43/28905	0.116279	4.27614	3.59438	0.00601308	0.0337925	0.0233814	Agt/Laptm4b/Fn1/Lum/Itgav	5
GO:2001185	regulation of CD8-positive, alpha-beta T cell activation	5/786	43/28905	0.116279	4.27614	3.59438	0.00601308	0.0337925	0.0233814	H2-D1/H2-K1/H2-Q10/Zbtb7b/H2-T23	5
GO:0007254	JNK cascade	12/786	190/28905	0.0631579	2.32262	3.05807	0.00601833	0.0337925	0.0233814	Pycard/App/Cdc42ep5/Gadd45b/Gstp1/Traf4/Sfrp1/Tpd52l1/Gstp2/Dusp3/Sh3rf2/Cdc42se1	12
GO:0007178	transmembrane receptor protein serine/threonine kinase signaling pathway	20/786	394/28905	0.0507614	1.86674	2.89616	0.00602958	0.0338163	0.0233978	Cidea/Sptbn1/Fstl3/Itgb5/Sfrp1/Npnt/Gpc3/Cited1/Htra1/Itga3/Htra3/Adam9/Peg10/Neo1/Rbbp7/Zfp703/Fos/Id1/Folr1/Lgals9	20
GO:0009199	ribonucleoside triphosphate metabolic process	15/786	264/28905	0.0568182	2.08948	2.97315	0.00609785	0.0341399	0.0236217	Gapdh/Nt5e/Ucp2/Ddit4/Atp1b1/App/Ier3/Hspa8/Pgk1/Pgam1/Ampd2/Nupr1/Enpp1/Prkaca/Prkaa2	15
GO:0045637	regulation of myeloid cell differentiation	14/786	239/28905	0.0585774	2.15417	2.99555	0.00610147	0.0341399	0.0236217	Rbp1/Fam210b/Tesc/Casp8/B2m/C1qc/Fstl3/Id2/Sfrp1/Bmyc/Ndfip1/Zfpm1/Fos/Gata1	14
GO:0030278	regulation of ossification	10/786	144/28905	0.0694444	2.55381	3.12512	0.00613299	0.0342764	0.0237162	Ecm1/Srgn/Sfrp1/Tac1/Pkdcc/P2ry2/Mdk/Enpp1/Ahsg/Gata1	10
GO:0042987	amyloid precursor protein catabolic process	6/786	61/28905	0.0983607	3.61719	3.42108	0.00619046	0.0345174	0.0238829	Clu/App/Apoe/Rtn4/Adam9/Prnp	6
GO:0045954	positive regulation of natural killer cell mediated cytotoxicity	6/786	61/28905	0.0983607	3.61719	3.42108	0.00619046	0.0345174	0.0238829	H2-D1/H2-K1/H2-Q10/H2-M3/Nectin2/H2-T23	6
GO:0016051	carbohydrate biosynthetic process	13/786	215/28905	0.0604651	2.22359	3.0108	0.00623647	0.0346935	0.0240048	Gapdh/Gsto1/Pgd/Akr1a1/Sesn2/Plcd1/Pgk1/Pgam1/Sds/Dgat2/Enpp1/Prkaca/St3gal4	13
GO:0031330	negative regulation of cellular catabolic process	13/786	215/28905	0.0604651	2.22359	3.0108	0.00623647	0.0346935	0.0240048	Mt3/Ddit4/Timp2/Ctsa/Ier3/Timp3/Timp1/Anxa2/Mapkapk2/Nupr1/Hmox1/Prkaca/Acacb	13
GO:0007613	memory	11/786	168/28905	0.0654762	2.40787	3.05977	0.00642921	0.0357245	0.0247181	Pgrmc1/Tuba1a/Lgmn/App/Ccnd2/Foxo6/Apoe/Tac1/Serpinf1/Mdk/Itga3	11
GO:0009144	purine nucleoside triphosphate metabolic process	15/786	266/28905	0.056391	2.07377	2.94146	0.00652128	0.0361942	0.0250432	Gapdh/Nt5e/Ucp2/Ddit4/Atp1b1/App/Ier3/Hspa8/Pgk1/Pgam1/Ampd2/Nupr1/Enpp1/Prkaca/Prkaa2	15
GO:0050764	regulation of phagocytosis	9/786	123/28905	0.0731707	2.69084	3.14185	0.00653096	0.0362062	0.0250515	Pycard/Scarb1/Cd36/Rab31/Tgm2/Rap1a/Ahsg/Itgav/Lbp	9
GO:0043270	positive regulation of monoatomic ion transport	14/786	241/28905	0.0580913	2.1363	2.96157	0.00655025	0.0362296	0.0250677	Gstm7/Atp1b2/Tesc/Atp1b1/Gsto1/Atp1b3/Nos1/Stac2/Bak1/Ppp3r1/Nipsnap2/F2r/Wfs1/Lgals3	14
GO:0051056	regulation of small GTPase mediated signal transduction	14/786	241/28905	0.0580913	2.1363	2.96157	0.00655025	0.0362296	0.0250677	Timp2/Apoe/Rtn4/Cadm4/Mmd2/Eps8l2/Itga3/Cdc42se2/Cdc42se1/Ripor1/F2r/Arhgef2/Itgav/Flot1	14
GO:0002504	antigen processing and presentation of peptide or polysaccharide antigen via MHC class II	4/786	28/28905	0.142857	5.25354	3.76482	0.00660922	0.036264	0.0250915	Pycard/Lgmn/B2m/H2-DMa	4
GO:0006882	intracellular zinc ion homeostasis	4/786	28/28905	0.142857	5.25354	3.76482	0.00660922	0.036264	0.0250915	Mt3/Slc30a2/Mt2/Hps1	4
GO:0007530	sex determination	4/786	28/28905	0.142857	5.25354	3.76482	0.00660922	0.036264	0.0250915	Dhh/Tmem184a/Nr5a1/Nr0b1	4
GO:0035384	thioester biosynthetic process	4/786	28/28905	0.142857	5.25354	3.76482	0.00660922	0.036264	0.0250915	Pdk3/Acat1/Acsl4/Acacb	4
GO:0043171	peptide catabolic process	4/786	28/28905	0.142857	5.25354	3.76482	0.00660922	0.036264	0.0250915	Ctsh/Tpp1/Anpep/Xpnpep1	4
GO:0046823	negative regulation of nucleocytoplasmic transport	4/786	28/28905	0.142857	5.25354	3.76482	0.00660922	0.036264	0.0250915	Txn1/Cd36/Cabp1/Cdk5	4
GO:0071616	acyl-CoA biosynthetic process	4/786	28/28905	0.142857	5.25354	3.76482	0.00660922	0.036264	0.0250915	Pdk3/Acat1/Acsl4/Acacb	4
GO:0006778	porphyrin-containing compound metabolic process	5/786	44/28905	0.113636	4.17896	3.52814	0.00663521	0.0363238	0.0251328	Pgrmc1/Blvrb/Slc48a1/Hmox1/Hpx	5
GO:0072595	maintenance of protein localization in organelle	5/786	44/28905	0.113636	4.17896	3.52814	0.00663521	0.0363238	0.0251328	Chchd10/Txn1/Os9/Nr5a1/Cdk5	5
GO:0030225	macrophage differentiation	6/786	62/28905	0.0967742	3.55885	3.37218	0.00669977	0.0366275	0.025343	Ucp2/App/Casp8/C1qc/Id2/Enpp1	6
GO:0007040	lysosome organization	8/786	102/28905	0.0784314	2.8843	3.18729	0.00672114	0.0366275	0.025343	Tmem9/Creg1/Grn/Laptm4b/Lamp2/Tpp1/Gaa/Hps1	8
GO:0043525	positive regulation of neuron apoptotic process	8/786	102/28905	0.0784314	2.8843	3.18729	0.00672114	0.0366275	0.025343	Grn/App/Casp8/Cdk5/Pak3/Bbc3/Nupr1/Prnp	8
GO:0080171	lytic vacuole organization	8/786	102/28905	0.0784314	2.8843	3.18729	0.00672114	0.0366275	0.025343	Tmem9/Creg1/Grn/Laptm4b/Lamp2/Tpp1/Gaa/Hps1	8
GO:0051260	protein homooligomerization	12/786	193/28905	0.0621762	2.28652	2.99815	0.00679166	0.03697	0.0255799	Cryz/Pycard/App/B2m/Vasp/Mpp2/Scara5/Tgm2/Peg10/Slc1a5/Prnp/Acacb	12
GO:0043434	response to peptide hormone	20/786	399/28905	0.0501253	1.84335	2.83606	0.00689231	0.0374755	0.0259297	Mgarp/Agt/Zbtb7b/Sort1/Rab31/Ctsd/Prkcd/Nos1/Cited1/Sesn2/Stat6/Plcd1/Otop1/Gnai2/Stat2/Enpp1/Rab13/Sgcb/Prkaca/Ahsg	20
GO:0090150	establishment of protein localization to membrane	15/786	268/28905	0.0559701	2.05829	2.91004	0.006968	0.0378235	0.0261704	Frmpd1/Mtch1/Sptbn1/Rab31/Cdk5/Pkdcc/Clstn1/Cacnb3/Rtp4/Myo5b/Gdi1/Atp6ap1/Folr1/Fyn/Prnp	15
GO:0032092	positive regulation of protein binding	7/786	82/28905	0.0853659	3.13931	3.24341	0.00697989	0.0378235	0.0261704	App/B2m/Apoe/Cdk5/Anxa2/Fam220a/Flot1	7
GO:1990874	vascular associated smooth muscle cell proliferation	7/786	82/28905	0.0853659	3.13931	3.24341	0.00697989	0.0378235	0.0261704	Agt/Gstp1/Gstp2/Timp3/Gnai2/Enpp1/Hmox1	7
GO:0002064	epithelial cell development	14/786	243/28905	0.0576132	2.11871	2.92792	0.00702501	0.0380251	0.02631	Psap/Cldn3/Lamb2/Frzb/Cgn/Gpx1/Agt/Col18a1/Proc/Rap1a/Flnb/Ampd2/Rab13/Id1	14
GO:0051592	response to calcium ion	10/786	147/28905	0.0680272	2.50169	3.05175	0.00706256	0.038165	0.0264068	Tuba1a/Lgmn/App/Gdi1/Plcd1/Adam9/Junb/Fos/Slc25a23/Prkaa2	10
GO:0032370	positive regulation of lipid transport	8/786	103/28905	0.0776699	2.8563	3.15533	0.00711834	0.038165	0.0264068	Apoe/Tac1/Prkcd/Atp8a1/Anxa2/P2ry2/Fabp3/Pltp	8
GO:0001553	luteinization	3/786	15/28905	0.2	7.35496	4.116	0.00713809	0.038165	0.0264068	Sgpl1/Pdgfra/Nr5a1	3
GO:0019321	pentose metabolic process	3/786	15/28905	0.2	7.35496	4.116	0.00713809	0.038165	0.0264068	Dcxr/Pgd/Fggy	3
GO:0032905	transforming growth factor beta1 production	3/786	15/28905	0.2	7.35496	4.116	0.00713809	0.038165	0.0264068	Agt/Laptm4b/Lum	3
GO:0034375	high-density lipoprotein particle remodeling	3/786	15/28905	0.2	7.35496	4.116	0.00713809	0.038165	0.0264068	Scarb1/Apoe/Pltp	3
GO:0043508	negative regulation of JUN kinase activity	3/786	15/28905	0.2	7.35496	4.116	0.00713809	0.038165	0.0264068	Gstp1/Sfrp1/Gstp2	3
GO:0046058	cAMP metabolic process	3/786	15/28905	0.2	7.35496	4.116	0.00713809	0.038165	0.0264068	Adcy7/Pth2/Pde4a	3
GO:0071285	cellular response to lithium ion	3/786	15/28905	0.2	7.35496	4.116	0.00713809	0.038165	0.0264068	Fabp4/Adcy7/Id2	3
GO:1903543	positive regulation of exosomal secretion	3/786	15/28905	0.2	7.35496	4.116	0.00713809	0.038165	0.0264068	Sdc1/Myo5b/Sdc4	3
GO:2001138	regulation of phospholipid transport	3/786	15/28905	0.2	7.35496	4.116	0.00713809	0.038165	0.0264068	Apoe/Prkcd/Atp8a1	3
GO:0043534	blood vessel endothelial cell migration	9/786	125/28905	0.072	2.64779	3.08675	0.00723724	0.0385747	0.0266903	Hspb1/Prcp/Gpx1/Scarb1/Apoe/Cyp1b1/Col18a1/Hdac7/Hmox1	9
GO:0002717	positive regulation of natural killer cell mediated immunity	6/786	63/28905	0.0952381	3.50236	3.32428	0.00723878	0.0385747	0.0266903	H2-D1/H2-K1/H2-Q10/H2-M3/Nectin2/H2-T23	6
GO:0045912	negative regulation of carbohydrate metabolic process	6/786	63/28905	0.0952381	3.50236	3.32428	0.00723878	0.0385747	0.0266903	Ddit4/Ier3/Nupr1/Enpp1/Midn/Prkaca	6
GO:0002724	regulation of T cell cytokine production	5/786	45/28905	0.111111	4.08609	3.46383	0.00730104	0.0387777	0.0268307	H2-D1/H2-K1/H2-Q10/B2m/Cd81	5
GO:0002863	positive regulation of inflammatory response to antigenic stimulus	5/786	45/28905	0.111111	4.08609	3.46383	0.00730104	0.0387777	0.0268307	H2-D1/H2-K1/H2-Q10/Cd81/H2-T23	5
GO:0042771	intrinsic apoptotic signaling pathway in response to DNA damage by p53 class mediator	5/786	45/28905	0.111111	4.08609	3.46383	0.00730104	0.0387777	0.0268307	Pycard/Ddit4/Bcl3/Bbc3/Nupr1	5
GO:0062207	regulation of pattern recognition receptor signaling pathway	11/786	171/28905	0.0643275	2.36563	2.9945	0.00731036	0.0387844	0.0268353	Tspan6/Lamp2/App/Cd36/Rtn4/Sqstm1/Ifi35/Hspa8/Smpdl3b/Flot1/Lbp	11
GO:0014902	myotube differentiation	10/786	148/28905	0.0675676	2.48478	3.0277	0.00739549	0.0391928	0.0271179	Pld3/Cyp26b1/Gpx1/P2rx2/Cd81/Sort1/Plekho1/Ntn3/Neo1/Flot1	10
GO:0008625	extrinsic apoptotic signaling pathway via death domain receptors	7/786	83/28905	0.0843373	3.10149	3.20549	0.00744864	0.0393445	0.0272229	Bex3/Gpx1/Casp8/Sort1/Sfrp1/Hmox1/Lgals3	7
GO:0045471	response to ethanol	7/786	83/28905	0.0843373	3.10149	3.20549	0.00744864	0.0393445	0.0272229	Got2/Casp8/Adh1/Aldh1a1/Adcy7/Aldh2/Fyn	7
GO:0046626	regulation of insulin receptor signaling pathway	7/786	83/28905	0.0843373	3.10149	3.20549	0.00744864	0.0393445	0.0272229	Agt/Zbtb7b/Ctsd/Prkcd/Gnai2/Enpp1/Ahsg	7
GO:0006622	protein targeting to lysosome	4/786	29/28905	0.137931	5.07239	3.66834	0.00750451	0.0394663	0.0273072	Clu/Lamp2/Sort1/Hspa8	4
GO:0015740	C4-dicarboxylate transport	4/786	29/28905	0.137931	5.07239	3.66834	0.00750451	0.0394663	0.0273072	Ucp2/Slc1a6/Prkcd/Slc1a5	4
GO:0046688	response to copper ion	4/786	29/28905	0.137931	5.07239	3.66834	0.00750451	0.0394663	0.0273072	Mt3/Sod3/Mt2/Prnp	4
GO:0051560	mitochondrial calcium ion homeostasis	4/786	29/28905	0.137931	5.07239	3.66834	0.00750451	0.0394663	0.0273072	Anxa6/Bcap31/Tgm2/Slc25a23	4
GO:0051588	regulation of neurotransmitter transport	9/786	126/28905	0.0714286	2.62677	3.0596	0.00761156	0.0399856	0.0276665	P2rx2/Nos1/P2ry2/Rab3a/Rap1b/Rims4/Rap1a/Syngr3/Flot1	9
GO:0002705	positive regulation of leukocyte mediated immunity	12/786	196/28905	0.0612245	2.25152	2.93932	0.00764126	0.0400979	0.0277442	H2-D1/H2-K1/H2-Q10/H2-M3/B2m/Cd81/Nectin2/Stat6/Raet1e/H2-T23/Raet1d/Hpx	12
GO:0006690	icosanoid metabolic process	10/786	149/28905	0.0671141	2.46811	3.00384	0.0077404	0.0405739	0.0280735	Gpx1/Cyp1b1/Ephx1/Gstp1/Cyp2d22/Gstp2/Fads1/Fabp5/Pdpn/Ces2h	10
GO:0050832	defense response to fungus	6/786	64/28905	0.09375	3.44764	3.27735	0.00780841	0.0408858	0.0282893	Gapdh/Clec4a1/App/Tac1/Ang/Defb19	6
GO:0006936	muscle contraction	17/786	324/28905	0.0524691	1.92954	2.81315	0.00793015	0.0414065	0.0286496	Tnni3/Atp1a1/Anxa6/Tpm4/Agt/Atp1b1/P2rx2/Gaa/Npnt/Nos1/Tnnt1/Stac2/Tpm3/Rgs2/Gsn/F2r/Mylpf	17
GO:0050870	positive regulation of T cell activation	15/786	272/28905	0.0551471	2.02802	2.84803	0.0079349	0.0414065	0.0286496	H2-D1/H2-K1/H2-Q10/Pycard/B2m/Cd81/Zbtb7b/Lgals1/Il7/Mdk/Efnb1/H2-T23/Aif1/H2-DMa/Lgals9	15
GO:0007422	peripheral nervous system development	7/786	84/28905	0.0833333	3.06457	3.16814	0.00794027	0.0414065	0.0286496	Lamb2/Agt/Dag1/Dhh/Cdk5/Ppp3r1/Ncmap	7
GO:0051495	positive regulation of cytoskeleton organization	12/786	197/28905	0.0609137	2.24009	2.91995	0.00794226	0.0414065	0.0286496	Rhoc/Pycard/Cdc42ep5/Dstn/Vasp/S100a10/Tac1/Gsn/Sdc4/Baiap2l1/Id1/Ppm1f	12
GO:2001257	regulation of cation channel activity	8/786	105/28905	0.0761905	2.80189	3.09255	0.00796555	0.0414829	0.0287025	Gstm7/Fgf11/App/Gsto1/Cbarp/Cacnb3/Stac2/Nipsnap2	8
GO:1903039	positive regulation of leukocyte cell-cell adhesion	16/786	298/28905	0.0536913	1.97449	2.82708	0.00797486	0.0414865	0.028705	H2-D1/H2-K1/H2-Q10/Pycard/B2m/Cd81/Zbtb7b/Lgals1/Il7/Mdk/Efnb1/H2-T23/Aif1/H2-DMa/St3gal4/Lgals9	16
GO:0048147	negative regulation of fibroblast proliferation	5/786	46/28905	0.108696	3.99726	3.40137	0.00801205	0.04159	0.0287766	Fth1/Gstp1/Sfrp1/Bmyc/Nupr1	5
GO:1902991	regulation of amyloid precursor protein catabolic process	5/786	46/28905	0.108696	3.99726	3.40137	0.00801205	0.04159	0.0287766	Clu/App/Apoe/Rtn4/Prnp	5
GO:1901617	organic hydroxy compound biosynthetic process	14/786	247/28905	0.0566802	2.0844	2.86158	0.00805664	0.0416728	0.0288339	Apoe/Cyb5r3/Dhcr7/Ebp/Ephx1/Aldh2/Cyp2d22/Hmgcs2/Cited1/Plcd1/Pltp/Pnpo/Cyp39a1/Prkaa2	14
GO:1901888	regulation of cell junction assembly	14/786	247/28905	0.0566802	2.0844	2.86158	0.00805664	0.0416728	0.0288339	Cldn3/Agt/App/S100a10/Rhod/Clstn1/Bhlhb9/Dusp3/Lrfn4/Sdc4/Rap1a/Prkaca/Ppm1f/Flot1	14
GO:1903320	regulation of protein modification by small protein conjugation or removal	14/786	247/28905	0.0566802	2.0844	2.86158	0.00805664	0.0416728	0.0288339	Bex3/Bex4/Bex1/Bex2/Cdk5/Dcun1d4/Sqstm1/Minar1/Skp2/Ndfip1/Fbxo2/Sh3rf2/Wfs1/Fyn	14
GO:0007033	vacuole organization	13/786	222/28905	0.0585586	2.15348	2.88446	0.0080713	0.0416728	0.0288339	Tmem9/Creg1/Grn/Gabarapl1/Laptm4b/Lamp2/Tpp1/Gaa/Ctsd/Map1lc3b/Efnb1/Hps1/Nupr1	13
GO:0035265	organ growth	13/786	222/28905	0.0585586	2.15348	2.88446	0.0080713	0.0416728	0.0288339	Ly6e/Psap/Agt/Ccnd2/Ecm1/Pdgfra/Cacna2d2/Il7/Erbb4/Rgs2/Enpp1/Trip10/Acacb	13
GO:0070482	response to oxygen levels	17/786	325/28905	0.0523077	1.92361	2.79954	0.00816352	0.0421038	0.0291321	Mt3/Mgarp/Ucp2/Ddit4/Atp1b1/Acaa2/Sod3/P2rx2/Cr1l/Rtn4/Pdk3/Bmyc/Ang/Pgk1/Atp6ap1/Hmox1/Prmt2	17
GO:0031032	actomyosin structure organization	13/786	223/28905	0.058296	2.14382	2.8668	0.00836489	0.0430962	0.0298187	Rhoc/Myoz2/S100a10/Itgb5/Pdgfra/Cnn3/Tac1/Tnnt1/Csrp2/Epb41l1/Cdc42bpb/Sdc4/Ppm1f	13
[truncated: 3,878 more rows]

## Sheet: 4. GO_down_4mM
ID	Description	GeneRatio	BgRatio	RichFactor	FoldEnrichment	zScore	pvalue	p.adjust	qvalue	geneID	Count
[truncated: 4,804 more rows]

## Sheet: 5. GO_up_1mM
ID	Description	GeneRatio	BgRatio	RichFactor	FoldEnrichment	zScore	pvalue	p.adjust	qvalue	geneID	Count
[truncated: 714 more rows]

[truncated: 1 more sheets: 6. GO_down_1mM]
